# Supplementary material for: Relationships between Gene Expression and Brain Wiring in the Adult Rodent Brain
Source: PLoS Comput Biol. 2011 Jan 6;7(1):e1001049. doi: 10.1371/journal.pcbi.1001049 (PMC3017102; doi:10.1371/journal.pcbi.1001049)
Supplement: Dataset S1 — Gene lists mentioned in the paper. More information about these sets is provided on the supplement website. (0.07 MB TDS) [file pcbi.1001049.s001.txt]

Nrp2	incoming.proximity.controlled
D4st1	incoming.proximity.controlled
Acadvl	incoming.proximity.controlled
Pgrmc1	incoming.proximity.controlled
8030411F24Rik	incoming.proximity.controlled
Gda	incoming.proximity.controlled
Mdfi	incoming.proximity.controlled
3110082D06Rik	incoming.proximity.controlled
Lyzs	incoming.proximity.controlled
D530031C13Rik	incoming.proximity.controlled
Slc5a2	incoming.proximity.controlled
Dbnl	incoming.proximity.controlled
Dmp1	incoming.proximity.controlled
Gata3	incoming.proximity.controlled
Rgs9	incoming.proximity.controlled
En2	incoming.proximity.controlled
Wisp2	incoming.proximity.controlled
Cypt3	incoming.proximity.controlled
F2rl1	incoming.proximity.controlled
1700018L24Rik	incoming.proximity.controlled
Frat2	incoming.proximity.controlled
1110001J03Rik	incoming.proximity.controlled
Ttn	incoming.proximity.controlled
Doc2b	incoming.proximity.controlled
Cyp2d9	incoming.proximity.controlled
Atg4d	incoming.proximity.controlled
Grik5	incoming.proximity.controlled
Il1rapl2	incoming.proximity.controlled
Btg3	incoming.proximity.controlled
Commd10	incoming.proximity.controlled
Anxa3	incoming.proximity.controlled
Stk24	incoming.proximity.controlled
B3bp	incoming.proximity.controlled
Cables2	incoming.proximity.controlled
4932416E17	incoming.proximity.controlled
Cadps2	incoming.proximity.controlled
Hapln1	incoming.proximity.controlled
Nfya	incoming.proximity.controlled
Stat5a	incoming.proximity.controlled
Slc22a13	incoming.proximity.controlled
Nedd9	incoming.proximity.controlled
Mest	incoming.proximity.controlled
Zfpm2	incoming.proximity.controlled
Stat2	incoming.proximity.controlled
Rdh12	incoming.proximity.controlled
6030405A18Rik	incoming.proximity.controlled
4933402J10Rik	incoming.proximity.controlled
Calb2	incoming.proximity.controlled
Lix1	incoming.proximity.controlled
Lmo1	incoming.proximity.controlled
Col18a1	incoming.proximity.controlled
Gucy1a3	incoming.proximity.controlled
Mapk3	incoming.proximity.controlled
Higd2a	incoming.proximity.controlled
Cacna2d1	incoming.proximity.controlled
Spata9	incoming.proximity.controlled
Ints12	incoming.proximity.controlled
Tmc6	incoming.proximity.controlled
Trhr	incoming.proximity.controlled
Gng2	incoming.proximity.controlled
Casp8	incoming.proximity.controlled
Ccr10	incoming.proximity.controlled
Rprm	incoming.proximity.controlled
Pogz	incoming.proximity.controlled
Olfr1324	incoming.proximity.controlled
Cdh26	incoming.proximity.controlled
Ptprr	incoming.proximity.controlled
Rai17	incoming.proximity.controlled
Jam4	incoming.proximity.controlled
LOC329414	incoming.proximity.controlled
Pcdh7	incoming.proximity.controlled
Lmo7	incoming.proximity.controlled
Mtl5	incoming.proximity.controlled
ORF34	incoming.proximity.controlled
Tsga14	incoming.proximity.controlled
Neil3	incoming.proximity.controlled
Gpr83	incoming.proximity.controlled
Thbs1	incoming.proximity.controlled
Gramd3	incoming.proximity.controlled
Sc5d	incoming.proximity.controlled
Syt17	incoming.proximity.controlled
TC1442825	incoming.proximity.controlled
Rprm	incoming.proximity.controlled
Dsp	incoming.proximity.controlled
Gm884	incoming.proximity.controlled
Gng4	incoming.proximity.controlled
1110019J04Rik	incoming.proximity.controlled
Cyfip1	incoming.proximity.controlled
A930033C23Rik*	incoming.proximity.controlled
Doc2a	incoming.proximity.controlled
C630028M04Rik	incoming.proximity.controlled
Pcp2	incoming.proximity.controlled
Dmp1	incoming.proximity.controlled
Pygm	incoming.proximity.controlled
4933411K20Rik	incoming.proximity.controlled
Gnb4	incoming.proximity.controlled
Nrsn1	incoming.proximity.controlled
Pcdhga1	incoming.proximity.controlled
Abca4	incoming.proximity.controlled
Ptbp1	incoming.proximity.controlled
Wfs1	incoming.proximity.controlled
Id1	incoming.proximity.controlled
Pcsk5	incoming.proximity.controlled
Hs6st1	incoming.proximity.controlled
Atp1b4	incoming.proximity.controlled
Glce	incoming.proximity.controlled
1110008J03Rik	incoming.proximity.controlled
Fhl1	incoming.proximity.controlled
Sema3a	incoming.proximity.controlled
Gpr133	incoming.proximity.controlled
Heg1	incoming.proximity.controlled
Gm114	incoming.proximity.controlled
Lhfpl3	incoming.proximity.controlled
Slamf7	incoming.proximity.controlled
Cdc2a	incoming.proximity.controlled
A930017N06Rik	incoming.proximity.controlled
Gpx3	incoming.proximity.controlled
Ctxn1	incoming.proximity.controlled
Ucn3	incoming.proximity.controlled
Calb2	incoming.proximity.controlled
Tmem70	incoming.proximity.controlled
9530008L14Rik	incoming.proximity.controlled
Nrsn1	incoming.proximity.controlled
P2rx1	incoming.proximity.controlled
Aqp1	incoming.proximity.controlled
9530004P13Rik*	incoming.proximity.controlled
Gm1292	incoming.proximity.controlled
Calb2	incoming.proximity.controlled
Kif6	incoming.proximity.controlled
Hpcal4	incoming.proximity.controlled
Sparc	incoming.proximity.controlled
LOC230602	incoming.proximity.controlled
Pdlim3	incoming.proximity.controlled
Gpr77	incoming.proximity.controlled
Resp18	incoming.proximity.controlled
BC049715	incoming.proximity.controlled
Prkacb	incoming.proximity.controlled
Apoa2	incoming.proximity.controlled
Igsf4d	incoming.proximity.controlled
Olfr272	incoming.proximity.controlled
Slc2a9	incoming.proximity.controlled
Itgbl1	incoming.proximity.controlled
Btg2	incoming.proximity.controlled
Banp	incoming.proximity.controlled
Wnt5b	incoming.proximity.controlled
Ssr2	incoming.proximity.controlled
Dusp10	incoming.proximity.controlled
Plxna2	incoming.proximity.controlled
Lrrc38	incoming.proximity.controlled
Cspg5	incoming.proximity.controlled
Gprin1	incoming.proximity.controlled
AI839735	incoming.proximity.controlled
Tmc6	incoming.proximity.controlled
Tnnt1	incoming.proximity.controlled
Mfsd1	incoming.proximity.controlled
Uchl1	incoming.proximity.controlled
Bcl11b	incoming.proximity.controlled
Sipa1l2	incoming.proximity.controlled
Syde2	incoming.proximity.controlled
Cd109	incoming.proximity.controlled
Pyy	incoming.proximity.controlled
Il13ra2	incoming.proximity.controlled
Ntrk1	incoming.proximity.controlled
Ccdc27	incoming.proximity.controlled
Pms2	incoming.proximity.controlled
Pam	incoming.proximity.controlled
Otx1	incoming.proximity.controlled
Pitx1	incoming.proximity.controlled
Pqlc1	incoming.proximity.controlled
Zdhhc2	incoming.proximity.controlled
Otud6b	incoming.proximity.controlled
C030019F02Rik	incoming.proximity.controlled
6330545A04Rik	incoming.proximity.controlled
A130014H13Rik	incoming.proximity.controlled
Zfp306	incoming.proximity.controlled
Rgs11	incoming.proximity.controlled
Armc8	incoming.proximity.controlled
Dip3b	incoming.proximity.controlled
Lonrf2	incoming.proximity.controlled
Polk	incoming.proximity.controlled
Gpr146	incoming.proximity.controlled
Twistnb	incoming.proximity.controlled
Snca	incoming.proximity.controlled
Tsc1	incoming.proximity.controlled
Csmd1	incoming.proximity.controlled
Tas2r123	incoming.proximity.controlled
Gmppb	incoming.proximity.controlled
1700020N01Rik	incoming.proximity.controlled
2600010E01Rik	incoming.proximity.controlled
Ifi204	incoming.proximity.controlled
Acacb	incoming.proximity.controlled
Mcfd2	incoming.proximity.controlled
Hdac5	incoming.proximity.controlled
2610204G22Rik	incoming.proximity.controlled
Gabrb3	incoming.proximity.controlled
Hbb	incoming.proximity.controlled
Smyd3	incoming.proximity.controlled
Pcsk2	incoming.proximity.controlled
Stat5a	incoming.proximity.controlled
Snca	incoming.proximity.controlled
Cntfr	incoming.proximity.controlled
Slc22a4	incoming.proximity.controlled
Prkab2	incoming.proximity.controlled
Gtf2ird1	incoming.proximity.controlled
Rprm	incoming.proximity.controlled
Phf7	incoming.proximity.controlled
Ttc3	incoming.proximity.controlled
Gnao1	incoming.proximity.controlled
Dip3b	incoming.proximity.controlled
Col5a2	incoming.proximity.controlled
Mbd2	incoming.proximity.controlled
Nadk	incoming.proximity.controlled
Ppp3r1	incoming.proximity.controlled
Tac1	incoming.proximity.controlled
Tmem39b	incoming.proximity.controlled
2310042E22Rik	incoming.proximity.controlled
Slc22a8	incoming.proximity.controlled
Chrm1	incoming.proximity.controlled
Gria4	incoming.proximity.controlled
Dynll1	incoming.proximity.controlled
Mm.292489	incoming.proximity.controlled
Ptprz1	incoming.proximity.controlled
Tmem168	incoming.proximity.controlled
Kcnh8	incoming.proximity.controlled
Sh3kbp1	incoming.proximity.controlled
Pon3	incoming.proximity.controlled
Nmb	incoming.proximity.controlled
BC005655	incoming.proximity.controlled
A230057G18Rik	incoming.proximity.controlled
A930037J23Rik*	incoming.proximity.controlled
Tmem109	incoming.proximity.controlled
Vezt	incoming.proximity.controlled
mCG147223	incoming.proximity.controlled
Xist	incoming.proximity.controlled
BC005764	incoming.proximity.controlled
Plrg1	incoming.proximity.controlled
0710005M24Rik	incoming.proximity.controlled
Pdia5	incoming.proximity.controlled
Gm853	incoming.proximity.controlled
Dtwd1	incoming.proximity.controlled
Clcnka	incoming.proximity.controlled
Mterf	incoming.proximity.controlled
Tal1	incoming.proximity.controlled
Olfr2	incoming.proximity.controlled
Qdpr	incoming.proximity.controlled
Rasal1	incoming.proximity.controlled
1500005P14Rik	incoming.proximity.controlled
A930009H06Rik*	incoming.proximity.controlled
Dos	incoming.proximity.controlled
Itfg3	incoming.proximity.controlled
4933427D14Rik	incoming.proximity.controlled
Slc25a3	incoming.proximity.controlled
Trp53bp1	incoming.proximity.controlled
Atxn7l4	incoming.proximity.controlled
Ube3a	incoming.proximity.controlled
Hap1	incoming.proximity.controlled
Gsg1l	incoming.proximity.controlled
E130012K09	incoming.proximity.controlled
LOC434002	incoming.proximity.controlled
Bcap29	incoming.proximity.controlled
Slit1	incoming.proximity.controlled
Eif4ebp1	incoming.proximity.controlled
Gaa	incoming.proximity.controlled
Plxnb2	incoming.proximity.controlled
Stk3	incoming.proximity.controlled
Ebf4	incoming.proximity.controlled
Gm1136	incoming.proximity.controlled
Pcdh11x	incoming.proximity.controlled
Nudt4	incoming.proximity.controlled
Olfr6	incoming.proximity.controlled
A830073O21Rik	incoming.proximity.controlled
Zfp260	incoming.proximity.controlled
2810039F03Rik	incoming.proximity.controlled
Nap1l5	incoming.proximity.controlled
Slco1b2	incoming.proximity.controlled
Olfr598	incoming.proximity.controlled
Zdhhc2	incoming.proximity.controlled
B830028H17Rik*	incoming.proximity.controlled
Grp	incoming.proximity.controlled
Casq2	incoming.proximity.controlled
Amn	incoming.proximity.controlled
F530110H13Rik*	incoming.proximity.controlled
Mep1b	incoming.proximity.controlled
Atp7b	incoming.proximity.controlled
Arhgef1	incoming.proximity.controlled
Irf6	incoming.proximity.controlled
Itm2c	incoming.proximity.controlled
Rora	incoming.proximity.controlled
Mfsd1	incoming.proximity.controlled
Epb4.9	incoming.proximity.controlled
2310008H04Rik	incoming.proximity.controlled
Lrrc8d	incoming.proximity.controlled
Rutbc2	incoming.proximity.controlled
Oit1	incoming.proximity.controlled
Tro	incoming.proximity.controlled
Upf1	incoming.proximity.controlled
Qscn6l1	incoming.proximity.controlled
Krt2	incoming.proximity.controlled
Kcnt1	incoming.proximity.controlled
Bckdha	incoming.proximity.controlled
3110040N11Rik	incoming.proximity.controlled
Gpatc8	incoming.proximity.controlled
Gas5	incoming.proximity.controlled
Mus81	incoming.proximity.controlled
Ntrk2	incoming.proximity.controlled
Car10	incoming.proximity.controlled
Tera	incoming.proximity.controlled
Nr1d2	incoming.proximity.controlled
Zfr	incoming.proximity.controlled
D16Ertd472e	incoming.proximity.controlled
TC1536776	incoming.proximity.controlled
Abcd1	incoming.proximity.controlled
Tmem16f	incoming.proximity.controlled
2610524G07Rik	incoming.proximity.controlled
Pea15	incoming.proximity.controlled
Prkag2	incoming.proximity.controlled
Zfhx2as	incoming.proximity.controlled
Olfr1052	incoming.proximity.controlled
Zfp292	incoming.proximity.controlled
BC034090	incoming.proximity.controlled
4632412N22Rik	incoming.proximity.controlled
Cldn2	incoming.proximity.controlled
F830221E22Rik*	incoming.proximity.controlled
BC057170	incoming.proximity.controlled
Ly6h	incoming.proximity.controlled
Dusp12	incoming.proximity.controlled
A230057G18Rik	incoming.proximity.controlled
Rmnd5b	incoming.proximity.controlled
V1rg5	incoming.proximity.controlled
A830034E14Rik*	incoming.proximity.controlled
Mreg	incoming.proximity.controlled
Uchl1	incoming.proximity.controlled
Pex12	incoming.proximity.controlled
1600002H07Rik	incoming.proximity.controlled
Pcdh17	incoming.proximity.controlled
Rasgrf1	incoming.proximity.controlled
Titf1	incoming.proximity.controlled
A630094N22Rik*	incoming.proximity.controlled
Adam10	incoming.proximity.controlled
Phip	incoming.proximity.controlled
Fut8	incoming.proximity.controlled
Frap1	incoming.proximity.controlled
Rpl5	incoming.proximity.controlled
Hccs	incoming.proximity.controlled
Astn2	incoming.proximity.controlled
Chrne	incoming.proximity.controlled
Chrm3	incoming.proximity.controlled
Dyrk2	incoming.proximity.controlled
Nrtn	incoming.proximity.controlled
Mesdc2	incoming.proximity.controlled
Asb13	incoming.proximity.controlled
Mtfr1	incoming.proximity.controlled
Mm.121392	incoming.proximity.controlled
Pcdh20	incoming.proximity.controlled
Copg	incoming.proximity.controlled
Anks3	incoming.proximity.controlled
Bex4	incoming.proximity.controlled
Acsl5	incoming.proximity.controlled
Pla2g7	incoming.proximity.controlled
B230220E17Rik	incoming.proximity.controlled
Hn1	incoming.proximity.controlled
TC1481850	incoming.proximity.controlled
Tbpl1	incoming.proximity.controlled
Dusp10	incoming.proximity.controlled
Rabggtb	incoming.proximity.controlled
Fhad1	incoming.proximity.controlled
Tmem86a	incoming.proximity.controlled
Ak1	incoming.proximity.controlled
Usp24	incoming.proximity.controlled
Sbno1	incoming.proximity.controlled
Tfam	incoming.proximity.controlled
Erbb4	incoming.proximity.controlled
Srrm2	incoming.proximity.controlled
Nde1	incoming.proximity.controlled
Mm.342404	incoming.proximity.controlled
Alms1	incoming.proximity.controlled
Uqcrb	incoming.proximity.controlled
Btg3	incoming.proximity.controlled
Eef1g	incoming.proximity.controlled
Calb2	incoming.proximity.controlled
Slc44a2	incoming.proximity.controlled
Clic1	incoming.proximity.controlled
Alx4	incoming.proximity.controlled
Mrpl13	incoming.proximity.controlled
Cntfr	incoming.proximity.controlled
Nlgn1	incoming.proximity.controlled
9530085C10Rik*	incoming.proximity.controlled
C920006C10Rik	incoming.proximity.controlled
Cpne6	incoming.proximity.controlled
Cstf1	incoming.proximity.controlled
Laptm4a	incoming.proximity.controlled
Fcrl1	incoming.proximity.controlled
Hsp90ab1	incoming.proximity.controlled
6720456B07Rik	incoming.proximity.controlled
Mcl1	incoming.proximity.controlled
Usp22	incoming.proximity.controlled
Vamp2	incoming.proximity.controlled
E130013N09Rik	incoming.proximity.controlled
Zfp516	incoming.proximity.controlled
Mical3	incoming.proximity.controlled
Fbxl19	incoming.proximity.controlled
Dock3	incoming.proximity.controlled
Triobp	incoming.proximity.controlled
Arhgap26	incoming.proximity.controlled
Syn1	incoming.proximity.controlled
Rpn2	incoming.proximity.controlled
Cpe	incoming.proximity.controlled
Ube2e3	incoming.proximity.controlled
mCG146432	incoming.proximity.controlled
Fryl	incoming.proximity.controlled
B230354K17Rik	incoming.proximity.controlled
Gpr161	incoming.proximity.controlled
Lrig3	incoming.proximity.controlled
Paf1	incoming.proximity.controlled
Apc	incoming.proximity.controlled
TC1414533	incoming.proximity.controlled
Tacr1	incoming.proximity.controlled
Mm.2797	incoming.proximity.controlled
Gpr171	incoming.proximity.controlled
Actb	incoming.proximity.controlled
Htatip2	incoming.proximity.controlled
Sbk1	incoming.proximity.controlled
Gje1	incoming.proximity.controlled
9430020K01Rik	incoming.proximity.controlled
Cyln2	incoming.proximity.controlled
Rpo1-4	incoming.proximity.controlled
Homer3	incoming.proximity.controlled
Il11ra2	incoming.proximity.controlled
D3Ertd300e	incoming.proximity.controlled
Gsbs	incoming.proximity.controlled
Cdk4	incoming.proximity.controlled
Mfap1	incoming.proximity.controlled
Scd3	incoming.proximity.controlled
Pcdhga12	incoming.proximity.controlled
Mrpl40	incoming.proximity.controlled
Galr2	incoming.proximity.controlled
A630094N22Rik*	incoming.proximity.controlled
Lsm10	incoming.proximity.controlled
1110059E24Rik	incoming.proximity.controlled
Scyl1	incoming.proximity.controlled
Ing4	incoming.proximity.controlled
Tjap1	incoming.proximity.controlled
Ptprs	incoming.proximity.controlled
AI450540	incoming.proximity.controlled
Myo9b	incoming.proximity.controlled
Galntl4	incoming.proximity.controlled
Lass5	incoming.proximity.controlled
Tk2	incoming.proximity.controlled
Dpp6	incoming.proximity.controlled
Itgb7	incoming.proximity.controlled
Agrin	incoming.proximity.controlled
Atp1a1	incoming.proximity.controlled
A230057G18Rik	incoming.two.imageSets
A630094N22Rik*	incoming.two.imageSets
Btg3	incoming.two.imageSets
Cntfr	incoming.two.imageSets
Dip3b	incoming.two.imageSets
Dmp1	incoming.two.imageSets
Dusp10	incoming.two.imageSets
Mfsd1	incoming.two.imageSets
Nrsn1	incoming.two.imageSets
Rprm	incoming.two.imageSets
Snca	incoming.two.imageSets
Stat5a	incoming.two.imageSets
Tmc6	incoming.two.imageSets
Uchl1	incoming.two.imageSets
Zdhhc2	incoming.two.imageSets
Calb2	incoming.two.imageSets
Pgrmc1	outgoing.proximity.controlled
Slc25a37	outgoing.proximity.controlled
Pcp2	outgoing.proximity.controlled
Galr1	outgoing.proximity.controlled
1700054O13Rik	outgoing.proximity.controlled
Gm114	outgoing.proximity.controlled
Alpk3	outgoing.proximity.controlled
Lrrn6c	outgoing.proximity.controlled
Gm47	outgoing.proximity.controlled
Cpne5	outgoing.proximity.controlled
Nmbr	outgoing.proximity.controlled
Trim52	outgoing.proximity.controlled
AI427122	outgoing.proximity.controlled
Slc44a4	outgoing.proximity.controlled
Nrp2	outgoing.proximity.controlled
Anxa3	outgoing.proximity.controlled
A930033C23Rik*	outgoing.proximity.controlled
Tac2	outgoing.proximity.controlled
C1qtnf9	outgoing.proximity.controlled
Kirrel1	outgoing.proximity.controlled
Rxfp3	outgoing.proximity.controlled
Vamp2	outgoing.proximity.controlled
Rgs9	outgoing.proximity.controlled
LOC218695	outgoing.proximity.controlled
Ttn	outgoing.proximity.controlled
Rasgef1b	outgoing.proximity.controlled
Ednrb	outgoing.proximity.controlled
Gpc3	outgoing.proximity.controlled
Lix1	outgoing.proximity.controlled
Tcn2	outgoing.proximity.controlled
Slc25a20	outgoing.proximity.controlled
4930517K23Rik	outgoing.proximity.controlled
Mybpc3	outgoing.proximity.controlled
Gpr125	outgoing.proximity.controlled
Stk16	outgoing.proximity.controlled
Rgs3	outgoing.proximity.controlled
Gng2	outgoing.proximity.controlled
ORF9	outgoing.proximity.controlled
Npc1	outgoing.proximity.controlled
4921515J06Rik	outgoing.proximity.controlled
AU019823	outgoing.proximity.controlled
Ptprr	outgoing.proximity.controlled
Gm597	outgoing.proximity.controlled
Trhr	outgoing.proximity.controlled
Ephb1	outgoing.proximity.controlled
Lcn8	outgoing.proximity.controlled
Pde11a	outgoing.proximity.controlled
Stk24	outgoing.proximity.controlled
Nedd9	outgoing.proximity.controlled
A130014H13Rik	outgoing.proximity.controlled
Lrrc8d	outgoing.proximity.controlled
C030019F02Rik	outgoing.proximity.controlled
Dsp	outgoing.proximity.controlled
C030014K22Rik	outgoing.proximity.controlled
A830031A19Rik	outgoing.proximity.controlled
Dio3	outgoing.proximity.controlled
D330027H18Rik	outgoing.proximity.controlled
Zfp719	outgoing.proximity.controlled
Trhr	outgoing.proximity.controlled
Pcdh7	outgoing.proximity.controlled
L1cam	outgoing.proximity.controlled
Parp16	outgoing.proximity.controlled
Pdlim3	outgoing.proximity.controlled
mCG140156	outgoing.proximity.controlled
Fhad1	outgoing.proximity.controlled
Svil	outgoing.proximity.controlled
5730410I19Rik	outgoing.proximity.controlled
Depdc6	outgoing.proximity.controlled
Lhx2	outgoing.proximity.controlled
Vav2	outgoing.proximity.controlled
5430425J12Rik	outgoing.proximity.controlled
Ankra2	outgoing.proximity.controlled
Stra6	outgoing.proximity.controlled
Htr1b	outgoing.proximity.controlled
Btg3	outgoing.proximity.controlled
Epha8	outgoing.proximity.controlled
Rabgap1l	outgoing.proximity.controlled
Slco4c1	outgoing.proximity.controlled
Ccbp2	outgoing.proximity.controlled
Olfr639	outgoing.proximity.controlled
2610019F03Rik	outgoing.proximity.controlled
Fhl1	outgoing.proximity.controlled
Dclre1c	outgoing.proximity.controlled
Chrm3	outgoing.proximity.controlled
Tcte3	outgoing.proximity.controlled
Cmtm4	outgoing.proximity.controlled
Grid2	outgoing.proximity.controlled
Hdac5	outgoing.proximity.controlled
Cdh7	outgoing.proximity.controlled
Grik5	outgoing.proximity.controlled
Ntrk1	outgoing.proximity.controlled
Ets2	outgoing.proximity.controlled
1810007E14Rik	outgoing.proximity.controlled
Cdan1	outgoing.proximity.controlled
Thsd4	outgoing.proximity.controlled
9130401M01Rik	outgoing.proximity.controlled
Fancc	outgoing.proximity.controlled
Gpr110	outgoing.proximity.controlled
Fabp4	outgoing.proximity.controlled
BC004044	outgoing.proximity.controlled
Epha7	outgoing.proximity.controlled
Gpc3	outgoing.proximity.controlled
ORF34	outgoing.proximity.controlled
Gramd3	outgoing.proximity.controlled
A930017N06Rik	outgoing.proximity.controlled
Reep4	outgoing.proximity.controlled
Unc13d	outgoing.proximity.controlled
B230220E17Rik	outgoing.proximity.controlled
Tpx2	outgoing.proximity.controlled
Ctns	outgoing.proximity.controlled
Chrm3	outgoing.proximity.controlled
Notch3	outgoing.proximity.controlled
A630094N22Rik*	outgoing.proximity.controlled
Nrp1	outgoing.proximity.controlled
A830073O21Rik	outgoing.proximity.controlled
Gnb4	outgoing.proximity.controlled
Arhgap4	outgoing.proximity.controlled
Fen1	outgoing.proximity.controlled
Rprm	outgoing.proximity.controlled
9530091C08Rik	outgoing.proximity.controlled
2310042E22Rik	outgoing.proximity.controlled
Ttyh3	outgoing.proximity.controlled
Dusp10	outgoing.proximity.controlled
Gpx3	outgoing.proximity.controlled
Bcl11b	outgoing.proximity.controlled
Klf6	outgoing.proximity.controlled
Hs6st2	outgoing.proximity.controlled
Zdhhc2	outgoing.proximity.controlled
Tacr1	outgoing.proximity.controlled
Plb1	outgoing.proximity.controlled
Fhod3	outgoing.proximity.controlled
Cpne2	outgoing.proximity.controlled
Slc45a1	outgoing.proximity.controlled
Cd24a	outgoing.proximity.controlled
Taar4	outgoing.proximity.controlled
Gucy1b3	outgoing.proximity.controlled
Cit	outgoing.proximity.controlled
Mesdc2	outgoing.proximity.controlled
Slc20a2	outgoing.proximity.controlled
Nrtn	outgoing.proximity.controlled
Gnao1	outgoing.proximity.controlled
Mtf2	outgoing.proximity.controlled
Adamtsl3	outgoing.proximity.controlled
mCG141917	outgoing.proximity.controlled
D930046H04Rik	outgoing.proximity.controlled
Nova1	outgoing.proximity.controlled
4931403M11Rik	outgoing.proximity.controlled
Crip2	outgoing.proximity.controlled
6030405A18Rik	outgoing.proximity.controlled
Ptf1a	outgoing.proximity.controlled
L1cam	outgoing.proximity.controlled
S100a1	outgoing.proximity.controlled
Fcho2	outgoing.proximity.controlled
Fkhl18	outgoing.proximity.controlled
4932442L08Rik	outgoing.proximity.controlled
Gtf2ird1	outgoing.proximity.controlled
mCG1049722.1	outgoing.proximity.controlled
Hs6st2	outgoing.proximity.controlled
Lbx2	outgoing.proximity.controlled
Tsga14	outgoing.proximity.controlled
Ntsr1	outgoing.proximity.controlled
Sytl5	outgoing.proximity.controlled
Erbb4	outgoing.proximity.controlled
Glra4	outgoing.proximity.controlled
Cpne8	outgoing.proximity.controlled
A230083H22Rik	outgoing.proximity.controlled
Cadps2	outgoing.proximity.controlled
4930557A04Rik	outgoing.proximity.controlled
Mier2	outgoing.proximity.controlled
Cdc26	outgoing.proximity.controlled
Bcar3	outgoing.proximity.controlled
Polk	outgoing.proximity.controlled
Snca	outgoing.proximity.controlled
Mrps28	outgoing.proximity.controlled
C430004E15Rik	outgoing.proximity.controlled
A230067G21Rik	outgoing.proximity.controlled
Sh3kbp1	outgoing.proximity.controlled
Pax2	outgoing.proximity.controlled
BC052055	outgoing.proximity.controlled
1110008J03Rik	outgoing.proximity.controlled
Hs3st1	outgoing.proximity.controlled
Fbxl2	outgoing.proximity.controlled
Mtl5	outgoing.proximity.controlled
Gjb6	outgoing.proximity.controlled
Tmem64	outgoing.proximity.controlled
D3Ertd300e	outgoing.proximity.controlled
Igsf9b	outgoing.proximity.controlled
Tera	outgoing.proximity.controlled
1700007N14Rik	outgoing.proximity.controlled
Fbxl17	outgoing.proximity.controlled
2010107G23Rik	outgoing.proximity.controlled
5133400G04Rik	outgoing.proximity.controlled
Tnfsf10	outgoing.proximity.controlled
Mum1	outgoing.proximity.controlled
Runx2	outgoing.proximity.controlled
1700027I07Rik*	outgoing.proximity.controlled
Pld3	outgoing.proximity.controlled
Sult1a1	outgoing.proximity.controlled
Col11a2	outgoing.proximity.controlled
Gjb3	outgoing.proximity.controlled
Prkg1	outgoing.proximity.controlled
Golph3	outgoing.proximity.controlled
Ccdc27	outgoing.proximity.controlled
1300010F03Rik	outgoing.proximity.controlled
Tusc3	outgoing.proximity.controlled
Dnajb13	outgoing.proximity.controlled
Pin1	outgoing.proximity.controlled
LOC666339	outgoing.proximity.controlled
Prom1	outgoing.proximity.controlled
D930015E06Rik	outgoing.proximity.controlled
Fjx1	outgoing.proximity.controlled
Kcnk15	outgoing.proximity.controlled
Treml1	outgoing.proximity.controlled
Stard4	outgoing.proximity.controlled
Sepp1	outgoing.proximity.controlled
Vezt	outgoing.proximity.controlled
F730043M19Rik*	outgoing.proximity.controlled
Man1a	outgoing.proximity.controlled
Eif2c3	outgoing.proximity.controlled
Apc	outgoing.proximity.controlled
Zbtb20	outgoing.proximity.controlled
Ikbkb	outgoing.proximity.controlled
Rfwd3	outgoing.proximity.controlled
Nr2e1	outgoing.proximity.controlled
Sumo1	outgoing.proximity.controlled
1500019G21Rik	outgoing.proximity.controlled
Galntl1	outgoing.proximity.controlled
Cstf2t	outgoing.proximity.controlled
Mrgprx1	outgoing.proximity.controlled
Myo9b	outgoing.proximity.controlled
Slc4a3	outgoing.proximity.controlled
B3galt1	outgoing.proximity.controlled
Sparc	outgoing.proximity.controlled
Pcgf6	outgoing.proximity.controlled
Cadps2	outgoing.proximity.controlled
Esr2	outgoing.proximity.controlled
Slc5a2	outgoing.proximity.controlled
E330014M11Rik*	outgoing.proximity.controlled
St6gal2	outgoing.proximity.controlled
Dnahc5	outgoing.proximity.controlled
Kcnn4	outgoing.proximity.controlled
Ppp2r3a	outgoing.proximity.controlled
Sidt1	outgoing.proximity.controlled
Zfp53	outgoing.proximity.controlled
Cxxc5	outgoing.proximity.controlled
6430598A04Rik	outgoing.proximity.controlled
Gtf2ird2	outgoing.proximity.controlled
Vps33b	outgoing.proximity.controlled
Glce	outgoing.proximity.controlled
Ptprz1	outgoing.proximity.controlled
Mesdc2	outgoing.proximity.controlled
Usp36	outgoing.proximity.controlled
Elk1	outgoing.proximity.controlled
Tspan15	outgoing.proximity.controlled
Satb1	outgoing.proximity.controlled
Rgs11	outgoing.proximity.controlled
Kif27	outgoing.proximity.controlled
Tmem23	outgoing.proximity.controlled
LOC241053	outgoing.proximity.controlled
Cntn1	outgoing.proximity.controlled
Ckm	outgoing.proximity.controlled
4933405O20Rik	outgoing.proximity.controlled
Obox1	outgoing.proximity.controlled
AU041783	outgoing.proximity.controlled
LOC436410	outgoing.proximity.controlled
Vamp1	outgoing.proximity.controlled
Grip1	outgoing.proximity.controlled
Zbtb20	outgoing.proximity.controlled
Ddhd1	outgoing.proximity.controlled
6130401L20Rik	outgoing.proximity.controlled
2610204G22Rik	outgoing.proximity.controlled
LOC268906	outgoing.proximity.controlled
Hbb	outgoing.proximity.controlled
Serinc5	outgoing.proximity.controlled
Pim2	outgoing.proximity.controlled
Txnrd1	outgoing.proximity.controlled
Snca	outgoing.proximity.controlled
Gad2	outgoing.proximity.controlled
Vamp2	outgoing.proximity.controlled
Slc25a27	outgoing.proximity.controlled
Foxp1	outgoing.proximity.controlled
TC1481850	outgoing.proximity.controlled
Spag5	outgoing.proximity.controlled
Tnfaip8l3	outgoing.proximity.controlled
Reln	outgoing.proximity.controlled
Cnp1	outgoing.proximity.controlled
F930048A06Rik*	outgoing.proximity.controlled
Akr1c6	outgoing.proximity.controlled
Zdhhc2	outgoing.proximity.controlled
Stat2	outgoing.proximity.controlled
Stxbp6	outgoing.proximity.controlled
Tmem162	outgoing.proximity.controlled
Fryl	outgoing.proximity.controlled
Mpped1	outgoing.proximity.controlled
Ntrk2	outgoing.proximity.controlled
Tacr1	outgoing.proximity.controlled
Il11ra2	outgoing.proximity.controlled
Nxph1	outgoing.proximity.controlled
Tyr	outgoing.proximity.controlled
Gria4	outgoing.proximity.controlled
G430002G23Rik	outgoing.proximity.controlled
Zfp260	outgoing.proximity.controlled
Blcap	outgoing.proximity.controlled
Mrps12	outgoing.proximity.controlled
Iqgap1	outgoing.proximity.controlled
E2f4	outgoing.proximity.controlled
LOC433311	outgoing.proximity.controlled
Ces6	outgoing.proximity.controlled
Slc8a3	outgoing.proximity.controlled
Zfp57	outgoing.proximity.controlled
Sh3bgrl3	outgoing.proximity.controlled
Tcerg1l	outgoing.proximity.controlled
Cspg5	outgoing.proximity.controlled
Epb4.1l3	outgoing.proximity.controlled
AL033314	outgoing.proximity.controlled
Cntfr	outgoing.proximity.controlled
Nrtn	outgoing.proximity.controlled
Grm3	outgoing.proximity.controlled
Rpn2	outgoing.proximity.controlled
Snapc5	outgoing.proximity.controlled
Slc25a29	outgoing.proximity.controlled
Tas1r2	outgoing.proximity.controlled
E430002B13Rik*	outgoing.proximity.controlled
1700008O03Rik	outgoing.proximity.controlled
Mfsd2	outgoing.proximity.controlled
Scarb2	outgoing.proximity.controlled
AI450540	outgoing.proximity.controlled
Gas5	outgoing.proximity.controlled
LOC432425	outgoing.proximity.controlled
Ptk2	outgoing.proximity.controlled
Pou6f1	outgoing.proximity.controlled
Cntfr	outgoing.proximity.controlled
Igfbp7	outgoing.proximity.controlled
LOC433727	outgoing.proximity.controlled
Fbxo3	outgoing.proximity.controlled
Nnat	outgoing.proximity.controlled
Hs6st1	outgoing.proximity.controlled
Bhlhb9	outgoing.proximity.controlled
Uchl3	outgoing.proximity.controlled
Gtf2i	outgoing.proximity.controlled
TC1536776	outgoing.proximity.controlled
Kif5a	outgoing.proximity.controlled
Lrrn2	outgoing.proximity.controlled
Kcnt1	outgoing.proximity.controlled
Ogfod2	outgoing.proximity.controlled
Ptpn5	outgoing.proximity.controlled
Pacsin2	outgoing.proximity.controlled
Ctxn1	outgoing.proximity.controlled
Utp18	outgoing.proximity.controlled
Gabrr2	outgoing.proximity.controlled
AI506816	outgoing.proximity.controlled
Tusc5	outgoing.proximity.controlled
Clic1	outgoing.proximity.controlled
Fut8	outgoing.proximity.controlled
Slc20a2	outgoing.proximity.controlled
Blcap	outgoing.proximity.controlled
Sirt2	outgoing.proximity.controlled
5930422O12Rik	outgoing.proximity.controlled
5730455P16Rik	outgoing.proximity.controlled
9430020K01Rik	outgoing.proximity.controlled
Pcdhb22	outgoing.proximity.controlled
Casd1	outgoing.proximity.controlled
Tbc1d9b	outgoing.proximity.controlled
Cldn5	outgoing.proximity.controlled
Zbtb24	outgoing.proximity.controlled
Slc44a2	outgoing.proximity.controlled
Sema6a	outgoing.proximity.controlled
Grik3	outgoing.proximity.controlled
Serinc5	outgoing.proximity.controlled
Cdk4	outgoing.proximity.controlled
Sub1	outgoing.proximity.controlled
Nfrkb	outgoing.proximity.controlled
Rpn1	outgoing.proximity.controlled
Slc2a1	outgoing.proximity.controlled
Blcap	outgoing.two.imageSets
Cadps2	outgoing.two.imageSets
Chrm3	outgoing.two.imageSets
Cntfr	outgoing.two.imageSets
Gpc3	outgoing.two.imageSets
Hs6st2	outgoing.two.imageSets
L1cam	outgoing.two.imageSets
Mesdc2	outgoing.two.imageSets
Nrtn	outgoing.two.imageSets
Vamp2	outgoing.two.imageSets
Serinc5	outgoing.two.imageSets
Slc20a2	outgoing.two.imageSets
Snca	outgoing.two.imageSets
Tacr1	outgoing.two.imageSets
Trhr	outgoing.two.imageSets
Zbtb20	outgoing.two.imageSets
Zdhhc2	outgoing.two.imageSets
Nup37	proximity
Klrg1	proximity
B230373P09Rik	proximity
Pus1	proximity
Mm.359340	proximity
Tm2d3	proximity
LOC433436	proximity
Gba2	proximity
Prrg2	proximity
3110023B02Rik	proximity
Col5a3	proximity
Kcnk2	proximity
Comt	proximity
Bcl2l12	proximity
Mtif2	proximity
Eomes	proximity
Gcnt1	proximity
LOC433088	proximity
Mrpl45	proximity
Gda	proximity
Gpr88	proximity
Atf7ip	proximity
Lrmp	proximity
Hmgcs1	proximity
Pdlim2	proximity
Tmem74	proximity
A930038B10Rik	proximity
Uros	proximity
Dlx1	proximity
Yipf5	proximity
Armc2	proximity
Pla2g3	proximity
Wfdc6a	proximity
Brp44l	proximity
Tcfap2a	proximity
BC005561	proximity
Tac2	proximity
Aldh3a2	proximity
Ddc	proximity
Atp11c	proximity
Glo1	proximity
2010305A19Rik	proximity
1500035N22Rik*	proximity
Zfp95	proximity
Rps13	proximity
Gpr63	proximity
Irx2	proximity
Dscr1l2	proximity
Wdr73	proximity
Tcf7l2	proximity
Ggn	proximity
Greb1	proximity
LOC432641	proximity
9030605H24Rik	proximity
Cabp7	proximity
C130034B15Rik*	proximity
BC028663	proximity
Lmbr1	proximity
Stat5a	proximity
Anxa13	proximity
Dido1	proximity
Cebpe	proximity
Csrp1	proximity
Muc13	proximity
Bok	proximity
Fhad1	proximity
P2ry14	proximity
Figla	proximity
2310004I24Rik	proximity
Pkd2l1	proximity
2300009A05Rik	proximity
P2ry14	proximity
Tbc1d13	proximity
2610019F03Rik	proximity
Cdh15	proximity
Isl1	proximity
Pde3a	proximity
D4Ertd22e	proximity
Foxd3	proximity
Tcfec	proximity
Gpr56	proximity
Pdcd6	proximity
Ptprcap	proximity
Lmo1	proximity
Ntsr1	proximity
Serpinb1c	proximity
Pcdh8	proximity
Msln	proximity
Cypt12	proximity
Adamts1	proximity
Arhgap18	proximity
Man1a	proximity
Dll4	proximity
Olfr1288	proximity
Neto2	proximity
Glt8d2	proximity
Coch	proximity
Rasa2	proximity
1110001M24Rik	proximity
Gprin3	proximity
LOC241794	proximity
Centd2	proximity
Npnt	proximity
Scube2	proximity
2310026E23Rik	proximity
Dcn	proximity
Epha7	proximity
Chrd	proximity
Efna1	proximity
Klhl24	proximity
Cdh11	proximity
Cog2	proximity
Scn9a	proximity
Ppp1r14a	proximity
Grp	proximity
Fts	proximity
Smox	proximity
Cdkn2b	proximity
Sema3a	proximity
Bcl2l11	proximity
Spryd4	proximity
Ibrdc3	proximity
Mgat1	proximity
Fgf13	proximity
AK129128	proximity
Itih3	proximity
Og9x	proximity
Apba2bp	proximity
Sms	proximity
Oprs1	proximity
En1	proximity
Dlx6os1	proximity
Wnt7b	proximity
Zfp316	proximity
C030019F02Rik	proximity
Dync1li1	proximity
Zfp294	proximity
Setd4	proximity
Adra2b	proximity
1810009O10Rik	proximity
Fzd7	proximity
Ebpl	proximity
Slc29a4	proximity
Cd63	proximity
mCG52066.3	proximity
Kcnd3	proximity
Irx2	proximity
Tmprss3	proximity
Tns3	proximity
Sh3rf2	proximity
Igf2	proximity
Ngfr	proximity
6620401K05Rik	proximity
Nfic	proximity
A930001M12Rik	proximity
Vps39	proximity
Map3k3	proximity
Phf21b	proximity
Chrnb3	proximity
Frzb	proximity
Lgals12	proximity
Pycrl	proximity
Plcxd3	proximity
Glra3	proximity
Dpysl5	proximity
Gats	proximity
Krt10	proximity
Edem3	proximity
Hoxa7	proximity
Rtbdn	proximity
I830016G19Rik*	proximity
Rxrb	proximity
Rcsd1	proximity
Gng13	proximity
Otof	proximity
Rab35	proximity
Grn	proximity
Mmp15	proximity
Adra1a	proximity
Espnl	proximity
C430004E15Rik	proximity
Rapgef5	proximity
Pqbp1	proximity
Mmaa	proximity
Osbpl10	proximity
Oprs1	proximity
Zfpm2	proximity
Gucy1a3	proximity
E130012A19Rik	proximity
Epm2aip1	proximity
C630041L24Rik	proximity
Adora2a	proximity
Usp38	proximity
Syk	proximity
Gabra4	proximity
Arx	proximity
C630035N08Rik	proximity
LOC226990	proximity
Rbpsuh	proximity
Fzd6	proximity
Mef2b	proximity
Tmem86b	proximity
Adck4	proximity
Srl	proximity
Sgcd	proximity
Cotl1	proximity
Cachd1	proximity
Dach1	proximity
mCG140686	proximity
Sectm1b	proximity
Mgat2	proximity
Cd6	proximity
Tcf19	proximity
9630019K15Rik	proximity
Pcp2	proximity
9330132E09Rik	proximity
Ppil4	proximity
Inppl1	proximity
Frrs1	proximity
Hoxd3	proximity
4933425L03Rik	proximity
Nsdhl	proximity
Myl6b	proximity
Nes	proximity
Mrps23	proximity
Sept7	proximity
Sipa1	proximity
TC1570995	proximity
Ldb2	proximity
Thbs4	proximity
Pdzd4	proximity
Dcn	proximity
Ube2i	proximity
Tcf3	proximity
Sult1c2	proximity
Vldlr	proximity
Cdkn2b	proximity
Klhl24	proximity
Gprk5	proximity
Rab3b	proximity
Onecut1	proximity
Uty	proximity
Plcb3	proximity
Pard3	proximity
Acvrl1	proximity
Rcl1	proximity
Prkaa1	proximity
Ctf1	proximity
Pcdhb16	proximity
Pip5k1a	proximity
1700128E19Rik*	proximity
Dppa5	proximity
Myo1c	proximity
1810034K20Rik	proximity
Zfpm2	proximity
B930095G15Rik	proximity
Plp1	proximity
1810023C24Rik*	proximity
Paqr9	proximity
Sept2	proximity
9030025P20Rik	proximity
Serpinb1b	proximity
Amotl1	proximity
Tcfl5	proximity
Mrpl16	proximity
Flt3l	proximity
Lrrc55	proximity
6330545A04Rik	proximity
Dlg5	proximity
Golph3l	proximity
9030409G11Rik	proximity
Ccdc42	proximity
Arhgap23	proximity
Ift74	proximity
Vps18	proximity
Cfp	proximity
Pcsk5	proximity
Nr2f6	proximity
Dkk3	proximity
Sdk2	proximity
Esrra	proximity
Pik3c2g	proximity
Ttc9b	proximity
Pfkfb2	proximity
Slc22a8	proximity
LOC215538	proximity
Kif1c	proximity
Jub	proximity
Casq1	proximity
Pdlim2	proximity
1190002N15Rik	proximity
Ttn	proximity
Rasa2	proximity
Samd11	proximity
Dlx6	proximity
Dcn	proximity
Pcdhga1	proximity
Tns3	proximity
Arhgap29	proximity
Tmem74	proximity
Arhgap1	proximity
Gsbs	proximity
Zfpm2	proximity
Rnh1	proximity
Zfp579	proximity
Scgn	proximity
Dbh	proximity
Tmem104	proximity
Rgs11	proximity
5730494M16Rik	proximity
Acp2	proximity
Gpr161	proximity
E2f4	proximity
BC068171	proximity
Fbxo4	proximity
Pitx2	proximity
Ccdc44	proximity
Ube2d2	proximity
A830053O21Rik	proximity
L2hgdh	proximity
Wdr67	proximity
TC1499193	proximity
Adora2a	proximity
Ngly1	proximity
Trip11	proximity
Chrna7	proximity
Tns4	proximity
Six3os1	proximity
Dip2a	proximity
4833401D15Rik	proximity
Slc6a5	proximity
Crh	proximity
Las1l	proximity
Mphosph10	proximity
BC029169	proximity
Foxp1	proximity
Mela	proximity
Nfix	proximity
Wdr18	proximity
AU041783	proximity
C1qa	proximity
2610019F03Rik	proximity
Lhx6	proximity
D230005D02Rik	proximity
Slitrk4	proximity
Kctd6	proximity
Sap30bp	proximity
Odz4	proximity
LOC235580	proximity
Tubg1	proximity
Fignl1	proximity
Rasgrp4	proximity
1110034C04Rik	proximity
Arfgef2	proximity
Serpina1d	proximity
LOC381765	proximity
Cyp2j6	proximity
A730080H06Rik	proximity
Adrbk1	proximity
Olfr568	proximity
LOC434130	proximity
Akap2	proximity
Hspb2	proximity
Zfp306	proximity
Pou2f2	proximity
Clcn5	proximity
Pcbp3	proximity
Angptl7	proximity
Pfkl	proximity
Lor	proximity
Mybph	proximity
A4galt	proximity
2310028N02Rik	proximity
Cntnap1	proximity
Mras	proximity
Oat	proximity
Ankrd52	proximity
BC057552	proximity
Dgkg	proximity
1110067I12Rik	proximity
Ehd2	proximity
Apol6	proximity
Ppfibp1	proximity
Npnt	proximity
Arfip2	proximity
Ctdsp2	proximity
Trp53i13	proximity
Dlx1	proximity
Tmem23	proximity
Fchsd1	proximity
Trim25	proximity
Tpcn1	proximity
Adamtsl5	proximity
2310005P05Rik	proximity
Rac2	proximity
Thrap4	proximity
Golga5	proximity
Tcfap2a	proximity
Dvl2	proximity
Pak7	proximity
6330505F04Rik	proximity
Ube2z	proximity
Eif3s12	proximity
Mapk13	proximity
Mmel1	proximity
4931422A03Rik	proximity
Atg4d	proximity
2310010M24Rik	proximity
AU024582	proximity
Zbtb34	proximity
Pkia	proximity
Olfr728	proximity
Mrg2	proximity
Gtf2ird2	proximity
Gsta4	proximity
D4Bwg0951e	proximity
4933440H19Rik	proximity
Pycrl	proximity
Kcnh3	proximity
Appbp2	proximity
2610019F03Rik	proximity.two.imageSets
Adora2a	proximity.two.imageSets
Cdkn2b	proximity.two.imageSets
Dlx1	proximity.two.imageSets
Irx2	proximity.two.imageSets
Klhl24	proximity.two.imageSets
Npnt	proximity.two.imageSets
Oprs1	proximity.two.imageSets
P2ry14	proximity.two.imageSets
Tns3	proximity.two.imageSets
Pdlim2	proximity.two.imageSets
Pycrl	proximity.two.imageSets
Rasa2	proximity.two.imageSets
Tcfap2a	proximity.two.imageSets
Tmem74	proximity.two.imageSets
Dcn	proximity.two.imageSets
Zfpm2	proximity.two.imageSets
Col5a1	Dong.CA1.division.markers
Dcn	Dong.CA1.division.markers
Matn2	Dong.CA1.division.markers
Fbln2	Dong.CA1.division.markers
Lct	Dong.CA1.division.markers
Man1a	Dong.CA1.division.markers
Ndst4	Dong.CA1.division.markers
Dio3	Dong.CA1.division.markers
Zdhhc7	Dong.CA1.division.markers
Wfs1	Dong.CA1.division.markers
Dlk1	Dong.CA1.division.markers
Nov	Dong.CA1.division.markers
Gpc3	Dong.CA1.division.markers
Efna5	Dong.CA1.division.markers
Ptpn3	Dong.CA1.division.markers
Ptpru	Dong.CA1.division.markers
Gpr101	Dong.CA1.division.markers
Grp	Dong.CA1.division.markers
Prss12	Dong.CA1.division.markers
Htr2c	Dong.CA1.division.markers
Astn2	Dong.CA1.division.markers
Loc432748	Dong.CA1.division.markers
Zbtb20	Dong.CA1.division.markers
Nr4a1	Dong.CA1.division.markers
Ppfibp1	Dong.CA1.division.markers
Pole4	Dong.CA1.division.markers
Wfs1	Dong.CA1toLSN.correlation
Matn2	Dong.CA1toLSN.correlation
Dlk1	Dong.CA1toLSN.correlation
Gpr101	Dong.CA1toLSN.correlation
Loc432748	Dong.CA1toLSN.correlation
Gpc3	Dong.CA1toLSN.correlation
Htr2c	Dong.CA1toLSN.correlation
Man1a	Dong.CA1toLSN.correlation
Zdhhc7	Dong.CA1toLSN.correlation
Th	Top1000ValidationSet
Bdnf	Top1000ValidationSet
Gad1	Top1000ValidationSet
Camk2a	Top1000ValidationSet
Gfap	Top1000ValidationSet
Htr2c	Top1000ValidationSet
Cnr1	Top1000ValidationSet
Drd2	Top1000ValidationSet
Slc17a6	Top1000ValidationSet
Tph2	Top1000ValidationSet
Pvalb	Top1000ValidationSet
Calb1	Top1000ValidationSet
Npy	Top1000ValidationSet
Drd1a	Top1000ValidationSet
Nos1	Top1000ValidationSet
Lepr	Top1000ValidationSet
Crh	Top1000ValidationSet
Arc	Top1000ValidationSet
Htr1a	Top1000ValidationSet
Wfs1	Top1000ValidationSet
Nes	Top1000ValidationSet
Calb2	Top1000ValidationSet
Penk1	Top1000ValidationSet
Avp	Top1000ValidationSet
Grin1	Top1000ValidationSet
Slc17a7	Top1000ValidationSet
Nts	Top1000ValidationSet
Trh	Top1000ValidationSet
Mbp	Top1000ValidationSet
Rxfp3	Top1000ValidationSet
Chat	Top1000ValidationSet
Dbh	Top1000ValidationSet
Gal	Top1000ValidationSet
Foxp2	Top1000ValidationSet
Lgr7	Top1000ValidationSet
Grm1	Top1000ValidationSet
Pomc1	Top1000ValidationSet
Slc6a4	Top1000ValidationSet
Ngfr	Top1000ValidationSet
Shh	Top1000ValidationSet
Gad2	Top1000ValidationSet
Dcx	Top1000ValidationSet
Grm5	Top1000ValidationSet
Pcp4	Top1000ValidationSet
Sst	Top1000ValidationSet
Prkcd	Top1000ValidationSet
Chrna7	Top1000ValidationSet
Reln	Top1000ValidationSet
Cck	Top1000ValidationSet
Gria1	Top1000ValidationSet
Fos	Top1000ValidationSet
Avpr1a	Top1000ValidationSet
Cart	Top1000ValidationSet
Grin2b	Top1000ValidationSet
Ache	Top1000ValidationSet
Pdyn	Top1000ValidationSet
Gabra6	Top1000ValidationSet
Gpr161	Top1000ValidationSet
Pax6	Top1000ValidationSet
Slc6a3	Top1000ValidationSet
Snca	Top1000ValidationSet
Dlk1	Top1000ValidationSet
Ntrk2	Top1000ValidationSet
Slc1a2	Top1000ValidationSet
Drd3	Top1000ValidationSet
Sox2	Top1000ValidationSet
Gabrd	Top1000ValidationSet
Adra2a	Top1000ValidationSet
Mef2c	Top1000ValidationSet
Dlx1	Top1000ValidationSet
Crhr1	Top1000ValidationSet
Etv1	Top1000ValidationSet
Neurod1	Top1000ValidationSet
Egr1	Top1000ValidationSet
Tac1	Top1000ValidationSet
App	Top1000ValidationSet
Mecp2	Top1000ValidationSet
Slc17a8	Top1000ValidationSet
Aqp4	Top1000ValidationSet
Ngfb	Top1000ValidationSet
Oxt	Top1000ValidationSet
Hcrt	Top1000ValidationSet
Scn4b	Top1000ValidationSet
Gria2	Top1000ValidationSet
Prom1	Top1000ValidationSet
Chrm2	Top1000ValidationSet
Prox1	Top1000ValidationSet
Gpr101	Top1000ValidationSet
Dkk3	Top1000ValidationSet
Xpnpep2	Top1000ValidationSet
Oprm1	Top1000ValidationSet
Ascl1	Top1000ValidationSet
Calca	Top1000ValidationSet
Tcf7l2	Top1000ValidationSet
Catnb	Top1000ValidationSet
Gabrg1	Top1000ValidationSet
Kcnk2	Top1000ValidationSet
Gja9	Top1000ValidationSet
Gpr88	Top1000ValidationSet
Ar	Top1000ValidationSet
Ntn1	Top1000ValidationSet
Drd4	Top1000ValidationSet
Adcyap1	Top1000ValidationSet
Sparc	Top1000ValidationSet
Cacna1g	Top1000ValidationSet
Wnt5a	Top1000ValidationSet
Zfp312	Top1000ValidationSet
Gja1	Top1000ValidationSet
Nnat	Top1000ValidationSet
Nrg1	Top1000ValidationSet
Htr3a	Top1000ValidationSet
Sema3a	Top1000ValidationSet
Per2	Top1000ValidationSet
Igfbp4	Top1000ValidationSet
Npy1r	Top1000ValidationSet
Ntrk1	Top1000ValidationSet
Atp1a2	Top1000ValidationSet
Cckbr	Top1000ValidationSet
Chrm1	Top1000ValidationSet
Kcnd2	Top1000ValidationSet
Hdac6	Top1000ValidationSet
Esr2	Top1000ValidationSet
Slc6a2	Top1000ValidationSet
Efna5	Top1000ValidationSet
Gpr37	Top1000ValidationSet
Cbln3	Top1000ValidationSet
Tubb3	Top1000ValidationSet
Chrm3	Top1000ValidationSet
Nr4a2	Top1000ValidationSet
Crlf1	Top1000ValidationSet
Adcy2	Top1000ValidationSet
Nefh	Top1000ValidationSet
Crym	Top1000ValidationSet
Trpc6	Top1000ValidationSet
Olig2	Top1000ValidationSet
Gap43	Top1000ValidationSet
Trhr	Top1000ValidationSet
Oxtr	Top1000ValidationSet
Sema3e	Top1000ValidationSet
Ghsr	Top1000ValidationSet
Ddc	Top1000ValidationSet
Rorb	Top1000ValidationSet
Stx1a	Top1000ValidationSet
Zic1	Top1000ValidationSet
Cdh2	Top1000ValidationSet
Hes1	Top1000ValidationSet
Slc2a1	Top1000ValidationSet
Notch1	Top1000ValidationSet
Kcnc1	Top1000ValidationSet
Epha4	Top1000ValidationSet
Pcp2	Top1000ValidationSet
Hap1	Top1000ValidationSet
Grp	Top1000ValidationSet
Gfra1	Top1000ValidationSet
Odz3	Top1000ValidationSet
Hdc	Top1000ValidationSet
Phox2b	Top1000ValidationSet
Htr2b	Top1000ValidationSet
Slit1	Top1000ValidationSet
Id4	Top1000ValidationSet
Isl1	Top1000ValidationSet
Sepp1	Top1000ValidationSet
Htr1b	Top1000ValidationSet
Fmr1	Top1000ValidationSet
Ntsr1	Top1000ValidationSet
Zbtb20	Top1000ValidationSet
Ntf3	Top1000ValidationSet
Tiam1	Top1000ValidationSet
Grm2	Top1000ValidationSet
Neurod6	Top1000ValidationSet
Tcf4	Top1000ValidationSet
Mc4r	Top1000ValidationSet
S100a10	Top1000ValidationSet
Grm4	Top1000ValidationSet
Mapt	Top1000ValidationSet
Gpr83	Top1000ValidationSet
Wnt7b	Top1000ValidationSet
Lrp2	Top1000ValidationSet
Cxcl12	Top1000ValidationSet
Dock10	Top1000ValidationSet
Neurog2	Top1000ValidationSet
Ncam1	Top1000ValidationSet
Slc18a2	Top1000ValidationSet
Tieg1	Top1000ValidationSet
Ttr	Top1000ValidationSet
Sepm	Top1000ValidationSet
Sox10	Top1000ValidationSet
Rgs5	Top1000ValidationSet
Ntng2	Top1000ValidationSet
Ucn3	Top1000ValidationSet
Htr2a	Top1000ValidationSet
Grin2c	Top1000ValidationSet
Ecel1	Top1000ValidationSet
Nov	Top1000ValidationSet
Dlx2	Top1000ValidationSet
Cbln2	Top1000ValidationSet
Emx2	Top1000ValidationSet
Met	Top1000ValidationSet
Cnr2	Top1000ValidationSet
Slc12a5	Top1000ValidationSet
Aldoc	Top1000ValidationSet
Aldh1a1	Top1000ValidationSet
Gprc5b	Top1000ValidationSet
Galr1	Top1000ValidationSet
Kcnq3	Top1000ValidationSet
Pten	Top1000ValidationSet
Asb4	Top1000ValidationSet
Slc6a1	Top1000ValidationSet
Ppfibp1	Top1000ValidationSet
Gpr74	Top1000ValidationSet
Gpr139	Top1000ValidationSet
Emp1	Top1000ValidationSet
Scg2	Top1000ValidationSet
Grn	Top1000ValidationSet
Tbr1	Top1000ValidationSet
Frzb	Top1000ValidationSet
Ppp1r1b	Top1000ValidationSet
Trpv4	Top1000ValidationSet
L1cam	Top1000ValidationSet
Pbx3	Top1000ValidationSet
Edg2	Top1000ValidationSet
Satb2	Top1000ValidationSet
Gabbr1	Top1000ValidationSet
Syt1	Top1000ValidationSet
Itpr1	Top1000ValidationSet
Egfr	Top1000ValidationSet
Kitl	Top1000ValidationSet
Mdk	Top1000ValidationSet
Tnf	Top1000ValidationSet
Gpr6	Top1000ValidationSet
Prkcz	Top1000ValidationSet
Nmb	Top1000ValidationSet
Cst3	Top1000ValidationSet
Lypd1	Top1000ValidationSet
Tac2	Top1000ValidationSet
Agt	Top1000ValidationSet
Gpr54	Top1000ValidationSet
Gpr51	Top1000ValidationSet
Gabrg2	Top1000ValidationSet
Syt9	Top1000ValidationSet
Cacna2d1	Top1000ValidationSet
Slc31a1	Top1000ValidationSet
Cflar	Top1000ValidationSet
Rora	Top1000ValidationSet
Nradd	Top1000ValidationSet
Unc5d	Top1000ValidationSet
Gabrb3	Top1000ValidationSet
Srr	Top1000ValidationSet
Cdk4	Top1000ValidationSet
Rgs9	Top1000ValidationSet
Avpr2	Top1000ValidationSet
Eef1a1	Top1000ValidationSet
Chrna4	Top1000ValidationSet
Gng13	Top1000ValidationSet
A930038C07Rik	Top1000ValidationSet
Sox9	Top1000ValidationSet
Cklfsf5	Top1000ValidationSet
Arpp21	Top1000ValidationSet
Lypd1	Top1000ValidationSet
Lrrn1	Top1000ValidationSet
Ncoa1	Top1000ValidationSet
Lhx2	Top1000ValidationSet
Sepw1	Top1000ValidationSet
Tcfe2a	Top1000ValidationSet
Gdf11	Top1000ValidationSet
Nr2f2	Top1000ValidationSet
6430514L14Rik	Top1000ValidationSet
Bcl6	Top1000ValidationSet
Lgi3	Top1000ValidationSet
Epha7	Top1000ValidationSet
Glul	Top1000ValidationSet
Mtap1b	Top1000ValidationSet
Sstr4	Top1000ValidationSet
Titf1	Top1000ValidationSet
Capns1	Top1000ValidationSet
Ntrk3	Top1000ValidationSet
Grm3	Top1000ValidationSet
Chrm4	Top1000ValidationSet
Nrn1	Top1000ValidationSet
Rgs10	Top1000ValidationSet
Pnoc	Top1000ValidationSet
Uchl1	Top1000ValidationSet
Syt5	Top1000ValidationSet
Slc6a5	Top1000ValidationSet
Cacng7	Top1000ValidationSet
Galr2	Top1000ValidationSet
Tiam2	Top1000ValidationSet
Tlx3	Top1000ValidationSet
Vim	Top1000ValidationSet
Ube3a	Top1000ValidationSet
Cntn2	Top1000ValidationSet
Popdc3	Top1000ValidationSet
Efnb2	Top1000ValidationSet
Grid2ip	Top1000ValidationSet
Nf1	Top1000ValidationSet
Pdgfra	Top1000ValidationSet
Camk2d	Top1000ValidationSet
Nefl	Top1000ValidationSet
Htr4	Top1000ValidationSet
Drpla	Top1000ValidationSet
Nrp1	Top1000ValidationSet
Nlgn3	Top1000ValidationSet
Ankrd38	Top1000ValidationSet
Bzrp	Top1000ValidationSet
Bmp7	Top1000ValidationSet
Dhcr24	Top1000ValidationSet
Camkk2	Top1000ValidationSet
Gabrb2	Top1000ValidationSet
Sema3f	Top1000ValidationSet
Sirt1	Top1000ValidationSet
Tpd52l1	Top1000ValidationSet
Nova1	Top1000ValidationSet
Cdh1	Top1000ValidationSet
C920006C10Rik	Top1000ValidationSet
Adra2b	Top1000ValidationSet
Rgs8	Top1000ValidationSet
Gbas	Top1000ValidationSet
Chrna5	Top1000ValidationSet
Rgs16	Top1000ValidationSet
Plxna2	Top1000ValidationSet
Cdkn1b	Top1000ValidationSet
Col6a1	Top1000ValidationSet
Mlf1	Top1000ValidationSet
Prkca	Top1000ValidationSet
Sema7a	Top1000ValidationSet
Igf1	Top1000ValidationSet
Hpcal4	Top1000ValidationSet
Ltb4r1	Top1000ValidationSet
Sstr5	Top1000ValidationSet
Fxr1h	Top1000ValidationSet
Axot	Top1000ValidationSet
Elmo1	Top1000ValidationSet
Kit	Top1000ValidationSet
6430573F11Rik	Top1000ValidationSet
Gabt4	Top1000ValidationSet
Gapd	Top1000ValidationSet
Nmyc1	Top1000ValidationSet
Clu	Top1000ValidationSet
Grin2d	Top1000ValidationSet
Cdkn1a	Top1000ValidationSet
Igf1r	Top1000ValidationSet
Gpr56	Top1000ValidationSet
Fxyd6	Top1000ValidationSet
Apod	Top1000ValidationSet
Nedd4	Top1000ValidationSet
Vegfa	Top1000ValidationSet
Pik3r1	Top1000ValidationSet
Glrb	Top1000ValidationSet
Nsdhl	Top1000ValidationSet
Insr	Top1000ValidationSet
Actg1	Top1000ValidationSet
Fgf13	Top1000ValidationSet
Pitx2	Top1000ValidationSet
Grin3b	Top1000ValidationSet
Mchr1	Top1000ValidationSet
Chrna6	Top1000ValidationSet
Slitrk6	Top1000ValidationSet
Nucb2	Top1000ValidationSet
Bcl2l11	Top1000ValidationSet
Rest	Top1000ValidationSet
Itpka	Top1000ValidationSet
Dfy	Top1000ValidationSet
Camk4	Top1000ValidationSet
Maged1	Top1000ValidationSet
Styk1	Top1000ValidationSet
Hnt	Top1000ValidationSet
Rgs4	Top1000ValidationSet
Fgf15	Top1000ValidationSet
Nrp2	Top1000ValidationSet
Npy2r	Top1000ValidationSet
Drd5	Top1000ValidationSet
Homer1	Top1000ValidationSet
Lmna	Top1000ValidationSet
Mtap	Top1000ValidationSet
Kcnip1	Top1000ValidationSet
Kcnj2	Top1000ValidationSet
Sema6a	Top1000ValidationSet
AI427515	Top1000ValidationSet
Stat1	Top1000ValidationSet
Chrm5	Top1000ValidationSet
Ppp1r14a	Top1000ValidationSet
Adra2c	Top1000ValidationSet
Dcn	Top1000ValidationSet
Notch3	Top1000ValidationSet
Nhlh1	Top1000ValidationSet
Ceacam10	Top1000ValidationSet
Slc29a1	Top1000ValidationSet
Chrna3	Top1000ValidationSet
Dedd	Top1000ValidationSet
Kcnc2	Top1000ValidationSet
Cldn5	Top1000ValidationSet
Homer2	Top1000ValidationSet
Thra	Top1000ValidationSet
Alk	Top1000ValidationSet
P2rx7	Top1000ValidationSet
Ndn	Top1000ValidationSet
Slc1a1	Top1000ValidationSet
Ptger3	Top1000ValidationSet
Gpr44	Top1000ValidationSet
Acvrl1	Top1000ValidationSet
Bmp4	Top1000ValidationSet
Htr1d	Top1000ValidationSet
Kif5a	Top1000ValidationSet
Bmp3	Top1000ValidationSet
Dyrk1a	Top1000ValidationSet
Gpr37l1	Top1000ValidationSet
Bnip3	Top1000ValidationSet
Chl1	Top1000ValidationSet
Fyn	Top1000ValidationSet
Serpini1	Top1000ValidationSet
Cyp4v3	Top1000ValidationSet
Arl7	Top1000ValidationSet
Fgfr1	Top1000ValidationSet
Rapgef4	Top1000ValidationSet
Trps1	Top1000ValidationSet
Lgi2	Top1000ValidationSet
Syt2	Top1000ValidationSet
Sstr2	Top1000ValidationSet
Spp1	Top1000ValidationSet
Ednrb	Top1000ValidationSet
Apoe	Top1000ValidationSet
Ghrh	Top1000ValidationSet
Shank3	Top1000ValidationSet
Arhgdib	Top1000ValidationSet
Plcb1	Top1000ValidationSet
P2ry1	Top1000ValidationSet
Ckb	Top1000ValidationSet
Lhx1	Top1000ValidationSet
Tgfb2	Top1000ValidationSet
Ranbp9	Top1000ValidationSet
Wwc1	Top1000ValidationSet
Lgals1	Top1000ValidationSet
Foxp1	Top1000ValidationSet
Gpr73l1	Top1000ValidationSet
Enpp2	Top1000ValidationSet
Gpr12	Top1000ValidationSet
3110035E14Rik	Top1000ValidationSet
Cdh4	Top1000ValidationSet
Etv5	Top1000ValidationSet
Spata13	Top1000ValidationSet
Abcd2	Top1000ValidationSet
Cyp26b1	Top1000ValidationSet
Plxnd1	Top1000ValidationSet
Opn3	Top1000ValidationSet
Lrrtm1	Top1000ValidationSet
Camk1g	Top1000ValidationSet
Pde7b	Top1000ValidationSet
Cyp7b1	Top1000ValidationSet
Otof	Top1000ValidationSet
Gpr26	Top1000ValidationSet
Peg10	Top1000ValidationSet
6330527O06Rik	Top1000ValidationSet
Chgb	Top1000ValidationSet
Wif1	Top1000ValidationSet
Adora2a	Top1000ValidationSet
Clock	Top1000ValidationSet
Gpr151	Top1000ValidationSet
Actb	Top1000ValidationSet
Cdh11	Top1000ValidationSet
Hcn2	Top1000ValidationSet
Dusp6	Top1000ValidationSet
Nr4a1	Top1000ValidationSet
Olfm1	Top1000ValidationSet
Pcdh21	Top1000ValidationSet
Cacng5	Top1000ValidationSet
Agtr1	Top1000ValidationSet
Fgf1	Top1000ValidationSet
Igfbp5	Top1000ValidationSet
Cbln4	Top1000ValidationSet
Tnfrsf1a	Top1000ValidationSet
Maob	Top1000ValidationSet
Dtnbp1	Top1000ValidationSet
Nr2f1	Top1000ValidationSet
Gpr50	Top1000ValidationSet
Smoc2	Top1000ValidationSet
Gsbs	Top1000ValidationSet
Hrh1	Top1000ValidationSet
Sim1	Top1000ValidationSet
Dcc	Top1000ValidationSet
Nfil3	Top1000ValidationSet
Crhr2	Top1000ValidationSet
Chrnb3	Top1000ValidationSet
Trp53bp1	Top1000ValidationSet
Gch1	Top1000ValidationSet
Inhba	Top1000ValidationSet
Rgs20	Top1000ValidationSet
Gsn	Top1000ValidationSet
Sidt1	Top1000ValidationSet
Cldn1	Top1000ValidationSet
Ctgf	Top1000ValidationSet
Dusp14	Top1000ValidationSet
Gad2	Top1000.NoLiteratureMatch
Ntrk2	Top1000.NoLiteratureMatch
Gabrd	Top1000.NoLiteratureMatch
Hes1	Top1000.NoLiteratureMatch
Galr1	Top1000.NoLiteratureMatch
Nrp2	Top1000.NoLiteratureMatch
P2ry1	Top1000.NoLiteratureMatch
Crhr2	Top1000.NoLiteratureMatch
Galr1	Top1000.NoBEGMMatch
Nrp2	Top1000.NoBEGMMatch
P2ry1	Top1000.NoBEGMMatch
Crhr2	Top1000.NoBEGMMatch
Wnt7b	Top1000.NoBEGMMatch
Cxcl12	Top1000.NoBEGMMatch
Sepm	Top1000.NoBEGMMatch
Ppfibp1	Top1000.NoBEGMMatch
Unc5d	Top1000.NoBEGMMatch
Lhx2	Top1000.NoBEGMMatch
Mlf1	Top1000.NoBEGMMatch
Fxr1h	Top1000.NoBEGMMatch
Axot	Top1000.NoBEGMMatch
Ceacam10	Top1000.NoBEGMMatch
Dedd	Top1000.NoBEGMMatch
P2rx7	Top1000.NoBEGMMatch
Ranbp9	Top1000.NoBEGMMatch
Wwc1	Top1000.NoBEGMMatch
Trp53bp1	Top1000.NoBEGMMatch
Sparc	Top1000.NoBEGMMatch
Nrg1	Top1000.NoBEGMMatch
Esr2	Top1000.NoBEGMMatch
Efna5	Top1000.NoBEGMMatch
Ghsr	Top1000.NoBEGMMatch
Id4	Top1000.NoBEGMMatch
Fmr1	Top1000.NoBEGMMatch
Asb4	Top1000.NoBEGMMatch
Grn	Top1000.NoBEGMMatch
Syt1	Top1000.NoBEGMMatch
Egfr	Top1000.NoBEGMMatch
Nmb	Top1000.NoBEGMMatch
Rora	Top1000.NoBEGMMatch
Glul	Top1000.NoBEGMMatch
Adra2b	Top1000.NoBEGMMatch
Kcnj2	Top1000.NoBEGMMatch
Htr1d	Top1000.NoBEGMMatch
Syt2	Top1000.NoBEGMMatch
Gpr12	Top1000.NoBEGMMatch
Pde7b	Top1000.NoBEGMMatch
Dtnbp1	Top1000.NoBEGMMatch
Nr2f1	Top1000.NoBEGMMatch
Olig2	Top1000.NoBEGMMatch
Slc18a2	Top1000.NoBEGMMatch
Tcfe2a	Top1000.NoBEGMMatch
Nrp2	Top1000.NoGenSatMatch
Cxcl12	Top1000.NoGenSatMatch
P2rx7	Top1000.NoGenSatMatch
Esr2	Top1000.NoGenSatMatch
Id4	Top1000.NoGenSatMatch
Fmr1	Top1000.NoGenSatMatch
Htr1d	Top1000.NoGenSatMatch
Hes1	Top1000.NoGenSatMatch
Cdk4	Top1000.NoGenSatMatch
Titf1	Top1000.NoGenSatMatch
Tlx3	Top1000.NoGenSatMatch
C920006C10Rik	Top1000.NoGenSatMatch
Fgf15	Top1000.NoGenSatMatch
Gpr37	Top1000.NoGenSatMatch
Tubb3	Top1000.NoGenSatMatch
Trhr	Top1000.NoGenSatMatch
Oxtr	Top1000.NoGenSatMatch
Epha4	Top1000.NoGenSatMatch
Slit1	Top1000.NoGenSatMatch
Htr1b	Top1000.NoGenSatMatch
Neurod6	Top1000.NoGenSatMatch
Neurog2	Top1000.NoGenSatMatch
Tieg1	Top1000.NoGenSatMatch
Grin2c	Top1000.NoGenSatMatch
Slc12a5	Top1000.NoGenSatMatch
Gabbr1	Top1000.NoGenSatMatch
Nr2f2	Top1000.NoGenSatMatch
Chrm4	Top1000.NoGenSatMatch
Uchl1	Top1000.NoGenSatMatch
Grid2ip	Top1000.NoGenSatMatch
Camkk2	Top1000.NoGenSatMatch
Gabrb2	Top1000.NoGenSatMatch
Nmyc1	Top1000.NoGenSatMatch
Pik3r1	Top1000.NoGenSatMatch
Fgf13	Top1000.NoGenSatMatch
Chrm5	Top1000.NoGenSatMatch
Sstr2	Top1000.NoGenSatMatch
Spp1	Top1000.NoGenSatMatch
Gsbs	Top1000.NoGenSatMatch
Gad2	Top1000.HasValidationConflict
Ntrk2	Top1000.HasValidationConflict
Gabrd	Top1000.HasValidationConflict
Hes1	Top1000.HasValidationConflict
Galr1	Top1000.HasValidationConflict
Nrp2	Top1000.HasValidationConflict
P2ry1	Top1000.HasValidationConflict
Crhr2	Top1000.HasValidationConflict
Galr1	Top1000.HasValidationConflict
Nrp2	Top1000.HasValidationConflict
P2ry1	Top1000.HasValidationConflict
Crhr2	Top1000.HasValidationConflict
Wnt7b	Top1000.HasValidationConflict
Cxcl12	Top1000.HasValidationConflict
Sepm	Top1000.HasValidationConflict
Ppfibp1	Top1000.HasValidationConflict
Unc5d	Top1000.HasValidationConflict
Lhx2	Top1000.HasValidationConflict
Mlf1	Top1000.HasValidationConflict
Fxr1h	Top1000.HasValidationConflict
Axot	Top1000.HasValidationConflict
Ceacam10	Top1000.HasValidationConflict
Dedd	Top1000.HasValidationConflict
P2rx7	Top1000.HasValidationConflict
Ranbp9	Top1000.HasValidationConflict
Wwc1	Top1000.HasValidationConflict
Trp53bp1	Top1000.HasValidationConflict
Sparc	Top1000.HasValidationConflict
Nrg1	Top1000.HasValidationConflict
Esr2	Top1000.HasValidationConflict
Efna5	Top1000.HasValidationConflict
Ghsr	Top1000.HasValidationConflict
Id4	Top1000.HasValidationConflict
Fmr1	Top1000.HasValidationConflict
Asb4	Top1000.HasValidationConflict
Grn	Top1000.HasValidationConflict
Syt1	Top1000.HasValidationConflict
Egfr	Top1000.HasValidationConflict
Nmb	Top1000.HasValidationConflict
Rora	Top1000.HasValidationConflict
Glul	Top1000.HasValidationConflict
Adra2b	Top1000.HasValidationConflict
Kcnj2	Top1000.HasValidationConflict
Htr1d	Top1000.HasValidationConflict
Syt2	Top1000.HasValidationConflict
Gpr12	Top1000.HasValidationConflict
Pde7b	Top1000.HasValidationConflict
Dtnbp1	Top1000.HasValidationConflict
Nr2f1	Top1000.HasValidationConflict
Olig2	Top1000.HasValidationConflict
Slc18a2	Top1000.HasValidationConflict
Tcfe2a	Top1000.HasValidationConflict
Nrp2	Top1000.HasValidationConflict
Cxcl12	Top1000.HasValidationConflict
P2rx7	Top1000.HasValidationConflict
Esr2	Top1000.HasValidationConflict
Id4	Top1000.HasValidationConflict
Fmr1	Top1000.HasValidationConflict
Htr1d	Top1000.HasValidationConflict
Hes1	Top1000.HasValidationConflict
Cdk4	Top1000.HasValidationConflict
Titf1	Top1000.HasValidationConflict
Tlx3	Top1000.HasValidationConflict
C920006C10Rik	Top1000.HasValidationConflict
Fgf15	Top1000.HasValidationConflict
Gpr37	Top1000.HasValidationConflict
Tubb3	Top1000.HasValidationConflict
Trhr	Top1000.HasValidationConflict
Oxtr	Top1000.HasValidationConflict
Epha4	Top1000.HasValidationConflict
Slit1	Top1000.HasValidationConflict
Htr1b	Top1000.HasValidationConflict
Neurod6	Top1000.HasValidationConflict
Neurog2	Top1000.HasValidationConflict
Tieg1	Top1000.HasValidationConflict
Grin2c	Top1000.HasValidationConflict
Slc12a5	Top1000.HasValidationConflict
Gabbr1	Top1000.HasValidationConflict
Nr2f2	Top1000.HasValidationConflict
Chrm4	Top1000.HasValidationConflict
Uchl1	Top1000.HasValidationConflict
Grid2ip	Top1000.HasValidationConflict
Camkk2	Top1000.HasValidationConflict
Gabrb2	Top1000.HasValidationConflict
Nmyc1	Top1000.HasValidationConflict
Pik3r1	Top1000.HasValidationConflict
Fgf13	Top1000.HasValidationConflict
[truncated: 240 more rows]
