# Supplementary material for: Relationships between Gene Expression and Brain Wiring in the Adult Rodent Brain
Source: PLoS Comput Biol. 2011 Jan 6;7(1):e1001049. doi: 10.1371/journal.pcbi.1001049 (PMC3017102; doi:10.1371/journal.pcbi.1001049)
Supplement: Table S2 — Incoming proximity-controlled top gene set. (0.20 MB DOC) [file pcbi.1001049.s010.xls]

## Sheet: Sheet1
Index	Gene	imageSeriesID	Gene Name	NCBI ID	URL	Thumbs URL
0	'Nrp2	'80514091	neuropilin 2	18187	Series summary	Thumbnails
1	'D4st1	'74657927	dermatan 4 sulfotransferase 1	72136	Series summary	Thumbnails
2	'Acadvl	'227161	acyl-Coenzyme A dehydrogenase, very long chain	11370	Series summary	Thumbnails
3	'Pgrmc1	'797	progesterone receptor membrane component 1	53328	Series summary	Thumbnails
4	'8030411F24Rik	'74580853	RIKEN cDNA 8030411F24 gene	78609	Series summary	Thumbnails
5	'Gda	'70276867	guanine deaminase	14544	Series summary	Thumbnails
6	'Mdfi	'275690	MyoD family inhibitor	17240	Series summary	Thumbnails
7	'3110082D06Rik	'74581400	RIKEN cDNA 3110082D06 gene	73235	Series summary	Thumbnails
8	'Lyzs	'68191492	lysozyme	17105	Series summary	Thumbnails
9	'D530031C13Rik	'71496393	RIKEN cDNA D530031C13 gene	320817	Series summary	Thumbnails
10	'Slc5a2	'68632936	solute carrier family 5 (sodium/glucose cotransporter), member 2	246787	Series summary	Thumbnails
11	'Dbnl	'74819497	drebrin-like	13169	Series summary	Thumbnails
12	'Dmp1	'74511936	dentin matrix protein 1	13406	Series summary	Thumbnails
13	'Gata3	'73931427	GATA binding protein 3	14462	Series summary	Thumbnails
14	'Rgs9	'73521819	regulator of G-protein signaling 9	19739	Series summary	Thumbnails
15	'En2	'69288944	engrailed 2	13799	Series summary	Thumbnails
16	'Wisp2	'68523207	WNT1 inducible signaling pathway protein 2	22403	Series summary	Thumbnails
17	'Cypt3	'80474702	cysteine-rich perinuclear theca 3	69361	Series summary	Thumbnails
18	'F2rl1	'199391	coagulation factor II (thrombin) receptor-like 1	14063	Series summary	Thumbnails
19	'1700018L24Rik	'74634791	RIKEN cDNA 1700018L24 gene	75528	Series summary	Thumbnails
20	'Frat2	'1553	frequently rearranged in advanced T-cell lymphomas 2	212398	Series summary	Thumbnails
21	'1110001J03Rik	'69116566	RIKEN cDNA 1110001J03 gene	66117	Series summary	Thumbnails
22	'Ttn	'74047746	titin	22138	Series summary	Thumbnails
23	'Doc2b	'72283810	double C2, beta	13447	Series summary	Thumbnails
24	'Cyp2d9	'77620818	cytochrome P450, family 2, subfamily d, polypeptide 9	13105	Series summary	Thumbnails
25	'Atg4d	'67815943	autophagy-related 4D (yeast)	235040	Series summary	Thumbnails
26	'Grik5	'70919023	glutamate receptor, ionotropic, kainate 5 (gamma 2)	14809	Series summary	Thumbnails
27	'Il1rapl2	'73994672	interleukin 1 receptor accessory protein-like 2	60367	Series summary	Thumbnails
28	'Btg3	'168	B-cell translocation gene 3	12228	Series summary	Thumbnails
29	'Commd10	'68545824	COMM domain containing 10	69456	Series summary	Thumbnails
30	'Anxa3	'69526665	annexin A3	11745	Series summary	Thumbnails
31	'Stk24	'73635773	serine/threonine kinase 24 (STE20 homolog, yeast)	223255	Series summary	Thumbnails
32	'B3bp	'73513522	Bcl3 binding protein	333789	Series summary	Thumbnails
33	'Cables2	'68743978	Cdk5 and Abl enzyme substrate 2	252966	Series summary	Thumbnails
34	'4932416E17	'72005999	hypothetical protein 4932416E17	327872	Series summary	Thumbnails
35	'Cadps2	'73817429	Ca2+-dependent activator protein for secretion 2	320405	Series summary	Thumbnails
36	'Hapln1	'77332706	hyaluronan and proteoglycan link protein 1	12950	Series summary	Thumbnails
37	'Nfya	'71763504	nuclear transcription factor-Y alpha	18044	Series summary	Thumbnails
38	'Stat5a	'121092	signal transducer and activator of transcription 5A	20850	Series summary	Thumbnails
39	'Slc22a13	'1663	solute carrier family 22 (organic cation transporter), member 13	102570	Series summary	Thumbnails
40	'Nedd9	'77790732	neural precursor cell expressed, developmentally down-regulated gene 9	18003	Series summary	Thumbnails
41	'Mest	'71717082	mesoderm specific transcript	17294	Series summary	Thumbnails
42	'Zfpm2	'68844504	zinc finger protein, multitype 2	22762	Series summary	Thumbnails
43	'Stat2	'69133653	signal transducer and activator of transcription 2	20847	Series summary	Thumbnails
44	'Rdh12	'75214939	retinol dehydrogenase 12	77974	Series summary	Thumbnails
45	'6030405A18Rik	'71920518	RIKEN cDNA 6030405A18 gene	329641	Series summary	Thumbnails
46	'4933402J10Rik	'74580733	RIKEN cDNA 4933402J10 gene	71057	Series summary	Thumbnails
47	'Calb2	'75457441	calbindin 2	12308	Series summary	Thumbnails
48	'Lix1	'643	limb expression 1 homolog (chicken)	66643	Series summary	Thumbnails
49	'Lmo1	'1373	LIM domain only 1	109594	Series summary	Thumbnails
50	'Col18a1	'287	procollagen, type XVIII, alpha 1	12822	Series summary	Thumbnails
51	'Gucy1a3	'543	guanylate cyclase 1, soluble, alpha 3	60596	Series summary	Thumbnails
52	'Mapk3	'32576	mitogen activated protein kinase 3	26417	Series summary	Thumbnails
53	'Higd2a	'671246	HIG1 domain family, member 2A	67044	Series summary	Thumbnails
54	'Cacna2d1	'69236915	calcium channel, voltage-dependent, alpha2/delta subunit 1	12293	Series summary	Thumbnails
55	'Spata9	'75831778	spermatogenesis associated 9	75571	Series summary	Thumbnails
56	'Ints12	'68924805	integrator complex subunit 12	71793	Series summary	Thumbnails
57	'Tmc6	'77791984	transmembrane channel-like gene family 6	217353	Series summary	Thumbnails
58	'Trhr	'79913245	thyrotropin releasing hormone receptor	22045	Series summary	Thumbnails
59	'Gng2	'77414160	guanine nucleotide binding protein (G protein), gamma 2 subunit	14702	Series summary	Thumbnails
60	'Casp8	'68193061	caspase 8	12370	Series summary	Thumbnails
61	'Ccr10	'74724659	chemokine (C-C motif) receptor 10	12777	Series summary	Thumbnails
62	'Rprm	'71836875	reprimo, TP53 dependent G2 arrest mediator candidate	67874	Series summary	Thumbnails
63	'Pogz	'75651180	pogo transposable element with ZNF domain	229584	Series summary	Thumbnails
64	'Olfr1324	'74720723	olfactory receptor 1324	258289	Series summary	Thumbnails
65	'Cdh26	'68797509	cadherin-like 26	381409	Series summary	Thumbnails
66	'Ptprr	'74882784	protein tyrosine phosphatase, receptor type, R	19279	Series summary	Thumbnails
67	'Rai17	'74988259	retinoic acid induced 17	328365	Series summary	Thumbnails
68	'Jam4	'592	junction adhesion molecule 4	72058	Series summary	Thumbnails
69	'LOC329414	'74514345	gene model 824, (NCBI)	329414	Series summary	Thumbnails
70	'Pcdh7	'69782790	protocadherin 7	54216	Series summary	Thumbnails
71	'Lmo7	'71920429	LIM domain only 7	380928	Series summary	Thumbnails
72	'Mtl5	'75861870	metallothionein-like 5, testis-specific (tesmin)	17771	Series summary	Thumbnails
73	'ORF34	'74581430	open reading frame 34	207375	Series summary	Thumbnails
74	'Tsga14	'68151448	testis specific gene A14	83922	Series summary	Thumbnails
75	'Neil3	'74658247	nei like 3 (E. coli)	234258	Series summary	Thumbnails
76	'Gpr83	'72338696	G protein-coupled receptor 83	14608	Series summary	Thumbnails
77	'Thbs1	'80473473	thrombospondin 1	21825	Series summary	Thumbnails
78	'Gramd3	'70919967	GRAM domain containing 3	107022	Series summary	Thumbnails
79	'Sc5d	'227160	sterol-C5-desaturase (fungal ERG3, delta-5-desaturase) homolog (S. cerevisae)	235293	Series summary	Thumbnails
80	'Syt17	'73616035	synaptotagmin XVII	110058	Series summary	Thumbnails
81	'TC1442825	'70795485	TIGR MGI TC1442825	null	Series summary	Thumbnails
82	'Rprm	'68545545	reprimo, TP53 dependent G2 arrest mediator candidate	67874	Series summary	Thumbnails
83	'Dsp	'69201504	desmoplakin	109620	Series summary	Thumbnails
84	'Gm884	'70725061	gene model 884, (NCBI)	380730	Series summary	Thumbnails
85	'Gng4	'515	guanine nucleotide binding protein (G protein), gamma 4 subunit	14706	Series summary	Thumbnails
86	'1110019J04Rik	'69352932	RIKEN cDNA 1110019J04 gene	68512	Series summary	Thumbnails
87	'Cyfip1	'74819653	cytoplasmic FMR1 interacting protein 1	20430	Series summary	Thumbnails
88	'A930033C23Rik*	'74300717	RIKEN cDNA A930033C23 gene (non-RefSeq)	null	Series summary	Thumbnails
89	'Doc2a	'68861994	double C2, alpha	13446	Series summary	Thumbnails
90	'C630028M04Rik	'74277640	RIKEN cDNA C630028M04 gene	329844	Series summary	Thumbnails
91	'Pcp2	'77413702	Purkinje cell protein 2 (L7)	18545	Series summary	Thumbnails
92	'Dmp1	'70238890	dentin matrix protein 1	13406	Series summary	Thumbnails
93	'Pygm	'75198214	muscle glycogen phosphorylase	19309	Series summary	Thumbnails
94	'4933411K20Rik	'69262232	RIKEN cDNA 4933411K20 gene	66756	Series summary	Thumbnails
95	'Gnb4	'70431325	guanine nucleotide binding protein, beta 4	14696	Series summary	Thumbnails
96	'Nrsn1	'68798938	neurensin 1	22360	Series summary	Thumbnails
97	'Pcdhga1	'79354786	protocadherin gamma subfamily A, 1	93709	Series summary	Thumbnails
98	'Abca4	'75831755	ATP-binding cassette, sub-family A (ABC1), member 4	11304	Series summary	Thumbnails
99	'Ptbp1	'356857	polypyrimidine tract binding protein 1	19205	Series summary	Thumbnails
100	'Wfs1	'68924527	Wolfram syndrome 1 homolog (human)	22393	Series summary	Thumbnails
101	'Id1	'71608229	inhibitor of DNA binding 1	15901	Series summary	Thumbnails
102	'Pcsk5	'77910649	proprotein convertase subtilisin/kexin type 5	18552	Series summary	Thumbnails
103	'Hs6st1	'74819258	heparan sulfate 6-O-sulfotransferase 1	50785	Series summary	Thumbnails
104	'Atp1b4	'75198124	ATPase, (Na+)/K+ transporting, beta 4 polypeptide	67821	Series summary	Thumbnails
105	'Glce	'74641306	glucuronyl C5-epimerase	93683	Series summary	Thumbnails
106	'1110008J03Rik	'68445694	RIKEN cDNA 1110008J03 gene	100764	Series summary	Thumbnails
107	'Fhl1	'2218	four and a half LIM domains 1	14199	Series summary	Thumbnails
108	'Sema3a	'79761021	sema domain, immunoglobulin domain (Ig), short basic domain, secreted, (semaphorin) 3A	20346	Series summary	Thumbnails
109	'Gpr133	'69857039	G protein-coupled receptor 133	243277	Series summary	Thumbnails
110	'Heg1	'74958616	HEG homolog 1 (zebrafish)	77446	Series summary	Thumbnails
111	'Gm114	'70295882	gene model 114, (NCBI)	228730	Series summary	Thumbnails
112	'Lhfpl3	'73635972	lipoma HMGIC fusion partner-like 3	269629	Series summary	Thumbnails
113	'Slamf7	'68301945	SLAM family member 7	75345	Series summary	Thumbnails
114	'Cdc2a	'74431284	cell division cycle 2 homolog A (S. pombe)	12534	Series summary	Thumbnails
115	'A930017N06Rik	'77791978	RIKEN cDNA A930017N06 gene	243312	Series summary	Thumbnails
116	'Gpx3	'79762714	glutathione peroxidase 3	14778	Series summary	Thumbnails
117	'Ctxn1	'74586669	cortexin 1	330695	Series summary	Thumbnails
118	'Ucn3	'1090	urocortin 3	83428	Series summary	Thumbnails
119	'Calb2	'75496390	calbindin 2	12308	Series summary	Thumbnails
120	'Tmem70	'564751	transmembrane protein 70	70397	Series summary	Thumbnails
121	'9530008L14Rik	'68445991	RIKEN cDNA 9530008L14 gene	109254	Series summary	Thumbnails
122	'Nrsn1	'71358557	neurensin 1	22360	Series summary	Thumbnails
123	'P2rx1	'75890835	purinergic receptor P2X, ligand-gated ion channel, 1	18436	Series summary	Thumbnails
124	'Aqp1	'79534912	aquaporin 1	11826	Series summary	Thumbnails
125	'9530004P13Rik*	'74300675	RIKEN cDNA 9530004P13 gene (non-RefSeq)	null	Series summary	Thumbnails
126	'Gm1292	'70300085	gene model 1292, (NCBI)	383513	Series summary	Thumbnails
127	'Calb2	'75492428	calbindin 2	12308	Series summary	Thumbnails
128	'Kif6	'69735807	kinesin family member 6	319991	Series summary	Thumbnails
129	'Hpcal4	'69735078	hippocalcin-like 4	170638	Series summary	Thumbnails
130	'Sparc	'73788443	secreted acidic cysteine rich glycoprotein	20692	Series summary	Thumbnails
131	'LOC230602	'74514339	hypothetical LOC230602	230602	Series summary	Thumbnails
132	'Pdlim3	'69782951	PDZ and LIM domain 3	53318	Series summary	Thumbnails
133	'Gpr77	'74510176	G protein-coupled receptor 77	319430	Series summary	Thumbnails
134	'Resp18	'71015810	regulated endocrine-specific protein 18	19711	Series summary	Thumbnails
135	'BC049715	'69113704	cDNA sequence BC049715	320135	Series summary	Thumbnails
136	'Prkacb	'75043158	protein kinase, cAMP dependent, catalytic, beta	18749	Series summary	Thumbnails
137	'Apoa2	'68632190	apolipoprotein A-II	11807	Series summary	Thumbnails
138	'Igsf4d	'70278015	immunoglobulin superfamily, member 4	239857	Series summary	Thumbnails
139	'Olfr272	'74720946	olfactory receptor 272	258836	Series summary	Thumbnails
140	'Slc2a9	'78534486	solute carrier family 2 (facilitated glucose transporter), member 9	117591	Series summary	Thumbnails
141	'Itgbl1	'74988458	integrin, beta-like 1	223272	Series summary	Thumbnails
142	'Btg2	'72283802	B-cell translocation gene 2, anti-proliferative	12227	Series summary	Thumbnails
143	'Banp	'68196962	Btg3 associated nuclear protein	53325	Series summary	Thumbnails
144	'Wnt5b	'77454631	wingless-related MMTV integration site 5B	22419	Series summary	Thumbnails
145	'Ssr2	'121097	signal sequence receptor, beta	66256	Series summary	Thumbnails
146	'Dusp10	'75750342	dual specificity phosphatase 10	63953	Series summary	Thumbnails
147	'Plxna2	'70431431	plexin A2	18845	Series summary	Thumbnails
148	'Lrrc38	'72340184	leucine rich repeat containing 38	242735	Series summary	Thumbnails
149	'Cspg5	'73931385	chondroitin sulfate proteoglycan 5	29873	Series summary	Thumbnails
150	'Gprin1	'75077243	G protein-regulated inducer of neurite outgrowth 1	26913	Series summary	Thumbnails
151	'AI839735	'76097701	expressed sequence AI839735	104885	Series summary	Thumbnails
152	'Tmc6	'77887880	transmembrane channel-like gene family 6	217353	Series summary	Thumbnails
153	'Tnnt1	'77280576	troponin T1, skeletal, slow	21955	Series summary	Thumbnails
154	'Mfsd1	'67787355	major facilitator superfamily domain containing 1	66868	Series summary	Thumbnails
155	'Uchl1	'1088	ubiquitin carboxy-terminal hydrolase L1	22223	Series summary	Thumbnails
156	'Bcl11b	'74990505	B-cell leukemia/lymphoma 11B	58208	Series summary	Thumbnails
157	'Sipa1l2	'69201498	signal-induced proliferation-associated 1 like 2	244668	Series summary	Thumbnails
158	'Syde2	'69531019	synapse defective 1, Rho GTPase, homolog 2 (C. elegans)	214804	Series summary	Thumbnails
159	'Cd109	'73931384	CD109 antigen	235505	Series summary	Thumbnails
160	'Pyy	'80513998	peptide YY	217212	Series summary	Thumbnails
161	'Il13ra2	'79544794	interleukin 13 receptor, alpha 2	16165	Series summary	Thumbnails
162	'Ntrk1	'69782449	neurotrophic tyrosine kinase, receptor, type 1	18211	Series summary	Thumbnails
163	'Ccdc27	'74562552	coiled-coil domain containing 27	381580	Series summary	Thumbnails
164	'Pms2	'69816344	postmeiotic segregation increased 2 (S. cerevisiae)	18861	Series summary	Thumbnails
165	'Pam	'73997147	peptidylglycine alpha-amidating monooxygenase	18484	Series summary	Thumbnails
166	'Otx1	'762	orthodenticle homolog 1 (Drosophila)	18423	Series summary	Thumbnails
167	'Pitx1	'199398	paired-like homeodomain transcription factor 1	18740	Series summary	Thumbnails
168	'Pqlc1	'70927829	PQ loop repeat containing 1	66943	Series summary	Thumbnails
169	'Zdhhc2	'70598366	zinc finger, DHHC domain containing 2	70546	Series summary	Thumbnails
170	'Otud6b	'83158	OTU domain containing 6B	72201	Series summary	Thumbnails
171	'C030019F02Rik	'1474	RIKEN cDNA C030019F02 gene	58237	Series summary	Thumbnails
172	'6330545A04Rik	'74510278	RIKEN cDNA 6330545A04 gene	76166	Series summary	Thumbnails
173	'A130014H13Rik	'75041574	RIKEN cDNA A130014H13 gene	319630	Series summary	Thumbnails
174	'Zfp306	'68442991	zinc finger protein 306	72739	Series summary	Thumbnails
175	'Rgs11	'74562546	regulator of G-protein signaling 11	50782	Series summary	Thumbnails
176	'Armc8	'68546230	armadillo repeat containing 8	74125	Series summary	Thumbnails
177	'Dip3b	'72080165	Dip3 beta	216190	Series summary	Thumbnails
178	'Lonrf2	'74988755	LON peptidase N-terminal domain and ring finger 2	381338	Series summary	Thumbnails
179	'Polk	'75077171	polymerase (DNA directed), kappa	27015	Series summary	Thumbnails
180	'Gpr146	'77371845	G protein-coupled receptor 146	80290	Series summary	Thumbnails
181	'Twistnb	'70302878	TWIST neighbor	28071	Series summary	Thumbnails
182	'Snca	'989	synuclein, alpha	20617	Series summary	Thumbnails
183	'Tsc1	'72004449	tuberous sclerosis 1	64930	Series summary	Thumbnails
184	'Csmd1	'77798997	CUB and Sushi multiple domains 1	94109	Series summary	Thumbnails
185	'Tas2r123	'70785176	taste receptor, type 2, member 123	353167	Series summary	Thumbnails
186	'Gmppb	'69734470	GDP-mannose pyrophosphorylase B	331026	Series summary	Thumbnails
187	'1700020N01Rik	'69816410	RIKEN cDNA 1700020N01 gene	67692	Series summary	Thumbnails
188	'2600010E01Rik	'68797510	RIKEN cDNA 2600010E01 gene	72446	Series summary	Thumbnails
189	'Ifi204	'576424	interferon activated gene 204	15951	Series summary	Thumbnails
190	'Acacb	'74881515	acetyl-Coenzyme A carboxylase beta	100705	Series summary	Thumbnails
191	'Mcfd2	'513474	multiple coagulation factor deficiency 2	193813	Series summary	Thumbnails
192	'Hdac5	'69734965	histone deacetylase 5	15184	Series summary	Thumbnails
193	'2610204G22Rik	'75934922	RIKEN cDNA 2610204G22 gene	70448	Series summary	Thumbnails
194	'Gabrb3	'75551468	gamma-aminobutyric acid (GABA-A) receptor, subunit beta 3	14402	Series summary	Thumbnails
195	'Hbb	'77340464	hemoglobin beta chain complex	15127	Series summary	Thumbnails
196	'Smyd3	'69874204	SET and MYND domain containing 3	69726	Series summary	Thumbnails
197	'Pcsk2	'72080025	proprotein convertase subtilisin/kexin type 2	18549	Series summary	Thumbnails
198	'Stat5a	'104597	signal transducer and activator of transcription 5A	20850	Series summary	Thumbnails
199	'Snca	'79908848	synuclein, alpha	20617	Series summary	Thumbnails
200	'Cntfr	'75651138	ciliary neurotrophic factor receptor	12804	Series summary	Thumbnails
201	'Slc22a4	'78534492	solute carrier family 22 (organic cation transporter), member 4	30805	Series summary	Thumbnails
202	'Prkab2	'69013603	protein kinase, AMP-activated, beta 2 non-catalytic subunit	108097	Series summary	Thumbnails
203	'Gtf2ird1	'74510284	general transcription factor II I repeat domain-containing 1	57080	Series summary	Thumbnails
204	'Rprm	'75651169	reprimo, TP53 dependent G2 arrest mediator candidate	67874	Series summary	Thumbnails
205	'Phf7	'69028515	PHD finger protein 7	71838	Series summary	Thumbnails
206	'Ttc3	'1079	tetratricopeptide repeat domain 3	22129	Series summary	Thumbnails
207	'Gnao1	'506	guanine nucleotide binding protein, alpha o	14681	Series summary	Thumbnails
208	'Dip3b	'69012882	Dip3 beta	216190	Series summary	Thumbnails
209	'Col5a2	'71016666	procollagen, type V, alpha 2	12832	Series summary	Thumbnails
210	'Mbd2	'74822933	methyl-CpG binding domain protein 2	17191	Series summary	Thumbnails
211	'Nadk	'532589	NAD kinase	192185	Series summary	Thumbnails
212	'Ppp3r1	'32386	protein phosphatase 3, regulatory subunit B, alpha isoform (calcineurin B, type I)	19058	Series summary	Thumbnails
213	'Tac1	'1039	tachykinin 1	21333	Series summary	Thumbnails
214	'Tmem39b	'68797810	transmembrane protein 39b	230770	Series summary	Thumbnails
215	'2310042E22Rik	'74357582	RIKEN cDNA 2310042E22 gene	66561	Series summary	Thumbnails
216	'Slc22a8	'74657924	solute carrier family 22 (organic anion transporter), member 8	19879	Series summary	Thumbnails
217	'Chrm1	'79762114	cholinergic receptor, muscarinic 1, CNS	12669	Series summary	Thumbnails
218	'Gria4	'71358628	glutamate receptor, ionotropic, AMPA4 (alpha 4)	14802	Series summary	Thumbnails
219	'Dynll1	'81600140	dynein light chain LC8-type 1	56455	Series summary	Thumbnails
220	'Mm.292489	'75991144	Unigene Mm.292489	null	Series summary	Thumbnails
221	'Ptprz1	'77371825	protein tyrosine phosphatase, receptor type Z, polypeptide 1	19283	Series summary	Thumbnails
222	'Tmem168	'293255	transmembrane protein 168	101118	Series summary	Thumbnails
223	'Kcnh8	'70562113	potassium voltage-gated channel, subfamily H (eag-related), member 8	211468	Series summary	Thumbnails
224	'Sh3kbp1	'74272906	SH3-domain kinase binding protein 1	58194	Series summary	Thumbnails
225	'Pon3	'80514008	paraoxonase 3	269823	Series summary	Thumbnails
226	'Nmb	'71836874	neuromedin B	68039	Series summary	Thumbnails
227	'BC005655	'75826583	cDNA sequence BC005655	212871	Series summary	Thumbnails
228	'A230057G18Rik	'72340194	RIKEN cDNA A230057G18 gene	330166	Series summary	Thumbnails
229	'A930037J23Rik*	'73808331	RIKEN cDNA A930037J23 gene (non-RefSeq)	null	Series summary	Thumbnails
230	'Tmem109	'74988461	transmembrane protein 109	68539	Series summary	Thumbnails
231	'Vezt	'74819329	vezatin, adherens junctions transmembrane protein	215008	Series summary	Thumbnails
232	'mCG147223	'74641266	AB mCG147223	null	Series summary	Thumbnails
233	'Xist	'80342286	inactive X specific transcripts	213742	Series summary	Thumbnails
234	'BC005764	'73925724	cDNA sequence BC005764	216152	Series summary	Thumbnails
235	'Plrg1	'392932	pleiotropic regulator 1, PRL1 homolog (Arabidopsis)	53317	Series summary	Thumbnails
236	'0710005M24Rik	'69113638	RIKEN cDNA 0710005M24 gene	76897	Series summary	Thumbnails
237	'Pdia5	'68077018	protein disulfide isomerase associated 5	72599	Series summary	Thumbnails
238	'Gm853	'75931517	gene model 853, (NCBI)	332942	Series summary	Thumbnails
239	'Dtwd1	'587420	DTW domain containing 1	69185	Series summary	Thumbnails
240	'Clcnka	'68191300	chloride channel Ka	12733	Series summary	Thumbnails
241	'Mterf	'68162226	mitochondrial transcription termination factor	545725	Series summary	Thumbnails
242	'Tal1	'72080006	T-cell acute lymphocytic leukemia 1	21349	Series summary	Thumbnails
243	'Olfr2	'74720898	olfactory receptor 2	18317	Series summary	Thumbnails
244	'Qdpr	'631703	quininoid dihydropteridine reductase	110391	Series summary	Thumbnails
245	'Rasal1	'75774111	RAS protein activator like 1 (GAP1 like)	19415	Series summary	Thumbnails
246	'1500005P14Rik	'71380483	RIKEN cDNA 1500005P14 gene	76686	Series summary	Thumbnails
247	'A930009H06Rik*	'74300681	RIKEN cDNA A930009H06 gene (non-RefSeq)	null	Series summary	Thumbnails
248	'Dos	'74882515	downstream of Stk11	216164	Series summary	Thumbnails
249	'Itfg3	'69838432	integrin alpha FG-GAP repeat containing 3	106581	Series summary	Thumbnails
250	'4933427D14Rik	'74272053	RIKEN cDNA 4933427D14 gene	74477	Series summary	Thumbnails
251	'Slc25a3	'972	solute carrier family 25 (mitochondrial carrier, phosphate carrier), member 3	18674	Series summary	Thumbnails
252	'Trp53bp1	'71836834	transformation related protein 53 binding protein 1	27223	Series summary	Thumbnails
253	'Atxn7l4	'71486982	ataxin 7-like 4	72174	Series summary	Thumbnails
254	'Ube3a	'1926	ubiquitin protein ligase E3A	22215	Series summary	Thumbnails
255	'Hap1	'552	huntingtin-associated protein 1	15114	Series summary	Thumbnails
256	'Gsg1l	'73636097	GSG1-like	269994	Series summary	Thumbnails
257	'E130012K09	'75990858	hypothetical protein E130012K09	215472	Series summary	Thumbnails
258	'LOC434002	'74581371	hypothetical gene supported by AK018238; AK046289	434002	Series summary	Thumbnails
259	'Bcap29	'104826	B-cell receptor-associated protein 29	12033	Series summary	Thumbnails
260	'Slit1	'69874126	slit homolog 1 (Drosophila)	20562	Series summary	Thumbnails
261	'Eif4ebp1	'68191444	eukaryotic translation initiation factor 4E binding protein 1	13685	Series summary	Thumbnails
262	'Gaa	'356090	glucosidase, alpha, acid	14387	Series summary	Thumbnails
263	'Plxnb2	'1263	plexin B2	140570	Series summary	Thumbnails
264	'Stk3	'70918940	serine/threonine kinase 3 (Ste20, yeast homolog)	56274	Series summary	Thumbnails
265	'Ebf4	'71020443	early B-cell factor 4	228598	Series summary	Thumbnails
266	'Gm1136	'72472472	gene model 1136, (NCBI)	382198	Series summary	Thumbnails
267	'Pcdh11x	'69782772	protocadherin 11 X-linked	245578	Series summary	Thumbnails
268	'Nudt4	'71836882	nudix (nucleoside diphosphate linked moiety X)-type motif 4	71207	Series summary	Thumbnails
269	'Olfr6	'74724241	olfactory receptor 6	233670	Series summary	Thumbnails
270	'A830073O21Rik	'67815960	RIKEN cDNA A830073O21 gene	320262	Series summary	Thumbnails
271	'Zfp260	'75080996	zinc finger protein 260	26466	Series summary	Thumbnails
272	'2810039F03Rik	'71808860	RIKEN cDNA 2810039F03 gene	241688	Series summary	Thumbnails
273	'Nap1l5	'72080123	nucleosome assembly protein 1-like 5	58243	Series summary	Thumbnails
274	'Slco1b2	'78534550	solute carrier organic anion transporter family, member 1b2	28253	Series summary	Thumbnails
275	'Olfr598	'74724229	olfactory receptor 598	257975	Series summary	Thumbnails
276	'Zdhhc2	'72128751	zinc finger, DHHC domain containing 2	70546	Series summary	Thumbnails
277	'B830028H17Rik*	'74000588	RIKEN cDNA B830028H17 gene (non-RefSeq)	null	Series summary	Thumbnails
278	'Grp	'1363	gastrin releasing peptide	225642	Series summary	Thumbnails
279	'Casq2	'76115726	calsequestrin 2	12373	Series summary	Thumbnails
280	'Amn	'71487019	amnionless	93835	Series summary	Thumbnails
281	'F530110H13Rik*	'73767374	RIKEN cDNA F530110H13 gene (non-RefSeq)	null	Series summary	Thumbnails
282	'Mep1b	'69752179	meprin 1 beta	17288	Series summary	Thumbnails
283	'Atp7b	'69526988	ATPase, Cu++ transporting, beta polypeptide	11979	Series summary	Thumbnails
284	'Arhgef1	'74357610	Rho guanine nucleotide exchange factor (GEF) 1	16801	Series summary	Thumbnails
285	'Irf6	'79539656	interferon regulatory factor 6	54139	Series summary	Thumbnails
286	'Itm2c	'77414652	integral membrane protein 2C	64294	Series summary	Thumbnails
287	'Rora	'2537	RAR-related orphan receptor alpha	19883	Series summary	Thumbnails
288	'Mfsd1	'77800917	major facilitator superfamily domain containing 1	66868	Series summary	Thumbnails
289	'Epb4.9	'79544804	erythrocyte protein band 4.9	13829	Series summary	Thumbnails
290	'2310008H04Rik	'75931444	RIKEN cDNA 2310008H04 gene	224008	Series summary	Thumbnails
291	'Lrrc8d	'385997	leucine rich repeat containing 8D	231549	Series summary	Thumbnails
292	'Rutbc2	'69873361	RUN and TBC1 domain containing 2	52850	Series summary	Thumbnails
293	'Oit1	'227164	oncoprotein induced transcript 1	18300	Series summary	Thumbnails
294	'Tro	'74819332	trophinin	56191	Series summary	Thumbnails
295	'Upf1	'68797715	UPF1 regulator of nonsense transcripts homolog (yeast)	19704	Series summary	Thumbnails
296	'Qscn6l1	'71656073	quiescin Q6-like 1	227638	Series summary	Thumbnails
297	'Krt2	'71920416	keratin 2	16681	Series summary	Thumbnails
298	'Kcnt1	'71211407	potassium channel, subfamily T, member 1	227632	Series summary	Thumbnails
299	'Bckdha	'68443080	branched chain ketoacid dehydrogenase E1, alpha polypeptide	12039	Series summary	Thumbnails
300	'3110040N11Rik	'77910816	RIKEN cDNA 3110040N11 gene	67290	Series summary	Thumbnails
301	'Gpatc8	'587412	G patch domain containing 8	237943	Series summary	Thumbnails
302	'Gas5	'483	growth arrest specific 5	14455	Series summary	Thumbnails
303	'Mus81	'199202	MUS81 endonuclease homolog (yeast)	71711	Series summary	Thumbnails
304	'Ntrk2	'746	neurotrophic tyrosine kinase, receptor, type 2	18212	Series summary	Thumbnails
305	'Car10	'71587832	carbonic anhydrase 10	72605	Series summary	Thumbnails
306	'Tera	'1878	teratocarcinoma expressed, serine rich	56306	Series summary	Thumbnails
307	'Nr1d2	'1246	nuclear receptor subfamily 1, group D, member 2	353187	Series summary	Thumbnails
308	'Zfr	'69134616	zinc finger RNA binding protein	22763	Series summary	Thumbnails
309	'D16Ertd472e	'319	DNA segment, Chr 16, ERATO Doi 472, expressed	67102	Series summary	Thumbnails
310	'TC1536776	'79762708	TIGR MGI TC1536776	null	Series summary	Thumbnails
311	'Abcd1	'356086	ATP-binding cassette, sub-family D (ALD), member 1	11666	Series summary	Thumbnails
312	'Tmem16f	'77887878	transmembrane protein 16F	105722	Series summary	Thumbnails
313	'2610524G07Rik	'81600090	RIKEN cDNA 2610524G07 gene	66494	Series summary	Thumbnails
314	'Pea15	'77414654	phosphoprotein enriched in astrocytes 15	18611	Series summary	Thumbnails
315	'Prkag2	'30	protein kinase, AMP-activated, gamma 2 non-catalytic subunit	108099	Series summary	Thumbnails
316	'Zfhx2as	'74363340	zinc finger homeobox 2, antisense	432855	Series summary	Thumbnails
317	'Olfr1052	'74720585	olfactory receptor 1052	259012	Series summary	Thumbnails
318	'Zfp292	'73497238	zinc finger protein 292	30046	Series summary	Thumbnails
319	'BC034090	'69529065	cDNA sequence BC034090	207792	Series summary	Thumbnails
320	'4632412N22Rik	'69407636	RIKEN cDNA 4632412N22 gene	320159	Series summary	Thumbnails
321	'Cldn2	'75694900	claudin 2	12738	Series summary	Thumbnails
322	'F830221E22Rik*	'77924366	RIKEN cDNA F830221E22 gene (non-RefSeq)	null	Series summary	Thumbnails
323	'BC057170	'69101786	cDNA sequence BC057170	236573	Series summary	Thumbnails
324	'Ly6h	'71924388	lymphocyte antigen 6 complex, locus H	23934	Series summary	Thumbnails
325	'Dusp12	'70946492	dual specificity phosphatase 12	80915	Series summary	Thumbnails
326	'A230057G18Rik	'69447948	RIKEN cDNA A230057G18 gene	330166	Series summary	Thumbnails
327	'Rmnd5b	'638726	required for meiotic nuclear division 5 homolog B (S. cerevisiae)	66089	Series summary	Thumbnails
328	'V1rg5	'70785672	vomeronasal 1 receptor, G5	171240	Series summary	Thumbnails
329	'A830034E14Rik*	'77924416	RIKEN cDNA A830034E14 gene (non-RefSeq)	null	Series summary	Thumbnails
330	'Mreg	'73573331	melanoregulin	381269	Series summary	Thumbnails
331	'Uchl1	'79556674	ubiquitin carboxy-terminal hydrolase L1	22223	Series summary	Thumbnails
332	'Pex12	'75695631	peroxisomal biogenesis factor 12	103737	Series summary	Thumbnails
333	'1600002H07Rik	'69353299	RIKEN cDNA 1600002H07 gene	72016	Series summary	Thumbnails
334	'Pcdh17	'71764739	protocadherin 17	219228	Series summary	Thumbnails
335	'Rasgrf1	'1274	RAS protein-specific guanine nucleotide-releasing factor 1	19417	Series summary	Thumbnails
336	'Titf1	'74988460	thyroid transcription factor 1	21869	Series summary	Thumbnails
337	'A630094N22Rik*	'73906319	RIKEN cDNA A630094N22 gene (non-RefSeq)	null	Series summary	Thumbnails
338	'Adam10	'69514738	a disintegrin and metallopeptidase domain 10	11487	Series summary	Thumbnails
339	'Phip	'69783089	pleckstrin homology domain interacting protein	83946	Series summary	Thumbnails
340	'Fut8	'72007749	fucosyltransferase 8	53618	Series summary	Thumbnails
341	'Frap1	'68845741	FK506 binding protein 12-rapamycin associated protein 1	56717	Series summary	Thumbnails
342	'Rpl5	'68633062	ribosomal protein L5	19983	Series summary	Thumbnails
343	'Hccs	'77799007	holocytochrome c synthetase	15159	Series summary	Thumbnails
344	'Astn2	'70305401	astrotactin 2	56079	Series summary	Thumbnails
345	'Chrne	'74634819	cholinergic receptor, nicotinic, epsilon polypeptide	11448	Series summary	Thumbnails
346	'Chrm3	'79912556	cholinergic receptor, muscarinic 3, cardiac	12671	Series summary	Thumbnails
347	'Dyrk2	'72081810	dual-specificity tyrosine-(Y)-phosphorylation regulated kinase 2	69181	Series summary	Thumbnails
348	'Nrtn	'69117402	neurturin	18188	Series summary	Thumbnails
349	'Mesdc2	'72081556	mesoderm development candiate 2	67943	Series summary	Thumbnails
350	'Asb13	'69015739	ankyrin repeat and SOCS box-containing protein 13	142688	Series summary	Thumbnails
351	'Mtfr1	'587437	mitochondrial fission regulator 1	67472	Series summary	Thumbnails
352	'Mm.121392	'71147998	Unigene Mm.121392	null	Series summary	Thumbnails
353	'Pcdh20	'70437834	protocadherin 20	219257	Series summary	Thumbnails
354	'Copg	'67779873	coatomer protein complex, subunit gamma	54161	Series summary	Thumbnails
355	'Anks3	'69113662	ankyrin repeat and sterile alpha motif domain containing 3	72615	Series summary	Thumbnails
356	'Bex4	'69201534	brain expressed gene 4	406217	Series summary	Thumbnails
357	'Acsl5	'73931635	acyl-CoA synthetase long-chain family member 5	433256	Series summary	Thumbnails
358	'Pla2g7	'68196965	phospholipase A2, group VII (platelet-activating factor acetylhydrolase, plasma)	27226	Series summary	Thumbnails
359	'B230220E17Rik	'74658022	RIKEN cDNA B230220E17 gene	320865	Series summary	Thumbnails
360	'Hn1	'70431361	hematological and neurological expressed sequence 1	15374	Series summary	Thumbnails
361	'TC1481850	'70812774	TIGR MGI TC1481850	null	Series summary	Thumbnails
362	'Tbpl1	'68744606	TATA box binding protein-like 1	237336	Series summary	Thumbnails
363	'Dusp10	'73771239	dual specificity phosphatase 10	63953	Series summary	Thumbnails
364	'Rabggtb	'80473485	RAB geranylgeranyl transferase, b subunit	19352	Series summary	Thumbnails
365	'Fhad1	'68546125	forkhead-associated (FHA) phosphopeptide binding domain 1	329977	Series summary	Thumbnails
366	'Tmem86a	'69015236	transmembrane protein 86A	67893	Series summary	Thumbnails
367	'Ak1	'83164	adenylate kinase 1	11636	Series summary	Thumbnails
368	'Usp24	'68744582	ubiquitin specific peptidase 24	329908	Series summary	Thumbnails
369	'Sbno1	'930	sno, strawberry notch homolog 1 (Drosophila)	243272	Series summary	Thumbnails
370	'Tfam	'68203450	transcription factor A, mitochondrial	21780	Series summary	Thumbnails
371	'Erbb4	'72472797	v-erb-a erythroblastic leukemia viral oncogene homolog 4 (avian)	13869	Series summary	Thumbnails
372	'Srrm2	'77620766	serine/arginine repetitive matrix 2	75956	Series summary	Thumbnails
373	'Nde1	'76135408	nuclear distribution gene E homolog 1 (A nidulans)	67203	Series summary	Thumbnails
374	'Mm.342404	'71161048	Unigene Mm.342404	null	Series summary	Thumbnails
375	'Alms1	'76081919	Alstrom syndrome 1 homolog (human)	236266	Series summary	Thumbnails
376	'Uqcrb	'323595	ubiquinol-cytochrome c reductase binding protein	67530	Series summary	Thumbnails
377	'Btg3	'68300986	B-cell translocation gene 3	12228	Series summary	Thumbnails
378	'Eef1g	'74819238	eukaryotic translation elongation factor 1 gamma	67160	Series summary	Thumbnails
379	'Calb2	'75496135	calbindin 2	12308	Series summary	Thumbnails
380	'Slc44a2	'79756317	solute carrier family 44, member 2	68682	Series summary	Thumbnails
381	'Clic1	'67809267	chloride intracellular channel 1	114584	Series summary	Thumbnails
382	'Alx4	'77454703	aristaless 4	11695	Series summary	Thumbnails
383	'Mrpl13	'69116960	mitochondrial ribosomal protein L13	68537	Series summary	Thumbnails
384	'Cntfr	'71656697	ciliary neurotrophic factor receptor	12804	Series summary	Thumbnails
385	'Nlgn1	'70300553	neuroligin 1	192167	Series summary	Thumbnails
386	'9530085C10Rik*	'75080269	RIKEN cDNA 9530085C10 gene (non-RefSeq)	null	Series summary	Thumbnails
387	'C920006C10Rik	'68442997	RIKEN cDNA C920006C10 gene	76740	Series summary	Thumbnails
388	'Cpne6	'69837190	copine VI	12891	Series summary	Thumbnails
389	'Cstf1	'70918820	cleavage stimulation factor, 3' pre-RNA, subunit 1	67337	Series summary	Thumbnails
390	'Laptm4a	'69736034	lysosomal-associated protein transmembrane 4A	17775	Series summary	Thumbnails
391	'Fcrl1	'69014812	Fc receptor-like 1	229499	Series summary	Thumbnails
392	'Hsp90ab1	'69735168	heat shock protein 90kDa alpha (cytosolic), class B member 1	15516	Series summary	Thumbnails
393	'6720456B07Rik	'74988744	RIKEN cDNA 6720456B07 gene	101314	Series summary	Thumbnails
394	'Mcl1	'324009	myeloid cell leukemia sequence 1	17210	Series summary	Thumbnails
395	'Usp22	'74957911	ubiquitin specific peptidase 22	216825	Series summary	Thumbnails
396	'Vamp2	'1092	vesicle-associated membrane protein 2	22318	Series summary	Thumbnails
397	'E130013N09Rik	'73992946	RIKEN cDNA E130013N09 gene	99358	Series summary	Thumbnails
398	'Zfp516	'77620451	zinc finger protein 516	329003	Series summary	Thumbnails
399	'Mical3	'71281123	microtubule associated monoxygenase, calponin and LIM domain containing 3	194401	Series summary	Thumbnails
400	'Fbxl19	'68845203	F-box and leucine-rich repeat protein 19	233902	Series summary	Thumbnails
401	'Dock3	'71587583	dedicator of cyto-kinesis 3	208869	Series summary	Thumbnails
402	'Triobp	'69262263	TRIO and F-actin binding protein	110253	Series summary	Thumbnails
403	'Arhgap26	'75080997	Rho GTPase activating protein 26	71302	Series summary	Thumbnails
404	'Syn1	'227540	synapsin I	20964	Series summary	Thumbnails
405	'Rpn2	'906	ribophorin II	20014	Series summary	Thumbnails
406	'Cpe	'1691	carboxypeptidase E	12876	Series summary	Thumbnails
407	'Ube2e3	'75651166	ubiquitin-conjugating enzyme E2E 3, UBC4/5 homolog (yeast)	22193	Series summary	Thumbnails
408	'mCG146432	'81657667	AB mCG146432	null	Series summary	Thumbnails
409	'Fryl	'70431430	furry homolog-like (Drosophila)	72313	Series summary	Thumbnails
410	'B230354K17Rik	'81599684	RIKEN cDNA B230354K17 gene	320063	Series summary	Thumbnails
411	'Gpr161	'70562045	G protein-coupled receptor 161	240888	Series summary	Thumbnails
412	'Lrig3	'75988235	leucine-rich repeats and immunoglobulin-like domains 3	320398	Series summary	Thumbnails
413	'Paf1	'293469	Paf1, RNA polymerase II associated factor, homolog (S. cerevisiae)	54624	Series summary	Thumbnails
414	'Apc	'74881517	adenomatosis polyposis coli	11789	Series summary	Thumbnails
415	'TC1414533	'70794049	TIGR MGI TC1414533	null	Series summary	Thumbnails
416	'Tacr1	'79904248	tachykinin receptor 1	21336	Series summary	Thumbnails
417	'Mm.2797	'71161381	Unigene Mm.2797	null	Series summary	Thumbnails
418	'Gpr171	'72007564	G protein-coupled receptor 171	229323	Series summary	Thumbnails
419	'Actb	'74881516	actin, beta, cytoplasmic	11461	Series summary	Thumbnails
420	'Htatip2	'512749	HIV-1 tat interactive protein 2, homolog (human)	53415	Series summary	Thumbnails
421	'Sbk1	'532706	SH3-binding kinase 1	104175	Series summary	Thumbnails
422	'Gje1	'69257355	gap junction membrane channel protein epsilon 1	118446	Series summary	Thumbnails
423	'9430020K01Rik	'75988537	RIKEN cDNA 9430020K01 gene	240185	Series summary	Thumbnails
424	'Cyln2	'2138	cytoplasmic linker 2	269713	Series summary	Thumbnails
425	'Rpo1-4	'68666900	RNA polymerase 1-4	20019	Series summary	Thumbnails
426	'Homer3	'356087	homer homolog 3 (Drosophila)	26558	Series summary	Thumbnails
427	'Il11ra2	'75041444	interleukin 11 receptor, alpha chain 2	16158	Series summary	Thumbnails
428	'D3Ertd300e	'70238663	DNA segment, Chr 3, ERATO Doi 300, expressed	56790	Series summary	Thumbnails
429	'Gsbs	'73817988	G substrate	19051	Series summary	Thumbnails
430	'Cdk4	'79677345	cyclin-dependent kinase 4	12567	Series summary	Thumbnails
431	'Mfap1	'74988551	microfibrillar-associated protein 1	67532	Series summary	Thumbnails
432	'Scd3	'74882915	stearoyl-coenzyme A desaturase 3	30049	Series summary	Thumbnails
433	'Pcdhga12	'770	protocadherin gamma subfamily A, 12	93724	Series summary	Thumbnails
434	'Mrpl40	'68523150	mitochondrial ribosomal protein L40	18100	Series summary	Thumbnails
435	'Galr2	'79903762	galanin receptor 2	14428	Series summary	Thumbnails
436	'A630094N22Rik*	'75144644	RIKEN cDNA A630094N22 gene (non-RefSeq)	null	Series summary	Thumbnails
437	'Lsm10	'71735827	U7 snRNP-specific Sm-like protein LSM10	116748	Series summary	Thumbnails
438	'1110059E24Rik	'71492778	RIKEN cDNA 1110059E24 gene	66206	Series summary	Thumbnails
439	'Scyl1	'68563080	SCY1-like 1 (S. cerevisiae)	78891	Series summary	Thumbnails
440	'Ing4	'357097	inhibitor of growth family, member 4	28019	Series summary	Thumbnails
441	'Tjap1	'69095945	tight junction associated protein 1	74094	Series summary	Thumbnails
442	'Ptprs	'74882787	protein tyrosine phosphatase, receptor type, S	19280	Series summary	Thumbnails
443	'AI450540	'69169959	expressed sequence AI450540	226252	Series summary	Thumbnails
444	'Myo9b	'71456109	myosin IXb	17925	Series summary	Thumbnails
445	'Galntl4	'68080691	UDP-N-acetyl-alpha-D-galactosamine:polypeptide N-acetylgalactosaminyltransferase-like 4	233733	Series summary	Thumbnails
446	'Lass5	'75990553	longevity assurance homolog 5 (S. cerevisiae)	71949	Series summary	Thumbnails
447	'Tk2	'75042260	thymidine kinase 2, mitochondrial	57813	Series summary	Thumbnails
448	'Dpp6	'75077203	dipeptidylpeptidase 6	13483	Series summary	Thumbnails
449	'Itgb7	'86359	integrin beta 7	16421	Series summary	Thumbnails
450	'Agrin	'73925722	agrin	11603	Series summary	Thumbnails
451	'Atp1a1	'71836844	ATPase, Na+/K+ transporting, alpha 1 polypeptide	11928	Series summary	Thumbnails
