# Supplementary material for: Relationships between Gene Expression and Brain Wiring in the Adult Rodent Brain
Source: PLoS Comput Biol. 2011 Jan 6;7(1):e1001049. doi: 10.1371/journal.pcbi.1001049 (PMC3017102; doi:10.1371/journal.pcbi.1001049)
Supplement: Table S4 — Spatial proximity top gene list. (0.08 MB XLS) [file pcbi.1001049.s012.xls]

## Sheet: Sheet1
Index	Gene	imageSeriesID	Gene Name	NCBI ID	URL	Thumbs URL
0	'Nup37	'68795447	nucleoporin 37	69736	Series summary	Thumbnails
1	'Klrg1	'69735903	killer cell lectin-like receptor subfamily G, member 1	50928	Series summary	Thumbnails
2	'B230373P09Rik	'73520818	RIKEN cDNA B230373P09 gene	218878	Series summary	Thumbnails
3	'Pus1	'532760	pseudouridine synthase 1	56361	Series summary	Thumbnails
4	'Mm.359340	'71209910	Unigene Mm.359340	null	Series summary	Thumbnails
5	'Tm2d3	'77414123	TM2 domain containing 3	68634	Series summary	Thumbnails
6	'LOC433436	'73636096	similar to titin isoform N2-A; connectin; CMH9, included; cardiomyopathy, dilated 1G (autosomal dominant)	433436	Series summary	Thumbnails
7	'Gba2	'68844337	glucosidase beta 2	230101	Series summary	Thumbnails
8	'Prrg2	'276063	proline-rich Gla (G-carboxyglutamic acid) polypeptide 2	65116	Series summary	Thumbnails
9	'3110023B02Rik	'1979	RIKEN cDNA 3110023B02 gene	67291	Series summary	Thumbnails
10	'Col5a3	'74272917	procollagen, type V, alpha 3	53867	Series summary	Thumbnails
11	'Kcnk2	'75147764	potassium channel, subfamily K, member 2	16526	Series summary	Thumbnails
12	'Comt	'68301371	catechol-O-methyltransferase	12846	Series summary	Thumbnails
13	'Bcl2l12	'71064289	BCL2-like 12 (proline rich)	75736	Series summary	Thumbnails
14	'Mtif2	'68341663	mitochondrial translational initiation factor 2	76784	Series summary	Thumbnails
15	'Eomes	'80516770	eomesodermin homolog (Xenopus laevis)	13813	Series summary	Thumbnails
16	'Gcnt1	'68546476	glucosaminyl (N-acetyl) transferase 1, core 2	14537	Series summary	Thumbnails
17	'LOC433088	'70722898	LOC433088	433088	Series summary	Thumbnails
18	'Mrpl45	'70919854	mitochondrial ribosomal protein L45	67036	Series summary	Thumbnails
19	'Gda	'70276867	guanine deaminase	14544	Series summary	Thumbnails
20	'Gpr88	'520	G-protein coupled receptor 88	64378	Series summary	Thumbnails
21	'Atf7ip	'68844331	activating transcription factor 7 interacting protein	54343	Series summary	Thumbnails
22	'Lrmp	'74274684	lymphoid-restricted membrane protein	16970	Series summary	Thumbnails
23	'Hmgcs1	'80517057	3-hydroxy-3-methylglutaryl-Coenzyme A synthase 1	208715	Series summary	Thumbnails
24	'Pdlim2	'2477	PDZ and LIM domain 2	213019	Series summary	Thumbnails
25	'Tmem74	'69527872	transmembrane protein 74	239408	Series summary	Thumbnails
26	'A930038B10Rik	'69514488	RIKEN cDNA A930038B10 gene	320323	Series summary	Thumbnails
27	'Uros	'70194600	uroporphyrinogen III synthase	22276	Series summary	Thumbnails
28	'Dlx1	'72008490	distal-less homeobox 1	13390	Series summary	Thumbnails
29	'Yipf5	'67978648	Yip1 domain family, member 5	67180	Series summary	Thumbnails
30	'Armc2	'74988750	armadillo repeat containing 2	213402	Series summary	Thumbnails
31	'Pla2g3	'69783274	phospholipase A2, group III	237625	Series summary	Thumbnails
32	'Wfdc6a	'70295584	WAP four-disulfide core domain 6A	209351	Series summary	Thumbnails
33	'Brp44l	'2068	brain protein 44-like	55951	Series summary	Thumbnails
34	'Tcfap2a	'2662	transcription factor AP-2, alpha	21418	Series summary	Thumbnails
35	'BC005561	'74988761	cDNA sequence BC005561	243171	Series summary	Thumbnails
36	'Tac2	'77279001	tachykinin 2	21334	Series summary	Thumbnails
37	'Aldh3a2	'68269266	aldehyde dehydrogenase family 3, subfamily A2	11671	Series summary	Thumbnails
38	'Ddc	'79556614	dopa decarboxylase	13195	Series summary	Thumbnails
39	'Atp11c	'74047410	Atpase, class VI, type 11C	320940	Series summary	Thumbnails
40	'Glo1	'74047916	glyoxalase 1	109801	Series summary	Thumbnails
41	'2010305A19Rik	'386031	RIKEN cDNA 2010305A19 gene	69893	Series summary	Thumbnails
42	'1500035N22Rik*	'74357785	RIKEN cDNA 1500035N22 gene (non-RefSeq)	null	Series summary	Thumbnails
43	'Zfp95	'68844170	zinc finger protein 95	22757	Series summary	Thumbnails
44	'Rps13	'68301867	ribosomal protein S13	68052	Series summary	Thumbnails
45	'Gpr63	'74277675	G protein-coupled receptor 63	81006	Series summary	Thumbnails
46	'Irx2	'81654131	Iroquois related homeobox 2 (Drosophila)	16372	Series summary	Thumbnails
47	'Dscr1l2	'70946481	Down syndrome critical region gene 1-like 2	53902	Series summary	Thumbnails
48	'Wdr73	'71493038	WD repeat domain 73	71968	Series summary	Thumbnails
49	'Tcf7l2	'72339557	transcription factor 7-like 2, T-cell specific, HMG-box	21416	Series summary	Thumbnails
50	'Ggn	'70276885	gametogenetin	243897	Series summary	Thumbnails
51	'Greb1	'71924412	gene regulated by estrogen in breast cancer protein	268527	Series summary	Thumbnails
52	'LOC432641	'73931423	hypothetical gene supported by AK031661	432641	Series summary	Thumbnails
53	'9030605H24Rik	'73635826	RIKEN cDNA 9030605H24 gene	319767	Series summary	Thumbnails
54	'Cabp7	'70305592	calcium binding protein 7	192650	Series summary	Thumbnails
55	'C130034B15Rik*	'73811615	RIKEN cDNA C130034B15 gene (non-RefSeq)	null	Series summary	Thumbnails
56	'BC028663	'70724595	cDNA sequence BC028663	234365	Series summary	Thumbnails
57	'Lmbr1	'68342159	limb region 1	56873	Series summary	Thumbnails
58	'Stat5a	'121092	signal transducer and activator of transcription 5A	20850	Series summary	Thumbnails
59	'Anxa13	'68302386	annexin A13	69787	Series summary	Thumbnails
60	'Dido1	'678710	death inducer-obliterator 1	23856	Series summary	Thumbnails
61	'Cebpe	'71021147	CCAAT/enhancer binding protein (C/EBP), epsilon	110794	Series summary	Thumbnails
62	'Csrp1	'68269598	cysteine and glycine-rich protein 1	13007	Series summary	Thumbnails
63	'Muc13	'68632709	mucin 13, epithelial transmembrane	17063	Series summary	Thumbnails
64	'Bok	'71064032	Bcl-2-related ovarian killer protein	51800	Series summary	Thumbnails
65	'Fhad1	'68546125	forkhead-associated (FHA) phosphopeptide binding domain 1	329977	Series summary	Thumbnails
66	'P2ry14	'2270	purinergic receptor P2Y, G-protein coupled, 14	140795	Series summary	Thumbnails
67	'Figla	'81790686	folliculogenesis specific basic helix-loop-helix	26910	Series summary	Thumbnails
68	'2310004I24Rik	'70429106	RIKEN cDNA 2310004I24 gene	66358	Series summary	Thumbnails
69	'Pkd2l1	'70719029	polycystic kidney disease 2-like 1	329064	Series summary	Thumbnails
70	'2300009A05Rik	'69202334	RIKEN cDNA 2300009A05 gene	69478	Series summary	Thumbnails
71	'P2ry14	'2269	purinergic receptor P2Y, G-protein coupled, 14	140795	Series summary	Thumbnails
72	'Tbc1d13	'68498980	TBC1 domain family, member 13	70296	Series summary	Thumbnails
73	'2610019F03Rik	'74724511	RIKEN cDNA 2610019F03 gene	72148	Series summary	Thumbnails
74	'Cdh15	'77869780	cadherin 15	12555	Series summary	Thumbnails
75	'Isl1	'596	ISL1 transcription factor, LIM/homeodomain	16392	Series summary	Thumbnails
76	'Pde3a	'71717083	phosphodiesterase 3A, cGMP inhibited	54611	Series summary	Thumbnails
77	'D4Ertd22e	'75197510	DNA segment, Chr 4, ERATO Doi 22, expressed	213491	Series summary	Thumbnails
78	'Foxd3	'1497	forkhead box D3	15221	Series summary	Thumbnails
79	'Tcfec	'69816978	transcription factor EC	21426	Series summary	Thumbnails
80	'Gpr56	'71015815	G protein-coupled receptor 56	14766	Series summary	Thumbnails
81	'Pdcd6	'68191144	programmed cell death 6	18570	Series summary	Thumbnails
82	'Ptprcap	'104596	protein tyrosine phosphatase, receptor type, C polypeptide-associated protein	19265	Series summary	Thumbnails
83	'Lmo1	'1374	LIM domain only 1	109594	Series summary	Thumbnails
84	'Ntsr1	'80342232	neurotensin receptor 1	18216	Series summary	Thumbnails
85	'Serpinb1c	'74822589	serine (or cysteine) peptidase inhibitor, clade B, member 1c	380839	Series summary	Thumbnails
86	'Pcdh8	'74750019	protocadherin 8	18530	Series summary	Thumbnails
87	'Msln	'75826582	mesothelin	56047	Series summary	Thumbnails
88	'Cypt12	'74427098	cysteine-rich perinuclear theca 12	75439	Series summary	Thumbnails
89	'Adamts1	'69	a disintegrin-like and metallopeptidase (reprolysin type) with thrombospondin type 1 motif, 1	11504	Series summary	Thumbnails
90	'Arhgap18	'68498597	Rho GTPase activating protein 18	73910	Series summary	Thumbnails
91	'Man1a	'393209	mannosidase 1, alpha	17155	Series summary	Thumbnails
92	'Dll4	'68845412	delta-like 4 (Drosophila)	54485	Series summary	Thumbnails
93	'Olfr1288	'74720687	olfactory receptor 1288	258395	Series summary	Thumbnails
94	'Neto2	'69782192	neuropilin (NRP) and tolloid (TLL)-like 2	74513	Series summary	Thumbnails
95	'Glt8d2	'69352944	glycosyltransferase 8 domain containing 2	74782	Series summary	Thumbnails
96	'Coch	'75990683	coagulation factor C homolog (Limulus polyphemus)	12810	Series summary	Thumbnails
97	'Rasa2	'70793959	RAS p21 protein activator 2	114713	Series summary	Thumbnails
98	'1110001M24Rik	'70785828	RIKEN cDNA 1110001M24 gene	433619	Series summary	Thumbnails
99	'Gprin3	'73520968	GPRIN family member 3	243385	Series summary	Thumbnails
100	'LOC241794	'77340480	similar to Potassium voltage-gated channel subfamily G member 1 (Voltage-gated potassium channel subunit Kv6.1) (kH2)	241794	Series summary	Thumbnails
101	'Centd2	'71579879	centaurin, delta 2	69710	Series summary	Thumbnails
102	'Npnt	'71670677	nephronectin	114249	Series summary	Thumbnails
103	'Scube2	'71924235	signal peptide, CUB domain, EGF-like 2	56788	Series summary	Thumbnails
104	'2310026E23Rik	'74583139	RIKEN cDNA 2310026E23 gene	67621	Series summary	Thumbnails
105	'Dcn	'79761045	decorin	13179	Series summary	Thumbnails
106	'Epha7	'403	Eph receptor A7	13841	Series summary	Thumbnails
107	'Chrd	'258	chordin	12667	Series summary	Thumbnails
108	'Efna1	'1347	ephrin A1	13636	Series summary	Thumbnails
109	'Klhl24	'1982	kelch-like 24 (Drosophila)	75785	Series summary	Thumbnails
110	'Cdh11	'232	cadherin 11	12552	Series summary	Thumbnails
111	'Cog2	'68301796	component of oligomeric golgi complex 2	76332	Series summary	Thumbnails
112	'Scn9a	'71325438	sodium channel, voltage-gated, type IX, alpha	20274	Series summary	Thumbnails
113	'Ppp1r14a	'70546384	protein phosphatase 1, regulatory (inhibitor) subunit 14A	68458	Series summary	Thumbnails
114	'Grp	'79591637	gastrin releasing peptide	225642	Series summary	Thumbnails
115	'Fts	'1356	fused toes	14339	Series summary	Thumbnails
116	'Smox	'67881784	spermine oxidase	228608	Series summary	Thumbnails
117	'Cdkn2b	'1477	cyclin-dependent kinase inhibitor 2B (p15, inhibits CDK4)	12579	Series summary	Thumbnails
118	'Sema3a	'79591337	sema domain, immunoglobulin domain (Ig), short basic domain, secreted, (semaphorin) 3A	20346	Series summary	Thumbnails
119	'Bcl2l11	'74658243	BCL2-like 11 (apoptosis facilitator)	12125	Series summary	Thumbnails
120	'Spryd4	'67767442	SPRY domain containing 4	66701	Series summary	Thumbnails
121	'Ibrdc3	'70277991	IBR domain containing 3	75234	Series summary	Thumbnails
122	'Mgat1	'68300968	mannoside acetylglucosaminyltransferase 1	17308	Series summary	Thumbnails
123	'Fgf13	'428	fibroblast growth factor 13	14168	Series summary	Thumbnails
124	'AK129128	'69526480	cDNA sequence AK129128	218343	Series summary	Thumbnails
125	'Itih3	'69117355	inter-alpha trypsin inhibitor, heavy chain 3	16426	Series summary	Thumbnails
126	'Og9x	'756	OG9 homeobox gene	18292	Series summary	Thumbnails
127	'Apba2bp	'73771236	amyloid beta (A4) precursor protein-binding, family A, member 1 binding protein	56846	Series summary	Thumbnails
128	'Sms	'74819260	spermine synthase	20603	Series summary	Thumbnails
129	'Oprs1	'1794	opioid receptor, sigma 1	18391	Series summary	Thumbnails
130	'En1	'74578600	engrailed 1	13798	Series summary	Thumbnails
131	'Dlx6os1	'2000	Dlx6 opposite strand transcript 1	320038	Series summary	Thumbnails
132	'Wnt7b	'1113	wingless-related MMTV integration site 7B	22422	Series summary	Thumbnails
133	'Zfp316	'68843871	zinc finger protein 316	54201	Series summary	Thumbnails
134	'C030019F02Rik	'1474	RIKEN cDNA C030019F02 gene	58237	Series summary	Thumbnails
135	'Dync1li1	'68080692	dynein cytoplasmic 1 light intermediate chain 1	235661	Series summary	Thumbnails
136	'Zfp294	'2748	zinc finger protein 294	78913	Series summary	Thumbnails
137	'Setd4	'68443495	SET domain containing 4	224440	Series summary	Thumbnails
138	'Adra2b	'80525494	adrenergic receptor, alpha 2b	11552	Series summary	Thumbnails
139	'1810009O10Rik	'68151450	RIKEN cDNA 1810009O10 gene	69109	Series summary	Thumbnails
140	'Fzd7	'77932779	frizzled homolog 7 (Drosophila)	14369	Series summary	Thumbnails
141	'Ebpl	'71148130	emopamil binding protein-like	68177	Series summary	Thumbnails
142	'Slc29a4	'77414149	solute carrier family 29 (nucleoside transporters), member 4	243328	Series summary	Thumbnails
143	'Cd63	'69540611	Cd63 antigen	12512	Series summary	Thumbnails
144	'mCG52066.3	'71213677	AB mCG52066.3	null	Series summary	Thumbnails
145	'Kcnd3	'75147766	potassium voltage-gated channel, Shal-related family, member 3	56543	Series summary	Thumbnails
146	'Irx2	'1752	Iroquois related homeobox 2 (Drosophila)	16372	Series summary	Thumbnails
147	'Tmprss3	'77464850	transmembrane protease, serine 3	140765	Series summary	Thumbnails
148	'Tns3	'75080694	tensin 3	319939	Series summary	Thumbnails
149	'Sh3rf2	'71670729	SH3 domain containing ring finger 2	269016	Series summary	Thumbnails
150	'Igf2	'2313	insulin-like growth factor 2	16002	Series summary	Thumbnails
151	'Ngfr	'79591691	nerve growth factor receptor (TNFR superfamily, member 16)	18053	Series summary	Thumbnails
152	'6620401K05Rik	'70946198	RIKEN cDNA 6620401K05 gene	235610	Series summary	Thumbnails
153	'Nfic	'74988734	nuclear factor I/C	18029	Series summary	Thumbnails
154	'A930001M12Rik	'71495155	RIKEN cDNA A930001M12 gene	320500	Series summary	Thumbnails
155	'Vps39	'67936390	vacuolar protein sorting 39 (yeast)	269338	Series summary	Thumbnails
156	'Map3k3	'68157403	mitogen activated protein kinase kinase kinase 3	26406	Series summary	Thumbnails
157	'Phf21b	'69288596	PHD finger protein 21B	271305	Series summary	Thumbnails
158	'Chrnb3	'70436747	cholinergic receptor, nicotinic, beta polypeptide 3	108043	Series summary	Thumbnails
159	'Frzb	'79632264	frizzled-related protein	20378	Series summary	Thumbnails
160	'Lgals12	'75828172	lectin, galactose binding, soluble 12	56072	Series summary	Thumbnails
161	'Pycrl	'2516	pyrroline-5-carboxylate reductase-like	66194	Series summary	Thumbnails
162	'Plcxd3	'69527758	phosphatidylinositol-specific phospholipase C, X domain containing 3	239318	Series summary	Thumbnails
163	'Glra3	'73788474	glycine receptor, alpha 3 subunit	110304	Series summary	Thumbnails
164	'Dpysl5	'71587595	dihydropyrimidinase-like 5	65254	Series summary	Thumbnails
165	'Gats	'70545919	opposite strand transcription unit to Stag3	80909	Series summary	Thumbnails
166	'Krt10	'69735921	keratin 10	16661	Series summary	Thumbnails
167	'Edem3	'70539223	ER degradation enhancer, mannosidase alpha-like 3	66967	Series summary	Thumbnails
168	'Hoxa7	'71891539	homeo box A7	15404	Series summary	Thumbnails
169	'Rtbdn	'68498830	retbindin	234542	Series summary	Thumbnails
170	'I830016G19Rik*	'73767160	RIKEN cDNA I830016G19 gene (non-RefSeq)	null	Series summary	Thumbnails
171	'Rxrb	'1916	retinoid X receptor beta	20182	Series summary	Thumbnails
172	'Rcsd1	'75934525	RCSD domain containing 1	226594	Series summary	Thumbnails
173	'Gng13	'73615561	guanine nucleotide binding protein 13, gamma	64337	Series summary	Thumbnails
174	'Otof	'69782605	otoferlin	83762	Series summary	Thumbnails
175	'Rab35	'68844289	RAB35, member RAS oncogene family	77407	Series summary	Thumbnails
176	'Grn	'541	granulin	14824	Series summary	Thumbnails
177	'Mmp15	'1384	matrix metallopeptidase 15	17388	Series summary	Thumbnails
178	'Adra1a	'74277700	adrenergic receptor, alpha 1a	11549	Series summary	Thumbnails
179	'Espnl	'70295847	espin-like	227357	Series summary	Thumbnails
180	'C430004E15Rik	'69531007	RIKEN cDNA C430004E15 gene	97031	Series summary	Thumbnails
181	'Rapgef5	'70301084	Rap guanine nucleotide exchange factor (GEF) 5	217944	Series summary	Thumbnails
182	'Pqbp1	'70919758	polyglutamine binding protein 1	54633	Series summary	Thumbnails
183	'Mmaa	'1773	methylmalonic aciduria (cobalamin deficiency) type A	109136	Series summary	Thumbnails
184	'Osbpl10	'71015387	oxysterol binding protein-like 10	74486	Series summary	Thumbnails
185	'Oprs1	'1795	opioid receptor, sigma 1	18391	Series summary	Thumbnails
186	'Zfpm2	'71358673	zinc finger protein, multitype 2	22762	Series summary	Thumbnails
187	'Gucy1a3	'543	guanylate cyclase 1, soluble, alpha 3	60596	Series summary	Thumbnails
188	'E130012A19Rik	'74363349	RIKEN cDNA E130012A19 gene	103551	Series summary	Thumbnails
189	'Epm2aip1	'583840	EPM2A (laforin) interacting protein 1	77781	Series summary	Thumbnails
190	'C630041L24Rik	'72129253	RIKEN cDNA C630041L24 gene	78709	Series summary	Thumbnails
191	'Adora2a	'72109410	adenosine A2a receptor	11540	Series summary	Thumbnails
192	'Usp38	'68798001	ubiquitin specific peptidase 38	74841	Series summary	Thumbnails
193	'Syk	'71280625	spleen tyrosine kinase	20963	Series summary	Thumbnails
194	'Gabra4	'75551483	gamma-aminobutyric acid (GABA-A) receptor, subunit alpha 4	14397	Series summary	Thumbnails
195	'Arx	'118	aristaless related homeobox gene (Drosophila)	11878	Series summary	Thumbnails
196	'C630035N08Rik	'73520970	RIKEN cDNA C630035N08 gene	109349	Series summary	Thumbnails
197	'LOC226990	'74514049	similar to FLJ42986 protein	226990	Series summary	Thumbnails
198	'Rbpsuh	'69262324	recombining binding protein suppressor of hairless (Drosophila)	19664	Series summary	Thumbnails
199	'Fzd6	'2243	frizzled homolog 6 (Drosophila)	14368	Series summary	Thumbnails
200	'Mef2b	'68745558	myocyte enhancer factor 2B	17259	Series summary	Thumbnails
201	'Tmem86b	'69530977	transmembrane protein 86B	68255	Series summary	Thumbnails
202	'Adck4	'686208	aarF domain containing kinase 4	76889	Series summary	Thumbnails
203	'Srl	'69885744	sarcalumenin	106393	Series summary	Thumbnails
204	'Sgcd	'71717142	sarcoglycan, delta (dystrophin-associated glycoprotein)	24052	Series summary	Thumbnails
205	'Cotl1	'69568974	coactosin-like 1 (Dictyostelium)	72042	Series summary	Thumbnails
206	'Cachd1	'72119579	cache domain containing 1	320508	Series summary	Thumbnails
207	'Dach1	'74047769	dachshund 1 (Drosophila)	13134	Series summary	Thumbnails
208	'mCG140686	'71211608	AB mCG140686	null	Series summary	Thumbnails
209	'Sectm1b	'68341436	secreted and transmembrane 1B	58210	Series summary	Thumbnails
210	'Mgat2	'74988614	mannoside acetylglucosaminyltransferase 2	217664	Series summary	Thumbnails
211	'Cd6	'357101	CD6 antigen	12511	Series summary	Thumbnails
212	'Tcf19	'2659	transcription factor 19	106795	Series summary	Thumbnails
213	'9630019K15Rik	'69447782	RIKEN cDNA 9630019K15 gene	320111	Series summary	Thumbnails
214	'Pcp2	'655115	Purkinje cell protein 2 (L7)	18545	Series summary	Thumbnails
215	'9330132E09Rik	'69446637	RIKEN cDNA 9330132E09 gene	319901	Series summary	Thumbnails
216	'Ppil4	'69134481	peptidylprolyl isomerase (cyclophilin)-like 4	67418	Series summary	Thumbnails
217	'Inppl1	'75694364	inositol polyphosphate phosphatase-like 1	16332	Series summary	Thumbnails
218	'Frrs1	'2557	ferric-chelate reductase 1	20321	Series summary	Thumbnails
219	'Hoxd3	'69289183	homeo box D3	15434	Series summary	Thumbnails
220	'4933425L03Rik	'68862114	RIKEN cDNA 4933425L03 gene	71169	Series summary	Thumbnails
221	'Nsdhl	'72007933	NAD(P) dependent steroid dehydrogenase-like	18194	Series summary	Thumbnails
222	'Myl6b	'68545875	myosin, light polypeptide 6B	216459	Series summary	Thumbnails
223	'Nes	'1388	nestin	18008	Series summary	Thumbnails
224	'Mrps23	'638706	mitochondrial ribosomal protein S23	64656	Series summary	Thumbnails
225	'Sept7	'961	septin 7	235072	Series summary	Thumbnails
226	'Sipa1	'69014404	signal-induced proliferation associated gene 1	20469	Series summary	Thumbnails
227	'TC1570995	'70920033	TIGR MGI TC1570995	null	Series summary	Thumbnails
228	'Ldb2	'74641311	LIM domain binding 2	16826	Series summary	Thumbnails
229	'Thbs4	'69980346	thrombospondin 4	21828	Series summary	Thumbnails
230	'Pdzd4	'68844313	PDZ domain containing 4	245469	Series summary	Thumbnails
231	'Dcn	'329	decorin	13179	Series summary	Thumbnails
232	'Ube2i	'45666	ubiquitin-conjugating enzyme E2I	22196	Series summary	Thumbnails
233	'Tcf3	'1424	transcription factor 3	21415	Series summary	Thumbnails
234	'Sult1c2	'68498651	sulfotransferase family, cytosolic, 1C, member 2	69083	Series summary	Thumbnails
235	'Vldlr	'104594	very low density lipoprotein receptor	22359	Series summary	Thumbnails
236	'Cdkn2b	'1476	cyclin-dependent kinase inhibitor 2B (p15, inhibits CDK4)	12579	Series summary	Thumbnails
237	'Klhl24	'1983	kelch-like 24 (Drosophila)	75785	Series summary	Thumbnails
238	'Gprk5	'1621	G protein-coupled receptor kinase 5	14773	Series summary	Thumbnails
239	'Rab3b	'80474698	RAB3B, member RAS oncogene family	69908	Series summary	Thumbnails
240	'Onecut1	'176777	one cut domain, family member 1	15379	Series summary	Thumbnails
241	'Uty	'69290716	ubiquitously transcribed tetratricopeptide repeat gene, Y chromosome	22290	Series summary	Thumbnails
242	'Plcb3	'68632942	phospholipase C, beta 3	18797	Series summary	Thumbnails
243	'Pard3	'73992915	par-3 (partitioning defective 3) homolog (C. elegans)	93742	Series summary	Thumbnails
244	'Acvrl1	'77454605	activin A receptor, type II-like 1	11482	Series summary	Thumbnails
245	'Rcl1	'69079978	RNA terminal phosphate cyclase-like 1	59028	Series summary	Thumbnails
246	'Prkaa1	'74635797	protein kinase, AMP-activated, alpha 1 catalytic subunit	105787	Series summary	Thumbnails
247	'Ctf1	'1696	cardiotrophin 1	13019	Series summary	Thumbnails
248	'Pcdhb16	'72340179	protocadherin beta 16	93887	Series summary	Thumbnails
249	'Pip5k1a	'77910805	phosphatidylinositol-4-phosphate 5-kinase, type 1 alpha	18719	Series summary	Thumbnails
250	'1700128E19Rik*	'74359305	RIKEN cDNA 1700128E19 gene (non-RefSeq)	null	Series summary	Thumbnails
251	'Dppa5	'69671600	developmental pluripotency associated 5	13915	Series summary	Thumbnails
252	'Myo1c	'68410446	myosin IC	17913	Series summary	Thumbnails
253	'1810034K20Rik	'68924697	RIKEN cDNA 1810034K20 gene	67881	Series summary	Thumbnails
254	'Zfpm2	'68844504	zinc finger protein, multitype 2	22762	Series summary	Thumbnails
255	'B930095G15Rik	'69528028	RIKEN cDNA B930095G15 gene	320268	Series summary	Thumbnails
256	'Plp1	'75502257	proteolipid protein (myelin) 1	18823	Series summary	Thumbnails
257	'1810023C24Rik*	'77340486	RIKEN cDNA 1810023C24 gene (non-RefSeq)	null	Series summary	Thumbnails
258	'Paqr9	'69782730	progestin and adipoQ receptor family member IX	75552	Series summary	Thumbnails
259	'Sept2	'69816834	septin 2	18000	Series summary	Thumbnails
260	'9030025P20Rik	'71808496	RIKEN cDNA 9030025P20 gene	381062	Series summary	Thumbnails
261	'Serpinb1b	'544327	serine (or cysteine) peptidase inhibitor, clade B, member 1b	282663	Series summary	Thumbnails
262	'Amotl1	'69526593	angiomotin-like 1	75723	Series summary	Thumbnails
263	'Tcfl5	'71381121	transcription factor-like 5 (basic helix-loop-helix)	277353	Series summary	Thumbnails
264	'Mrpl16	'69012807	mitochondrial ribosomal protein L16	94063	Series summary	Thumbnails
265	'Flt3l	'248334	FMS-like tyrosine kinase 3 ligand	14256	Series summary	Thumbnails
266	'Lrrc55	'73931406	leucine rich repeat containing 55	241528	Series summary	Thumbnails
267	'6330545A04Rik	'74510278	RIKEN cDNA 6330545A04 gene	76166	Series summary	Thumbnails
268	'Dlg5	'545115	discs, large homolog 5 (Drosophila)	71228	Series summary	Thumbnails
269	'Golph3l	'532709	golgi phosphoprotein 3-like	229593	Series summary	Thumbnails
270	'9030409G11Rik	'67792208	RIKEN cDNA 9030409G11 gene	71529	Series summary	Thumbnails
271	'Ccdc42	'70228466	coiled-coil domain containing 42	276920	Series summary	Thumbnails
272	'Arhgap23	'74431685	Rho GTPase activating protein 23	58996	Series summary	Thumbnails
273	'Ift74	'75862573	intraflagellar transport 74 homolog (Chlamydomonas)	67694	Series summary	Thumbnails
274	'Vps18	'68157401	vacuolar protein sorting 18 (yeast)	228545	Series summary	Thumbnails
275	'Cfp	'69783023	complement factor properdin	18636	Series summary	Thumbnails
276	'Pcsk5	'70616019	proprotein convertase subtilisin/kexin type 5	18552	Series summary	Thumbnails
277	'Nr2f6	'2437	nuclear receptor subfamily 2, group F, member 6	13864	Series summary	Thumbnails
278	'Dkk3	'79556605	dickkopf homolog 3 (Xenopus laevis)	50781	Series summary	Thumbnails
279	'Sdk2	'77332746	sidekick homolog 2 (chicken)	237979	Series summary	Thumbnails
280	'Esrra	'1351	estrogen related receptor, alpha	26379	Series summary	Thumbnails
281	'Pik3c2g	'73514815	phosphatidylinositol 3-kinase, C2 domain containing, gamma polypeptide	18705	Series summary	Thumbnails
282	'Ttc9b	'69407379	tetratricopeptide repeat domain 9B	73032	Series summary	Thumbnails
283	'Pfkfb2	'1400	6-phosphofructo-2-kinase/fructose-2,6-biphosphatase 2	18640	Series summary	Thumbnails
284	'Slc22a8	'69838624	solute carrier family 22 (organic anion transporter), member 8	19879	Series summary	Thumbnails
285	'LOC215538	'70565951	similar to hypothetical protein FLJ36870	215538	Series summary	Thumbnails
286	'Kif1c	'69735765	kinesin family member 1C	16562	Series summary	Thumbnails
287	'Jub	'323182	ajuba	16475	Series summary	Thumbnails
288	'Casq1	'70920015	calsequestrin 1	12372	Series summary	Thumbnails
289	'Pdlim2	'2476	PDZ and LIM domain 2	213019	Series summary	Thumbnails
290	'1190002N15Rik	'77332088	RIKEN cDNA 1190002N15 gene	68861	Series summary	Thumbnails
291	'Ttn	'70302866	titin	22138	Series summary	Thumbnails
292	'Rasa2	'71808394	RAS p21 protein activator 2	114713	Series summary	Thumbnails
293	'Samd11	'70928360	sterile alpha motif domain containing 11	231004	Series summary	Thumbnails
294	'Dlx6	'77800885	distal-less homeobox 6	13396	Series summary	Thumbnails
295	'Dcn	'330	decorin	13179	Series summary	Thumbnails
296	'Pcdhga1	'79354786	protocadherin gamma subfamily A, 1	93709	Series summary	Thumbnails
297	'Tns3	'69980256	tensin 3	319939	Series summary	Thumbnails
298	'Arhgap29	'67764919	Rho GTPase activating protein 29	214137	Series summary	Thumbnails
299	'Tmem74	'74881364	transmembrane protein 74	239408	Series summary	Thumbnails
300	'Arhgap1	'69526797	Rho GTPase activating protein 1	228359	Series summary	Thumbnails
301	'Gsbs	'73817988	G substrate	19051	Series summary	Thumbnails
302	'Zfpm2	'75651162	zinc finger protein, multitype 2	22762	Series summary	Thumbnails
303	'Rnh1	'74800925	ribonuclease/angiogenin inhibitor 1	107702	Series summary	Thumbnails
304	'Zfp579	'73584705	zinc finger protein 579	68490	Series summary	Thumbnails
305	'Scgn	'583549	secretagogin, EF-hand calcium binding protein	214189	Series summary	Thumbnails
306	'Dbh	'327	dopamine beta hydroxylase	13166	Series summary	Thumbnails
307	'Tmem104	'69531061	transmembrane protein 104	320534	Series summary	Thumbnails
308	'Rgs11	'74562546	regulator of G-protein signaling 11	50782	Series summary	Thumbnails
309	'5730494M16Rik	'71147834	RIKEN cDNA 5730494M16 gene	66648	Series summary	Thumbnails
310	'Acp2	'68117992	acid phosphatase 2, lysosomal	11432	Series summary	Thumbnails
311	'Gpr161	'74003393	G protein-coupled receptor 161	240888	Series summary	Thumbnails
312	'E2f4	'1195	E2F transcription factor 4	104394	Series summary	Thumbnails
313	'BC068171	'70305484	cDNA sequence BC068171	245474	Series summary	Thumbnails
314	'Fbxo4	'68191150	F-box only protein 4	106052	Series summary	Thumbnails
315	'Pitx2	'79556607	paired-like homeodomain transcription factor 2	18741	Series summary	Thumbnails
316	'Ccdc44	'68795389	coiled-coil domain containing 44	70207	Series summary	Thumbnails
317	'Ube2d2	'73573295	ubiquitin-conjugating enzyme E2D 2	56550	Series summary	Thumbnails
318	'A830053O21Rik	'71380369	RIKEN cDNA A830053O21 gene	320522	Series summary	Thumbnails
319	'L2hgdh	'68342252	L-2-hydroxyglutarate dehydrogenase	217666	Series summary	Thumbnails
320	'Wdr67	'69549313	WD repeat domain 67	210544	Series summary	Thumbnails
321	'TC1499193	'70813035	TIGR MGI TC1499193	null	Series summary	Thumbnails
322	'Adora2a	'70813257	adenosine A2a receptor	11540	Series summary	Thumbnails
323	'Ngly1	'68151451	N-glycanase 1	59007	Series summary	Thumbnails
324	'Trip11	'69444759	thyroid hormone receptor interactor 11	109181	Series summary	Thumbnails
325	'Chrna7	'69237107	cholinergic receptor, nicotinic, alpha polypeptide 7	11441	Series summary	Thumbnails
326	'Tns4	'69838570	tensin 4	217169	Series summary	Thumbnails
327	'Six3os1	'75041431	Six3 opposite strand transcript 1	77868	Series summary	Thumbnails
328	'Dip2a	'2147	DIP2 disco-interacting protein 2 homolog A (Drosophila)	64451	Series summary	Thumbnails
329	'4833401D15Rik	'75985970	RIKEN cDNA 4833401D15 gene	242646	Series summary	Thumbnails
330	'Slc6a5	'73771231	solute carrier family 6 (neurotransmitter transporter, glycine), member 5	104245	Series summary	Thumbnails
331	'Crh	'292	corticotropin releasing hormone	12918	Series summary	Thumbnails
332	'Las1l	'68203481	LAS1-like (S. cerevisiae)	76130	Series summary	Thumbnails
333	'Mphosph10	'69262337	M-phase phosphoprotein 10 (U3 small nucleolar ribonucleoprotein)	67973	Series summary	Thumbnails
334	'BC029169	'67881769	cDNA sequence BC029169	208659	Series summary	Thumbnails
335	'Foxp1	'71249056	forkhead box P1	108655	Series summary	Thumbnails
336	'Mela	'74658083	melanoma antigen	17276	Series summary	Thumbnails
337	'Nfix	'77413698	nuclear factor I/X	18032	Series summary	Thumbnails
338	'Wdr18	'1551	WD repeat domain 18	216156	Series summary	Thumbnails
339	'AU041783	'67764927	expressed sequence AU041783	226250	Series summary	Thumbnails
340	'C1qa	'77923147	complement component 1, q subcomponent, alpha polypeptide	12259	Series summary	Thumbnails
341	'2610019F03Rik	'69202812	RIKEN cDNA 2610019F03 gene	72148	Series summary	Thumbnails
342	'Lhx6	'635	LIM homeobox protein 6	16874	Series summary	Thumbnails
343	'D230005D02Rik	'68744438	RIKEN cDNA D230005D02 gene	239188	Series summary	Thumbnails
344	'Slitrk4	'74882938	SLIT and NTRK-like family, member 4	245446	Series summary	Thumbnails
345	'Kctd6	'74357550	potassium channel tetramerisation domain containing 6	71393	Series summary	Thumbnails
346	'Sap30bp	'671230	SAP30 binding protein	57230	Series summary	Thumbnails
347	'Odz4	'755	odd Oz/ten-m homolog 4 (Drosophila)	23966	Series summary	Thumbnails
348	'LOC235580	'71924441	similar to alpha-3 collagen type VI	235580	Series summary	Thumbnails
349	'Tubg1	'68269035	tubulin, gamma 1	103733	Series summary	Thumbnails
350	'Fignl1	'69672468	fidgetin-like 1	60530	Series summary	Thumbnails
351	'Rasgrp4	'76135807	RAS guanyl releasing protein 4	233046	Series summary	Thumbnails
352	'1110034C04Rik	'69134298	RIKEN cDNA 1110034C04 gene	68734	Series summary	Thumbnails
353	'Arfgef2	'162	ADP-ribosylation factor guanine nucleotide-exchange factor 2 (brefeldin A-inhibited)	99371	Series summary	Thumbnails
354	'Serpina1d	'68410399	serine (or cysteine) peptidase inhibitor, clade A, member 1d	20703	Series summary	Thumbnails
355	'LOC381765	'74425521	similar to T cell antigen receptor	381765	Series summary	Thumbnails
356	'Cyp2j6	'77790724	cytochrome P450, family 2, subfamily j, polypeptide 6	13110	Series summary	Thumbnails
357	'A730080H06Rik	'69449002	RIKEN cDNA A730080H06 gene	320103	Series summary	Thumbnails
358	'Adrbk1	'71569304	adrenergic receptor kinase, beta 1	110355	Series summary	Thumbnails
359	'Olfr568	'74724199	olfactory receptor 568	259095	Series summary	Thumbnails
360	'LOC434130	'70787438	similar to coiled-coil domain containing 8	434130	Series summary	Thumbnails
361	'Akap2	'1448	A kinase (PRKA) anchor protein 2	11641	Series summary	Thumbnails
362	'Hspb2	'69735150	heat shock protein 2	69253	Series summary	Thumbnails
363	'Zfp306	'68442991	zinc finger protein 306	72739	Series summary	Thumbnails
364	'Pou2f2	'81657683	POU domain, class 2, transcription factor 2	18987	Series summary	Thumbnails
365	'Clcn5	'75749741	chloride channel 5	12728	Series summary	Thumbnails
366	'Pcbp3	'768	poly(rC) binding protein 3	59093	Series summary	Thumbnails
367	'Angptl7	'81657695	angiopoietin-like 7	654812	Series summary	Thumbnails
368	'Pfkl	'795	phosphofructokinase, liver, B-type	18641	Series summary	Thumbnails
369	'Lor	'79904796	loricrin	16939	Series summary	Thumbnails
370	'Mybph	'71280694	myosin binding protein H	53311	Series summary	Thumbnails
371	'A4galt	'71717165	alpha 1,4-galactosyltransferase	239559	Series summary	Thumbnails
372	'2310028N02Rik	'75774106	RIKEN cDNA 2310028N02 gene	66950	Series summary	Thumbnails
373	'Cntnap1	'73992931	contactin associated protein 1	53321	Series summary	Thumbnails
374	'Mras	'72119592	muscle and microspikes RAS	17532	Series summary	Thumbnails
375	'Oat	'79539640	ornithine aminotransferase	18242	Series summary	Thumbnails
376	'Ankrd52	'69289010	ankyrin repeat domain 52	237615	Series summary	Thumbnails
377	'BC057552	'71656791	cDNA sequence BC057552	212123	Series summary	Thumbnails
378	'Dgkg	'343	diacylglycerol kinase, gamma	110197	Series summary	Thumbnails
379	'1110067I12Rik	'70200890	RIKEN cDNA 1110067I12 gene	68852	Series summary	Thumbnails
380	'Ehd2	'68442853	EH-domain containing 2	259300	Series summary	Thumbnails
381	'Apol6	'69816422	apolipoprotein L, 6	71939	Series summary	Thumbnails
382	'Ppfibp1	'74272480	PTPRF interacting protein, binding protein 1 (liprin beta 1)	67533	Series summary	Thumbnails
383	'Npnt	'69782366	nephronectin	114249	Series summary	Thumbnails
384	'Arfip2	'74990537	ADP-ribosylation factor interacting protein 2	76932	Series summary	Thumbnails
385	'Ctdsp2	'68498986	CTD (carboxy-terminal domain, RNA polymerase II, polypeptide A) small phosphatase 2	52468	Series summary	Thumbnails
386	'Trp53i13	'71991870	tumor protein p53 inducible protein 13	216964	Series summary	Thumbnails
387	'Dlx1	'348	distal-less homeobox 1	13390	Series summary	Thumbnails
388	'Tmem23	'77910765	transmembrane protein 23	208449	Series summary	Thumbnails
389	'Fchsd1	'68919910	FCH and double SH3 domains 1	319262	Series summary	Thumbnails
390	'Trim25	'1546	tripartite motif protein 25	217069	Series summary	Thumbnails
391	'Tpcn1	'69262231	two pore channel 1	252972	Series summary	Thumbnails
392	'Adamtsl5	'68744821	ADAMTS-like 5	66548	Series summary	Thumbnails
393	'2310005P05Rik	'70805895	RIKEN cDNA 2310005P05 gene	67484	Series summary	Thumbnails
394	'Rac2	'79534949	RAS-related C3 botulinum substrate 2	19354	Series summary	Thumbnails
395	'Thrap4	'2676	thyroid hormone receptor associated protein 4	23989	Series summary	Thumbnails
396	'Golga5	'68632930	golgi autoantigen, golgin subfamily a, 5	27277	Series summary	Thumbnails
397	'Tcfap2a	'2661	transcription factor AP-2, alpha	21418	Series summary	Thumbnails
398	'Dvl2	'72103853	dishevelled 2, dsh homolog (Drosophila)	13543	Series summary	Thumbnails
399	'Pak7	'75988567	p21 (CDKN1A)-activated kinase 7	241656	Series summary	Thumbnails
400	'6330505F04Rik	'75988610	RIKEN cDNA 6330505F04 gene	236790	Series summary	Thumbnails
401	'Ube2z	'69013708	ubiquitin-conjugating enzyme E2Z (putative)	268470	Series summary	Thumbnails
402	'Eif3s12	'68910971	eukaryotic translation initiation factor 3, subunit 12	73830	Series summary	Thumbnails
403	'Mapk13	'2398	mitogen activated protein kinase 13	26415	Series summary	Thumbnails
404	'Mmel1	'76135804	membrane metallo-endopeptidase-like 1	27390	Series summary	Thumbnails
405	'4931422A03Rik	'74510242	RIKEN cDNA 4931422A03 gene	70986	Series summary	Thumbnails
406	'Atg4d	'67815943	autophagy-related 4D (yeast)	235040	Series summary	Thumbnails
407	'2310010M24Rik	'73635774	RIKEN cDNA 2310010M24 gene	71897	Series summary	Thumbnails
408	'AU024582	'71613641	expressed sequence AU024582	227648	Series summary	Thumbnails
409	'Zbtb34	'76081015	zinc finger and BTB domain containing 34	241311	Series summary	Thumbnails
410	'Pkia	'805	protein kinase inhibitor, alpha	18767	Series summary	Thumbnails
411	'Olfr728	'74734890	olfactory receptor 728	258039	Series summary	Thumbnails
412	'Mrg2	'75692726	myeloid ecotropic viral integration site-related gene 2	17537	Series summary	Thumbnails
413	'Gtf2ird2	'69353548	GTF2I repeat domain containing 2	114674	Series summary	Thumbnails
414	'Gsta4	'77278951	glutathione S-transferase, alpha 4	14860	Series summary	Thumbnails
415	'D4Bwg0951e	'68157410	DNA segment, Chr 4, Brigham & Women's Genetics 0951 expressed	52829	Series summary	Thumbnails
416	'4933440H19Rik	'68844797	RIKEN cDNA 4933440H19 gene	71254	Series summary	Thumbnails
417	'Pycrl	'2515	pyrroline-5-carboxylate reductase-like	66194	Series summary	Thumbnails
418	'Kcnh3	'74641310	potassium voltage-gated channel, subfamily H (eag-related), member 3	16512	Series summary	Thumbnails
419	'Appbp2	'583841	amyloid beta precursor protein (cytoplasmic tail) binding protein 2	66884	Series summary	Thumbnails
