# Supplementary material for: Relationships between Gene Expression and Brain Wiring in the Adult Rodent Brain
Source: PLoS Comput Biol. 2011 Jan 6;7(1):e1001049. doi: 10.1371/journal.pcbi.1001049 (PMC3017102; doi:10.1371/journal.pcbi.1001049)
Supplement: Table S5 — Gene Ontology group analysis results for all three top gene sets. (1.11 MB XLS) [file pcbi.1001049.s013.xls]

## Sheet: Outgoing
Ranking	Name	ID	Probes	NumGenes	RawScore	Pval	CorrectedPvalue	Same as	GeneMembers
1	neuron projection development	GO:0031175	186	186	16	1.941e-06	0.004625
2	cell morphogenesis involved in differentiation	GO:0000904	183	183	13	0.0001302	0.0517306
3	cell projection morphogenesis	GO:0048858	157	157	12	0.0001182	0.0563147
4	cell part morphogenesis	GO:0032990	166	166	12	0.0001998	0.0595231
5	cell migration	GO:0016477	189	189	13	0.0001796	0.0611549
6	axonogenesis	GO:0007409	145	145	12	5.486e-05	0.0653612
7	cell morphogenesis involved in neuron differentiation	GO:0048667	157	157	12	0.0001182	0.0703934
8	neuron projection morphogenesis	GO:0048812	154	154	12	9.827e-05	0.0780612
9	positive regulation of secretion	GO:0051047	27	27	4	0.002269	0.450602
10	negative regulation of cell communication	GO:0010648	150	150	9	0.004383	0.454077
11	heparan sulfate proteoglycan biosynthetic process	GO:0015012	5	5	2	0.004197	0.454653
12	lymphocyte differentiation	GO:0030098	83	83	7	0.001768	0.468254
13	leukocyte activation	GO:0045321	161	161	9	0.006912	0.470602
14	B cell differentiation	GO:0030183	33	33	4	0.004795	0.476063
15	positive regulation of cell-cell adhesion	GO:0022409	5	5	2	0.004197	0.476303
16	negative regulation of neuron differentiation	GO:0045665	28	28	4	0.002604	0.477351
17	regulation of neuron differentiation	GO:0045664	82	82	6	0.007459	0.480405
18	epithelial cell development	GO:0002064	19	19	3	0.006885	0.48256
19	central nervous system neuron axonogenesis	GO:0021955	13	13	3	0.00223	0.483118
20	lymphocyte activation	GO:0046649	140	140	8	0.009361	0.484918
21	neural crest cell development	GO:0014032	21	21	3	0.009163	0.485228	GO:0014033|neural crest cell differentiation,
22	transmembrane receptor protein tyrosine kinase signaling pathway	GO:0007169	164	164	9	0.007765	0.486956
23	negative regulation of cell development	GO:0010721	38	38	4	0.00797	0.487007
24	leukocyte differentiation	GO:0002521	105	105	7	0.006572	0.4894
25	regulation of secretion	GO:0051046	82	82	6	0.007459	0.49375
26	negative regulation of signal transduction	GO:0009968	141	141	8	0.009749	0.494279
27	regulation of postsynaptic membrane potential	GO:0060078	21	21	3	0.009163	0.496256
28	negative regulation of cell projection organization	GO:0031345	19	19	3	0.006885	0.497183
29	thyroid hormone metabolic process	GO:0042403	7	7	2	0.008573	0.498272
30	regulation of cell-cell adhesion	GO:0022407	5	5	2	0.004197	0.500118
31	secretion	GO:0046903	168	168	9	0.009025	0.500154
32	axon guidance	GO:0007411	85	85	6	0.008846	0.501892
33	negative regulation of neurogenesis	GO:0050768	36	36	4	0.006571	0.505153
34	heparan sulfate proteoglycan metabolic process	GO:0030201	6	6	2	0.006209	0.510217
35	cell volume homeostasis	GO:0006884	7	7	2	0.008573	0.510729
36	regulation of vesicle-mediated transport	GO:0060627	44	44	5	0.002177	0.518726
37	central nervous system neuron differentiation	GO:0021953	36	36	4	0.006571	0.521992
38	regulation of autophagy	GO:0010506	5	5	2	0.004197	0.526441
39	negative regulation of smoothened signaling pathway	GO:0045879	6	6	2	0.006209	0.528439
40	regulation of cellular localization	GO:0060341	102	102	7	0.005621	0.535836
41	regulation of exocytosis	GO:0017157	18	18	3	0.005888	0.539677
42	regulation of odontogenesis	GO:0042481	6	6	2	0.006209	0.548011
43	neural crest cell migration	GO:0001755	16	16	3	0.004168	0.551793
44	V(D)J recombination	GO:0033151	8	8	2	0.0112732	0.559665
45	synaptic transmission	GO:0007268	146	146	8	0.0118712	0.577328
46	regulation of excitatory postsynaptic membrane potential	GO:0060079	16	16	3	0.004168	0.584252
47	glycoprotein metabolic process	GO:0009100	119	119	7	0.0126493	0.591045
48	heart development	GO:0007507	177	177	9	0.0124207	0.591971
49	positive regulation of catabolic process	GO:0009896	24	24	3	0.0133152	0.598683
50	regulation of calcium-mediated signaling	GO:0050848	9	9	2	0.0142949	0.608298	GO:0050850|positive regulation of calcium-mediated signaling,
51	regulation of osteoblast differentiation	GO:0045667	24	24	3	0.0133152	0.610197
52	glycoprotein biosynthetic process	GO:0009101	94	94	7	0.003588	0.610785
53	nerve-nerve synaptic transmission	GO:0007270	25	25	3	0.0149005	0.612204
54	sarcomere organization	GO:0045214	9	9	2	0.0142949	0.619358
55	eye development	GO:0001654	122	122	8	0.004162	0.619806
56	synaptic vesicle transport	GO:0048489	25	25	3	0.0149005	0.622944
57	leukocyte adhesion	GO:0007159	9	9	2	0.0142949	0.630828
58	positive regulation of transport	GO:0051050	70	70	5	0.0156317	0.631363
59	cell activation	GO:0001775	176	176	10	0.004031	0.640415
60	regulation of catabolic process	GO:0009894	48	48	4	0.0178595	0.654756
61	negative regulation of cell differentiation	GO:0045596	157	157	8	0.0177109	0.659456
62	transmission of nerve impulse	GO:0019226	186	186	9	0.0166885	0.66281
63	camera-type eye development	GO:0043010	98	98	6	0.0170206	0.664919
64	synaptic vesicle endocytosis	GO:0048488	10	10	2	0.0176235	0.666616
65	central nervous system projection neuron axonogenesis	GO:0021952	10	10	2	0.0176235	0.677368
66	negative regulation of cellular component organization	GO:0051129	75	75	5	0.0205005	0.688067
67	locomotory behavior	GO:0007626	194	194	9	0.0213066	0.69553
68	protein amino acid glycosylation	GO:0006486	75	75	5	0.0205005	0.697897	GO:0043413|biopolymer glycosylation, GO:0070085|glycosylation,
69	positive regulation of inflammatory response	GO:0050729	11	11	2	0.0212449	0.703147
70	regulation of cell projection organization	GO:0031344	51	51	4	0.0218513	0.703672
71	regulation of cell development	GO:0060284	131	131	7	0.0204341	0.705717
72	central nervous system neuron development	GO:0021954	28	28	3	0.0202703	0.710356
73	oxygen and reactive oxygen species metabolic process	GO:0006800	28	28	3	0.0202703	0.720959
74	retina development in camera-type eye	GO:0060041	28	28	3	0.0202703	0.731882
75	retinal ganglion cell axon guidance	GO:0031290	12	12	2	0.0251454	0.768224
76	membrane depolarization	GO:0051899	30	30	3	0.0243656	0.774177
77	synaptic transmission, glutamatergic	GO:0035249	12	12	2	0.0251454	0.778201
78	regulation of neurogenesis	GO:0050767	107	107	6	0.0250485	0.785404
79	secretion by cell	GO:0032940	140	140	7	0.0281172	0.848142
80	mesenchymal cell development	GO:0014031	32	32	3	0.0288734	0.860067
81	exocytosis	GO:0006887	84	84	5	0.0315584	0.895281
82	regulation of protein localization	GO:0032880	57	57	4	0.0313585	0.90033
83	adult locomotory behavior	GO:0008344	57	57	4	0.0313585	0.911309
84	mesenchymal cell differentiation	GO:0048762	34	34	3	0.0337912	0.91505
85	neuron migration	GO:0001764	57	57	4	0.0313585	0.92256
86	proteoglycan biosynthetic process	GO:0030166	14	14	2	0.0337314	0.923929
87	regulation of neuron apoptosis	GO:0043523	58	58	4	0.0331449	0.929226
88	regulation of transport	GO:0051049	179	179	8	0.0350991	0.929347
89	striated muscle cell differentiation	GO:0051146	35	35	3	0.0364025	0.932765
90	myofibril assembly	GO:0030239	14	14	2	0.0337314	0.934672	GO:0055002|striated muscle cell development,
91	B cell activation	GO:0042113	59	59	4	0.0349895	0.936853
92	mesenchyme development	GO:0060485	35	35	3	0.0364025	0.942903
93	cytokinesis	GO:0000910	15	15	2	0.0383916	0.943168
94	cellular response to oxidative stress	GO:0034599	15	15	2	0.0383916	0.952993
95	positive regulation of cell adhesion	GO:0045785	35	35	3	0.0364025	0.953265
96	negative regulation of axonogenesis	GO:0050771	15	15	2	0.0383916	0.963024
97	regulation of neurotransmitter secretion	GO:0046928	15	15	2	0.0383916	0.973269
98	hemopoiesis	GO:0030097	184	184	8	0.0402556	0.978869
99	thymus development	GO:0048538	16	16	2	0.0432807	0.982267
100	negative regulation of cell death	GO:0060548	185	185	8	0.0413444	0.985236
101	regulation of nervous system development	GO:0051960	121	121	6	0.0419709	0.990264
102	regulation of smoothened signaling pathway	GO:0008589	16	16	2	0.0432807	0.991712
103	alpha-beta T cell differentiation	GO:0046632	17	17	2	0.0483871	0.994021
104	negative regulation of programmed cell death	GO:0043069	185	185	8	0.0413444	0.995188
105	positive regulation of cell communication	GO:0010647	123	123	6	0.0448582	0.999038
106	regulation of response to external stimulus	GO:0032101	63	63	4	0.0429532	1
107	regulation of neurotransmitter transport	GO:0051588	16	16	2	0.0432807	1
108	cell fate commitment	GO:0045165	123	123	6	0.0448582	1
109	anion transport	GO:0006820	94	94	5	0.0475399	1
110	dendrite development	GO:0016358	39	39	3	0.0478448	1
111	positive regulation of protein catabolic process	GO:0045732	17	17	2	0.0483871	1
112	heterophilic cell adhesion	GO:0007157	17	17	2	0.0483871	1
113	response to pain	GO:0048265	17	17	2	0.0483871	1
114	activation of phospholipase C activity by G-protein coupled receptor protein signaling pathway coupled to IP3 second messenger	GO:0007200	17	17	2	0.0483871	1	GO:0007202|activation of phospholipase C activity, GO:0010518|positive regulation of phospholipase activity, GO:0010863|positive regulation of phospholipase C activity,
115	actomyosin structure organization	GO:0031032	17	17	2	0.0483871	1
116	chondrocyte differentiation	GO:0002062	17	17	2	0.0483871	1
117	eye morphogenesis	GO:0048592	67	67	4	0.0518534	1
118	regulation of cellular catabolic process	GO:0031329	18	18	2	0.0536994	1
119	positive regulation of lipase activity	GO:0060193	18	18	2	0.0536994	1
120	regulation of neuron projection development	GO:0010975	41	41	3	0.0541499	1
121	mitotic cell cycle	GO:0000278	198	198	8	0.0572983	1
122	microtubule-based movement	GO:0007018	70	70	4	0.0591386	1
123	somatic diversification of immune receptors via germline recombination within a single locus	GO:0002562	19	19	2	0.059207	1	GO:0016444|somatic cell DNA recombination,
124	positive regulation of response to external stimulus	GO:0032103	19	19	2	0.059207	1
125	regulation of phospholipase activity	GO:0010517	19	19	2	0.059207	1
126	digestion	GO:0007586	19	19	2	0.059207	1
127	nerve development	GO:0021675	19	19	2	0.059207	1
128	actin filament-based process	GO:0030029	132	132	6	0.0593604	1
129	regulation of cell morphogenesis involved in differentiation	GO:0010769	43	43	3	0.0608313	1
130	cell-cell adhesion	GO:0016337	135	135	6	0.0647487	1
131	alpha-beta T cell activation	GO:0046631	20	20	2	0.0648993	1
132	regulation of small GTPase mediated signal transduction	GO:0051056	169	169	7	0.0653794	1
133	regulation of gene expression, epigenetic	GO:0040029	45	45	3	0.0678777	1
134	eye photoreceptor cell development	GO:0042462	21	21	2	0.0707663	1
135	apoptotic mitochondrial changes	GO:0008637	21	21	2	0.0707663	1
136	muscle cell development	GO:0055001	21	21	2	0.0707663	1
137	positive regulation of multicellular organism growth	GO:0040018	21	21	2	0.0707663	1
138	somatic diversification of immune receptors	GO:0002200	21	21	2	0.0707663	1
139	regulation of lipase activity	GO:0060191	21	21	2	0.0707663	1
140	muscle contraction	GO:0006936	47	47	3	0.0752768	1
141	regulation of ossification	GO:0030278	47	47	3	0.0752768	1
142	negative regulation of cell cycle	GO:0045786	22	22	2	0.0767982	1
143	intracellular receptor-mediated signaling pathway	GO:0030522	22	22	2	0.0767982	1
144	microtubule-based process	GO:0007017	142	142	6	0.0784014	1
145	gene silencing	GO:0016458	48	48	3	0.0791046	1
146	regulation of system process	GO:0044057	143	143	6	0.0804747	1
147	cardiac muscle cell differentiation	GO:0055007	23	23	2	0.0829855	1
148	eye photoreceptor cell differentiation	GO:0001754	23	23	2	0.0829855	1
149	mesoderm development	GO:0007498	49	49	3	0.0830157	1
150	negative regulation of apoptosis	GO:0043066	180	180	7	0.0848861	1
151	positive regulation of signal transduction	GO:0009967	112	112	5	0.0864561	1
152	photoreceptor cell development	GO:0042461	24	24	2	0.0893192	1
153	adult behavior	GO:0030534	82	82	4	0.0933285	1
154	regulation of mitotic cell cycle	GO:0007346	52	52	3	0.0952308	1
155	response to reactive oxygen species	GO:0000302	25	25	2	0.0957904	1
156	cellular component assembly involved in morphogenesis	GO:0010927	25	25	2	0.0957904	1
157	negative regulation of epithelial cell proliferation	GO:0050680	25	25	2	0.0957904	1
158	regulation of epithelial cell proliferation	GO:0050678	53	53	3	0.0994572	1
159	cytokinesis during cell cycle	GO:0033205	5	5	1	0.100473	1
160	negative regulation of B cell proliferation	GO:0030889	5	5	1	0.100473	1	GO:0070667|negative regulation of mast cell proliferation,
161	posttranscriptional gene silencing by RNA	GO:0035194	5	5	1	0.100473	1	GO:0016441|posttranscriptional gene silencing,
162	negative regulation of response to nutrient levels	GO:0032108	5	5	1	0.100473	1	GO:0032105|negative regulation of response to extracellular stimulus,
163	regulation of odontogenesis of dentine-containing tooth	GO:0042487	5	5	1	0.100473	1
164	negative regulation of steroid hormone receptor signaling pathway	GO:0033144	5	5	1	0.100473	1
165	immunoglobulin V(D)J recombination	GO:0033152	5	5	1	0.100473	1
166	retinal rod cell development	GO:0046548	5	5	1	0.100473	1
167	neurotransmitter biosynthetic process	GO:0042136	5	5	1	0.100473	1
168	germinal center formation	GO:0002467	5	5	1	0.100473	1
169	positive regulation of muscle contraction	GO:0045933	5	5	1	0.100473	1
170	negative regulation of mitotic cell cycle	GO:0045930	5	5	1	0.100473	1
171	positive regulation of alpha-beta T cell proliferation	GO:0046641	5	5	1	0.100473	1
172	cardiac myofibril assembly	GO:0055003	5	5	1	0.100473	1
173	negative regulation of organ growth	GO:0046621	5	5	1	0.100473	1
174	dichotomous subdivision of terminal units involved in salivary gland branching	GO:0060666	5	5	1	0.100473	1
175	sphingomyelin biosynthetic process	GO:0006686	5	5	1	0.100473	1
176	glutamate secretion	GO:0014047	5	5	1	0.100473	1
177	mRNA polyadenylation	GO:0006378	5	5	1	0.100473	1
178	negative regulation of tissue remodeling	GO:0034104	5	5	1	0.100473	1
179	protein deubiquitination	GO:0016579	5	5	1	0.100473	1
180	negative regulation of neuroblast proliferation	GO:0007406	5	5	1	0.100473	1
181	dopamine biosynthetic process	GO:0042416	5	5	1	0.100473	1
182	cholesterol efflux	GO:0033344	5	5	1	0.100473	1
183	protein palmitoylation	GO:0018345	5	5	1	0.100473	1
184	negative regulation of cell proliferation	GO:0008285	152	152	6	0.100495	1
185	skin development	GO:0043588	26	26	2	0.102391	1
186	proteoglycan metabolic process	GO:0006029	26	26	2	0.102391	1
187	mechanoreceptor differentiation	GO:0042490	26	26	2	0.102391	1
188	photoreceptor cell differentiation	GO:0046530	26	26	2	0.102391	1
189	regulation of endocytosis	GO:0030100	26	26	2	0.102391	1
190	negative regulation of transcription from RNA polymerase II promoter	GO:0000122	189	189	7	0.103068	1
191	muscle system process	GO:0003012	54	54	3	0.103758	1
192	membrane invagination	GO:0010324	154	154	6	0.10527	1	GO:0006897|endocytosis,
193	actin cytoskeleton organization	GO:0030036	120	120	5	0.107831	1
194	gene silencing by RNA	GO:0031047	27	27	2	0.109112	1
195	branching involved in ureteric bud morphogenesis	GO:0001658	27	27	2	0.109112	1	GO:0060675|ureteric bud morphogenesis,
196	cyclic nucleotide metabolic process	GO:0009187	27	27	2	0.109112	1
197	positive regulation of immune effector process	GO:0002699	27	27	2	0.109112	1
198	regulation of growth	GO:0040008	193	193	7	0.111778	1
199	phosphoinositide-mediated signaling	GO:0048015	28	28	2	0.115946	1
200	cardiac cell differentiation	GO:0035051	28	28	2	0.115946	1
201	T cell differentiation	GO:0030217	57	57	3	0.117086	1
202	response to superoxide	GO:0000303	6	6	1	0.119326	1
203	negative regulation of cellular catabolic process	GO:0031330	6	6	1	0.119326	1
204	phosphate transport	GO:0006817	6	6	1	0.119326	1
205	aminoglycan biosynthetic process	GO:0006023	6	6	1	0.119326	1	GO:0006024|glycosaminoglycan biosynthetic process,
206	post-embryonic camera-type eye development	GO:0031077	6	6	1	0.119326	1
207	vagina development	GO:0060068	6	6	1	0.119326	1
208	sister chromatid segregation	GO:0000819	6	6	1	0.119326	1	GO:0000070|mitotic sister chromatid segregation,
209	leukocyte degranulation	GO:0043299	6	6	1	0.119326	1
210	mitotic cell cycle spindle assembly checkpoint	GO:0007094	6	6	1	0.119326	1	GO:0045841|negative regulation of mitotic metaphase/anaphase transition, GO:0031577|spindle checkpoint,
211	phosphagen metabolic process	GO:0006599	6	6	1	0.119326	1
212	negative regulation of epithelial cell proliferation involved in prostate gland development	GO:0060770	6	6	1	0.119326	1
213	nucleoside monophosphate catabolic process	GO:0009125	6	6	1	0.119326	1
214	peptidyl-asparagine modification	GO:0018196	6	6	1	0.119326	1	GO:0018279|protein amino acid N-linked glycosylation via asparagine,
215	dichotomous subdivision of an epithelial terminal unit	GO:0060600	6	6	1	0.119326	1
216	regulation of dendrite morphogenesis	GO:0048814	6	6	1	0.119326	1	GO:0050773|regulation of dendrite development,
217	protein sumoylation	GO:0016925	6	6	1	0.119326	1	GO:0019789|SUMO ligase activity,
218	positive regulation of transforming growth factor beta receptor signaling pathway	GO:0030511	6	6	1	0.119326	1
219	removal of superoxide radicals	GO:0019430	6	6	1	0.119326	1
220	somatic stem cell maintenance	GO:0035019	6	6	1	0.119326	1
221	response to oxidative stress	GO:0006979	58	58	3	0.121665	1
222	DNA recombination	GO:0006310	58	58	3	0.121665	1
223	nucleus organization	GO:0006997	29	29	2	0.122885	1
224	protein amino acid dephosphorylation	GO:0006470	91	91	4	0.123879	1
225	mitosis	GO:0007067	162	162	6	0.125519	1	GO:0000280|nuclear division,
226	inorganic anion transport	GO:0015698	59	59	3	0.126308	1
227	M phase of mitotic cell cycle	GO:0000087	163	163	6	0.128176	1
228	organelle fission	GO:0048285	165	165	6	0.13357	1
229	negative regulation of response to external stimulus	GO:0032102	31	31	2	0.13705	1
230	sulfur compound biosynthetic process	GO:0044272	31	31	2	0.13705	1
231	interphase of mitotic cell cycle	GO:0051329	31	31	2	0.13705	1	GO:0051325|interphase,
232	response to oxygen radical	GO:0000305	7	7	1	0.137785	1
233	oligosaccharide biosynthetic process	GO:0009312	7	7	1	0.137785	1
234	synaptic transmission, dopaminergic	GO:0001963	7	7	1	0.137785	1
235	ciliary or flagellar motility	GO:0001539	7	7	1	0.137785	1
236	positive regulation of insulin secretion	GO:0032024	7	7	1	0.137785	1
237	activated T cell proliferation	GO:0050798	7	7	1	0.137785	1
238	regulation of alpha-beta T cell proliferation	GO:0046640	7	7	1	0.137785	1
239	establishment of nucleus localization	GO:0040023	7	7	1	0.137785	1
240	positive regulation of protein secretion	GO:0050714	7	7	1	0.137785	1
241	axonal fasciculation	GO:0007413	7	7	1	0.137785	1
242	negative regulation of nuclear division	GO:0051784	7	7	1	0.137785	1	GO:0045839|negative regulation of mitosis,
243	cofactor transport	GO:0051181	7	7	1	0.137785	1
244	synaptic transmission, cholinergic	GO:0007271	7	7	1	0.137785	1
245	leukocyte mediated cytotoxicity	GO:0001909	7	7	1	0.137785	1
246	protein modification by small protein removal	GO:0070646	7	7	1	0.137785	1
247	defense response to virus	GO:0051607	7	7	1	0.137785	1
248	regulation of lymphocyte apoptosis	GO:0070228	7	7	1	0.137785	1
249	neuropeptide signaling pathway	GO:0007218	62	62	3	0.140607	1
250	positive regulation of defense response	GO:0031349	32	32	2	0.144262	1
251	regulation of Rab protein signal transduction	GO:0032483	32	32	2	0.144262	1	GO:0032313|regulation of Rab GTPase activity,
252	regulation of inflammatory response	GO:0050727	32	32	2	0.144262	1
253	regulation of membrane potential	GO:0042391	98	98	4	0.150188	1
254	positive regulation of multicellular organismal process	GO:0051240	98	98	4	0.150188	1
255	epithelial cell differentiation	GO:0030855	64	64	3	0.150427	1
256	generation of a signal involved in cell-cell signaling	GO:0003001	64	64	3	0.150427	1
257	osteoblast differentiation	GO:0001649	33	33	2	0.151551	1
258	cortical actin cytoskeleton organization	GO:0030866	8	8	1	0.155858	1
259	RNA polyadenylation	GO:0043631	8	8	1	0.155858	1
260	regulation of response to extracellular stimulus	GO:0032104	8	8	1	0.155858	1	GO:0032107|regulation of response to nutrient levels,
261	regulated secretory pathway	GO:0045055	8	8	1	0.155858	1
262	nuclear envelope organization	GO:0006998	8	8	1	0.155858	1
263	retinoic acid receptor signaling pathway	GO:0048384	8	8	1	0.155858	1
264	macrophage activation	GO:0042116	8	8	1	0.155858	1
265	positive regulation of peptide secretion	GO:0002793	8	8	1	0.155858	1
266	regulation of dopamine secretion	GO:0014059	8	8	1	0.155858	1
267	cranial nerve morphogenesis	GO:0021602	8	8	1	0.155858	1
268	vitamin transport	GO:0051180	8	8	1	0.155858	1
269	white fat cell differentiation	GO:0050872	8	8	1	0.155858	1
270	regulation of synaptogenesis	GO:0051963	8	8	1	0.155858	1
271	negative regulation of axon extension	GO:0030517	8	8	1	0.155858	1
272	positive regulation of neuron apoptosis	GO:0043525	8	8	1	0.155858	1
273	prepulse inhibition	GO:0060134	8	8	1	0.155858	1
274	regulation of transcription factor activity	GO:0051090	34	34	2	0.158911	1	GO:0090046|regulation of transcription regulator activity,
275	vasculogenesis	GO:0001570	34	34	2	0.158911	1
276	cerebral cortex development	GO:0021987	34	34	2	0.158911	1
277	multicellular organismal response to stress	GO:0033555	34	34	2	0.158911	1
278	leukocyte homeostasis	GO:0001776	34	34	2	0.158911	1
279	telencephalon development	GO:0021537	66	66	3	0.16046	1
280	regulation of synaptic transmission	GO:0050804	66	66	3	0.16046	1
281	muscle cell differentiation	GO:0042692	67	67	3	0.16555	1
282	regulation of cell adhesion	GO:0030155	67	67	3	0.16555	1
283	regulation of axonogenesis	GO:0050770	35	35	2	0.166335	1
284	endothelial cell migration	GO:0043542	9	9	1	0.173554	1
285	cardiac muscle contraction	GO:0060048	9	9	1	0.173554	1
286	regulation of cell projection assembly	GO:0060491	9	9	1	0.173554	1
287	regulation of striated muscle cell differentiation	GO:0051153	9	9	1	0.173554	1
288	regulation of catecholamine secretion	GO:0050433	9	9	1	0.173554	1
289	regulation of epithelial cell proliferation involved in prostate gland development	GO:0060768	9	9	1	0.173554	1
290	adult heart development	GO:0007512	9	9	1	0.173554	1
291	chondrocyte development	GO:0002063	9	9	1	0.173554	1
292	osteoblast development	GO:0002076	9	9	1	0.173554	1
293	epithelial cell maturation	GO:0002070	9	9	1	0.173554	1
294	calcium ion-dependent exocytosis	GO:0017156	9	9	1	0.173554	1
295	CD4-positive, alpha beta T cell differentiation	GO:0043367	9	9	1	0.173554	1
296	regulation of chondrocyte differentiation	GO:0032330	9	9	1	0.173554	1
297	regulation of inflammatory response to antigenic stimulus	GO:0002861	9	9	1	0.173554	1
298	genetic imprinting	GO:0006349	9	9	1	0.173554	1
299	negative regulation of transcription regulator activity	GO:0090048	9	9	1	0.173554	1	GO:0043433|negative regulation of transcription factor activity,
300	feeding behavior	GO:0007631	36	36	2	0.173819	1
301	regulation of protein catabolic process	GO:0042176	36	36	2	0.173819	1
302	regulation of transmission of nerve impulse	GO:0051969	70	70	3	0.181099	1
303	peptidyl-tyrosine phosphorylation	GO:0018108	37	37	2	0.181356	1	GO:0018212|peptidyl-tyrosine modification,
304	cellular hormone metabolic process	GO:0034754	38	38	2	0.18894	1
305	cortical cytoskeleton organization	GO:0030865	10	10	1	0.190879	1
306	positive regulation of hormone secretion	GO:0046887	10	10	1	0.190879	1
307	social behavior	GO:0035176	10	10	1	0.190879	1
308	olfactory bulb development	GO:0021772	10	10	1	0.190879	1
309	cellular response to hydrogen peroxide	GO:0070301	10	10	1	0.190879	1	GO:0042744|hydrogen peroxide catabolic process,
310	regulation of steroid hormone receptor signaling pathway	GO:0033143	10	10	1	0.190879	1
311	negative regulation of microtubule depolymerization	GO:0007026	10	10	1	0.190879	1	GO:0031114|regulation of microtubule depolymerization,
312	body fluid secretion	GO:0007589	10	10	1	0.190879	1
313	mitochondrial ATP synthesis coupled electron transport	GO:0042775	10	10	1	0.190879	1
314	eating behavior	GO:0042755	10	10	1	0.190879	1
315	positive regulation of T cell mediated immunity	GO:0002711	10	10	1	0.190879	1
316	regulation of fatty acid biosynthetic process	GO:0042304	10	10	1	0.190879	1
317	sphingomyelin metabolic process	GO:0006684	10	10	1	0.190879	1
318	natural killer cell activation	GO:0030101	10	10	1	0.190879	1
319	muscle homeostasis	GO:0046716	10	10	1	0.190879	1
320	positive regulation of transmission of nerve impulse	GO:0051971	10	10	1	0.190879	1	GO:0050806|positive regulation of synaptic transmission,
321	melanin biosynthetic process	GO:0042438	10	10	1	0.190879	1
322	hormone biosynthetic process	GO:0042446	10	10	1	0.190879	1
323	catecholamine biosynthetic process	GO:0042423	10	10	1	0.190879	1
324	cGMP biosynthetic process	GO:0006182	10	10	1	0.190879	1
325	cell killing	GO:0001906	10	10	1	0.190879	1
326	myeloid cell homeostasis	GO:0002262	10	10	1	0.190879	1
327	mitochondrion organization	GO:0007005	72	72	3	0.191675	1
328	regulation of neurological system process	GO:0031644	72	72	3	0.191675	1
329	forebrain development	GO:0030900	146	146	5	0.192253	1
330	positive regulation of apoptosis	GO:0043065	147	147	5	0.195886	1
331	neuron fate commitment	GO:0048663	39	39	2	0.196567	1
332	negative regulation of growth	GO:0045926	39	39	2	0.196567	1
333	positive regulation of growth	GO:0045927	39	39	2	0.196567	1
334	regulation of heart contraction	GO:0008016	39	39	2	0.196567	1
335	sulfur metabolic process	GO:0006790	73	73	3	0.197021	1
336	morphogenesis of a branching structure	GO:0001763	110	110	4	0.199584	1
337	circulatory system process	GO:0003013	74	74	3	0.202403	1	GO:0008015|blood circulation,
338	positive regulation of programmed cell death	GO:0043068	149	149	5	0.203223	1
339	dephosphorylation	GO:0016311	111	111	4	0.203907	1
340	positive regulation of cell death	GO:0010942	150	150	5	0.206926	1
341	oligosaccharide metabolic process	GO:0009311	11	11	1	0.207843	1
342	positive regulation of protein complex assembly	GO:0031334	11	11	1	0.207843	1
343	positive regulation of cellular catabolic process	GO:0031331	11	11	1	0.207843	1
344	positive regulation of small GTPase mediated signal transduction	GO:0051057	11	11	1	0.207843	1
345	negative regulation of cell cycle process	GO:0010948	11	11	1	0.207843	1
346	reflex	GO:0060004	11	11	1	0.207843	1
347	spinal cord patterning	GO:0021511	11	11	1	0.207843	1
348	vascular endothelial growth factor receptor signaling pathway	GO:0048010	11	11	1	0.207843	1
349	olfactory lobe development	GO:0021988	11	11	1	0.207843	1
350	regulation of fibroblast growth factor receptor signaling pathway	GO:0040036	11	11	1	0.207843	1
351	melanin metabolic process	GO:0006582	11	11	1	0.207843	1
352	cellular response to reactive oxygen species	GO:0034614	11	11	1	0.207843	1
353	apoptotic nuclear changes	GO:0030262	11	11	1	0.207843	1
354	negative regulation of DNA binding	GO:0043392	11	11	1	0.207843	1
355	cardiac cell development	GO:0055006	11	11	1	0.207843	1	GO:0055013|cardiac muscle cell development,
356	response to tropane	GO:0014073	11	11	1	0.207843	1	GO:0042220|response to cocaine,
357	platelet activation	GO:0030168	11	11	1	0.207843	1
358	regulation of tissue remodeling	GO:0034103	11	11	1	0.207843	1
359	positive regulation of neurological system process	GO:0031646	11	11	1	0.207843	1
360	positive regulation of osteoblast differentiation	GO:0045669	11	11	1	0.207843	1
361	mRNA 3'-end processing	GO:0031124	11	11	1	0.207843	1
362	positive regulation of protein polymerization	GO:0032273	11	11	1	0.207843	1
363	negative regulation of B cell activation	GO:0050869	11	11	1	0.207843	1
364	regulation of synapse organization	GO:0050807	11	11	1	0.207843	1
365	negative regulation of microtubule polymerization or depolymerization	GO:0031111	11	11	1	0.207843	1
366	ureteric bud development	GO:0001657	42	42	2	0.219651	1
367	regulation of lipid metabolic process	GO:0019216	42	42	2	0.219651	1
368	positive regulation of hydrolase activity	GO:0051345	42	42	2	0.219651	1
369	pigmentation	GO:0043473	42	42	2	0.219651	1
370	negative regulation of neuron apoptosis	GO:0043524	42	42	2	0.219651	1
371	signal complex assembly	GO:0007172	12	12	1	0.224452	1
372	negative regulation of binding	GO:0051100	12	12	1	0.224452	1
373	smooth muscle tissue development	GO:0048745	12	12	1	0.224452	1
374	digestive system process	GO:0022600	12	12	1	0.224452	1
375	labyrinthine layer blood vessel development	GO:0060716	12	12	1	0.224452	1
376	epithelial cell differentiation involved in prostate gland development	GO:0060742	12	12	1	0.224452	1
377	vesicle docking during exocytosis	GO:0006904	12	12	1	0.224452	1
378	positive regulation of I-kappaB kinase/NF-kappaB cascade	GO:0043123	12	12	1	0.224452	1
379	regulation of heart rate	GO:0002027	12	12	1	0.224452	1
380	ATP synthesis coupled electron transport	GO:0042773	12	12	1	0.224452	1
381	heart process	GO:0003015	12	12	1	0.224452	1	GO:0060047|heart contraction,
382	regulation of B cell differentiation	GO:0045577	12	12	1	0.224452	1
383	phospholipid transport	GO:0015914	12	12	1	0.224452	1
384	negative regulation of MAPKKK cascade	GO:0043409	12	12	1	0.224452	1
385	negative regulation of osteoblast differentiation	GO:0045668	12	12	1	0.224452	1
386	cell-cell junction organization	GO:0045216	12	12	1	0.224452	1
387	nucleus localization	GO:0051647	12	12	1	0.224452	1
388	camera-type eye morphogenesis	GO:0048593	43	43	2	0.227399	1
389	cellular amino acid derivative biosynthetic process	GO:0042398	43	43	2	0.227399	1
390	visual perception	GO:0007601	79	79	3	0.229788	1
391	sensory perception of light stimulus	GO:0050953	80	80	3	0.235347	1
392	positive regulation of cell proliferation	GO:0008284	198	198	6	0.236117	1
393	regulation of epithelial cell differentiation	GO:0030856	13	13	1	0.240713	1
394	cGMP metabolic process	GO:0046068	13	13	1	0.240713	1
395	protein amino acid deacetylation	GO:0006476	13	13	1	0.240713	1
396	negative regulation of cell adhesion	GO:0007162	13	13	1	0.240713	1
397	mitotic cell cycle checkpoint	GO:0007093	13	13	1	0.240713	1
398	hydrogen peroxide metabolic process	GO:0042743	13	13	1	0.240713	1
399	regulation of T cell mediated immunity	GO:0002709	13	13	1	0.240713	1
400	cranial nerve development	GO:0021545	13	13	1	0.240713	1
401	B cell homeostasis	GO:0001782	13	13	1	0.240713	1
402	regulation of osteoclast differentiation	GO:0045670	13	13	1	0.240713	1
403	actin filament-based movement	GO:0030048	13	13	1	0.240713	1
404	positive regulation of protein transport	GO:0051222	13	13	1	0.240713	1
405	branching morphogenesis of a tube	GO:0048754	81	81	3	0.24093	1
406	positive regulation of protein metabolic process	GO:0051247	81	81	3	0.24093	1
407	chloride transport	GO:0006821	45	45	2	0.242946	1
408	carbohydrate transport	GO:0008643	45	45	2	0.242946	1
409	cardiac muscle tissue development	GO:0048738	45	45	2	0.242946	1
410	nucleoside monophosphate metabolic process	GO:0009123	45	45	2	0.242946	1
411	angiogenesis	GO:0001525	120	120	4	0.243936	1
412	regulation of DNA binding	GO:0051101	46	46	2	0.250737	1
413	regulation of cell size	GO:0008361	46	46	2	0.250737	1
414	vesicle docking	GO:0048278	14	14	1	0.256635	1	GO:0022406|membrane docking,
415	superoxide metabolic process	GO:0006801	14	14	1	0.256635	1
416	endochondral ossification	GO:0001958	14	14	1	0.256635	1
417	response to hexose stimulus	GO:0009746	14	14	1	0.256635	1	GO:0009749|response to glucose stimulus, GO:0034284|response to monosaccharide stimulus,
418	spindle organization	GO:0007051	14	14	1	0.256635	1
419	regulation of protein secretion	GO:0050708	14	14	1	0.256635	1
420	steroid hormone receptor signaling pathway	GO:0030518	14	14	1	0.256635	1
421	negative regulation of catabolic process	GO:0009895	14	14	1	0.256635	1
422	regulation of amine transport	GO:0051952	14	14	1	0.256635	1
423	regulation of mitotic metaphase/anaphase transition	GO:0030071	14	14	1	0.256635	1
424	regulation of synapse structure and activity	GO:0050803	14	14	1	0.256635	1
425	regulation of microtubule polymerization or depolymerization	GO:0031110	14	14	1	0.256635	1
426	transition metal ion transport	GO:0000041	47	47	2	0.258535	1
427	gliogenesis	GO:0042063	47	47	2	0.258535	1
428	pallium development	GO:0021543	47	47	2	0.258535	1
429	urogenital system development	GO:0001655	124	124	4	0.262267	1
430	regulation of cell morphogenesis	GO:0022604	85	85	3	0.263466	1
431	regulation of hormone levels	GO:0010817	85	85	3	0.263466	1
432	anatomical structure homeostasis	GO:0060249	48	48	2	0.266337	1
433	integrin-mediated signaling pathway	GO:0007229	48	48	2	0.266337	1
434	regulation of long-term neuronal synaptic plasticity	GO:0048169	15	15	1	0.272224	1
435	amino sugar metabolic process	GO:0006040	15	15	1	0.272224	1
436	retina morphogenesis in camera-type eye	GO:0060042	15	15	1	0.272224	1
437	cerebral cortex cell migration	GO:0021795	15	15	1	0.272224	1
438	gamma-aminobutyric acid signaling pathway	GO:0007214	15	15	1	0.272224	1
439	positive regulation of endocytosis	GO:0045807	15	15	1	0.272224	1
440	regulation of smooth muscle contraction	GO:0006940	15	15	1	0.272224	1
441	mitochondrial membrane organization	GO:0007006	15	15	1	0.272224	1
442	regulation of I-kappaB kinase/NF-kappaB cascade	GO:0043122	15	15	1	0.272224	1
443	neurotransmitter metabolic process	GO:0042133	15	15	1	0.272224	1
444	L-amino acid transport	GO:0015807	15	15	1	0.272224	1
445	synaptic vesicle exocytosis	GO:0016079	15	15	1	0.272224	1
446	neuromuscular synaptic transmission	GO:0007274	15	15	1	0.272224	1
447	organelle assembly	GO:0070925	15	15	1	0.272224	1
448	dopamine metabolic process	GO:0042417	15	15	1	0.272224	1
449	regulation of axon extension	GO:0030516	15	15	1	0.272224	1
450	telomere organization	GO:0032200	15	15	1	0.272224	1	GO:0000723|telomere maintenance,
451	lamellipodium assembly	GO:0030032	15	15	1	0.272224	1
452	cell redox homeostasis	GO:0045454	49	49	2	0.274138	1
453	regulation of immune effector process	GO:0002697	49	49	2	0.274138	1
454	lipid transport	GO:0006869	87	87	3	0.274832	1
455	T cell activation	GO:0042110	87	87	3	0.274832	1
456	Notch signaling pathway	GO:0007219	50	50	2	0.281935	1
457	negative regulation of response to stimulus	GO:0048585	50	50	2	0.281935	1
458	blood vessel morphogenesis	GO:0048514	170	170	5	0.284905	1
459	positive regulation of NF-kappaB transcription factor activity	GO:0051092	16	16	1	0.287487	1
460	startle response	GO:0001964	16	16	1	0.287487	1
461	response to carbohydrate stimulus	GO:0009743	16	16	1	0.287487	1
462	regulation of skeletal muscle fiber development	GO:0048742	16	16	1	0.287487	1
463	melanocyte differentiation	GO:0030318	16	16	1	0.287487	1
464	positive regulation of cytoskeleton organization	GO:0051495	16	16	1	0.287487	1
465	neuron recognition	GO:0008038	16	16	1	0.287487	1
466	DNA modification	GO:0006304	16	16	1	0.287487	1
467	DNA methylation	GO:0006306	16	16	1	0.287487	1	GO:0006305|DNA alkylation,
468	placenta blood vessel development	GO:0060674	16	16	1	0.287487	1
469	somatic recombination of immunoglobulin gene segments	GO:0016447	16	16	1	0.287487	1
470	regulation of cell cycle	GO:0051726	130	130	4	0.290219	1
471	regulation of hydrolase activity	GO:0051336	131	131	4	0.294919	1
472	striated muscle tissue development	GO:0014706	132	132	4	0.29963	1
473	telencephalon cell migration	GO:0022029	17	17	1	0.30243	1
474	pigment cell differentiation	GO:0050931	17	17	1	0.30243	1
475	branching involved in salivary gland morphogenesis	GO:0060445	17	17	1	0.30243	1
476	dopamine receptor signaling pathway	GO:0007212	17	17	1	0.30243	1
477	lung alveolus development	GO:0048286	17	17	1	0.30243	1
478	cholesterol transport	GO:0030301	17	17	1	0.30243	1	GO:0015918|sterol transport,
479	induction of apoptosis by extracellular signals	GO:0008624	17	17	1	0.30243	1
480	striated muscle contraction	GO:0006941	17	17	1	0.30243	1
481	smooth muscle contraction	GO:0006939	17	17	1	0.30243	1
482	negative regulation of T cell proliferation	GO:0042130	17	17	1	0.30243	1
483	endochondral bone morphogenesis	GO:0060350	17	17	1	0.30243	1
484	excretion	GO:0007588	17	17	1	0.30243	1
485	regulation of fatty acid metabolic process	GO:0019217	17	17	1	0.30243	1
486	histone methylation	GO:0016571	17	17	1	0.30243	1
487	chromatin silencing	GO:0006342	17	17	1	0.30243	1
488	positive regulation of adaptive immune response based on somatic recombination of immune receptors built from immunoglobulin superfamily domains	GO:0002824	17	17	1	0.30243	1	GO:0002821|positive regulation of adaptive immune response,
489	cell growth	GO:0016049	17	17	1	0.30243	1
490	kidney development	GO:0001822	92	92	3	0.303438	1
491	regulation of neurotransmitter levels	GO:0001505	53	53	2	0.305271	1
492	neuromuscular process	GO:0050905	53	53	2	0.305271	1
493	dorsal/ventral pattern formation	GO:0009953	53	53	2	0.305271	1
494	biopolymer methylation	GO:0043414	54	54	2	0.313021	1
495	regulation of skeletal muscle tissue development	GO:0048641	18	18	1	0.317062	1
496	respiratory electron transport chain	GO:0022904	18	18	1	0.317062	1
497	regulation of pH	GO:0006885	18	18	1	0.317062	1
498	Wnt receptor signaling pathway through beta-catenin	GO:0060070	18	18	1	0.317062	1
499	ovarian follicle development	GO:0001541	18	18	1	0.317062	1
500	forebrain cell migration	GO:0021885	18	18	1	0.317062	1
501	positive regulation of peptidyl-tyrosine phosphorylation	GO:0050731	18	18	1	0.317062	1
502	regulation of BMP signaling pathway	GO:0030510	18	18	1	0.317062	1
503	somatic diversification of immunoglobulins	GO:0016445	18	18	1	0.317062	1
504	RNA 3'-end processing	GO:0031123	18	18	1	0.317062	1
505	interspecies interaction between organisms	GO:0044419	18	18	1	0.317062	1
506	insulin secretion	GO:0030073	18	18	1	0.317062	1
507	metanephros development	GO:0001656	55	55	2	0.320753	1
508	lipid localization	GO:0010876	96	96	3	0.326422	1
509	regulation of anatomical structure morphogenesis	GO:0022603	181	181	5	0.329965	1
510	response to hydrogen peroxide	GO:0042542	19	19	1	0.331387	1
511	regulation of lipid biosynthetic process	GO:0046890	19	19	1	0.331387	1
512	regulation of B cell proliferation	GO:0030888	19	19	1	0.331387	1
513	regulation of neuronal synaptic plasticity	GO:0048168	19	19	1	0.331387	1
514	protein amino acid N-linked glycosylation	GO:0006487	19	19	1	0.331387	1
515	negative regulation of gene expression, epigenetic	GO:0045814	19	19	1	0.331387	1
516	membrane fusion	GO:0006944	19	19	1	0.331387	1
517	negative regulation of protein kinase cascade	GO:0010741	19	19	1	0.331387	1
518	double-strand break repair	GO:0006302	19	19	1	0.331387	1
519	collagen fibril organization	GO:0030199	19	19	1	0.331387	1
520	regulation of microtubule cytoskeleton organization	GO:0070507	19	19	1	0.331387	1
521	regulation of immunoglobulin production	GO:0002637	19	19	1	0.331387	1
522	negative regulation of leukocyte proliferation	GO:0070664	19	19	1	0.331387	1	GO:0050672|negative regulation of lymphocyte proliferation, GO:0032945|negative regulation of mononuclear cell proliferation,
523	homophilic cell adhesion	GO:0007156	57	57	2	0.33615	1
524	regulation of binding	GO:0051098	57	57	2	0.33615	1
525	muscle tissue development	GO:0060537	141	141	4	0.342329	1
526	carbohydrate biosynthetic process	GO:0016051	58	58	2	0.34381	1
527	iron ion transport	GO:0006826	20	20	1	0.345413	1
528	body morphogenesis	GO:0010171	20	20	1	0.345413	1
529	regulation of cellular ketone metabolic process	GO:0010565	20	20	1	0.345413	1
530	positive regulation of alpha-beta T cell activation	GO:0046635	20	20	1	0.345413	1
531	stem cell maintenance	GO:0019827	20	20	1	0.345413	1
532	nucleotide-excision repair	GO:0006289	20	20	1	0.345413	1
533	regulation of production of molecular mediator of immune response	GO:0002700	20	20	1	0.345413	1
534	cyclic nucleotide biosynthetic process	GO:0009190	20	20	1	0.345413	1
535	regulation of defense response	GO:0031347	59	59	2	0.351442	1
536	hormone metabolic process	GO:0042445	59	59	2	0.351442	1
537	methylation	GO:0032259	59	59	2	0.351442	1
538	protein folding	GO:0006457	101	101	3	0.355135	1
539	cellular protein complex assembly	GO:0043623	60	60	2	0.359043	1
540	cell maturation	GO:0048469	60	60	2	0.359043	1
541	positive regulation of cell projection organization	GO:0031346	21	21	1	0.359145	1
542	G1/S transition of mitotic cell cycle	GO:0000082	21	21	1	0.359145	1
543	regulation of muscle cell differentiation	GO:0051147	21	21	1	0.359145	1
544	T cell proliferation	GO:0042098	21	21	1	0.359145	1
545	patterning of blood vessels	GO:0001569	21	21	1	0.359145	1
546	cell junction organization	GO:0034330	21	21	1	0.359145	1
547	cholesterol homeostasis	GO:0042632	21	21	1	0.359145	1	GO:0055092|sterol homeostasis,
548	positive regulation of epithelial cell proliferation	GO:0050679	21	21	1	0.359145	1
549	positive regulation of mesenchymal cell proliferation	GO:0002053	21	21	1	0.359145	1
550	receptor metabolic process	GO:0043112	21	21	1	0.359145	1
551	stem cell development	GO:0048864	21	21	1	0.359145	1
552	nucleotide catabolic process	GO:0009166	21	21	1	0.359145	1
553	sphingolipid biosynthetic process	GO:0030148	21	21	1	0.359145	1
554	I-kappaB kinase/NF-kappaB cascade	GO:0007249	21	21	1	0.359145	1
555	proximal/distal pattern formation	GO:0009954	21	21	1	0.359145	1
556	cilium assembly	GO:0042384	21	21	1	0.359145	1
557	ear morphogenesis	GO:0042471	61	61	2	0.366611	1
558	regulation of multicellular organism growth	GO:0040014	61	61	2	0.366611	1
559	regulation of body fluid levels	GO:0050878	61	61	2	0.366611	1
560	cellular carbohydrate metabolic process	GO:0044262	190	190	5	0.367331	1
561	cellular ion homeostasis	GO:0006873	191	191	5	0.371493	1
562	elevation of cytosolic calcium ion concentration	GO:0007204	22	22	1	0.37259	1
563	regulation of mesenchymal cell proliferation	GO:0010464	22	22	1	0.37259	1
564	regulation of mitosis	GO:0007088	22	22	1	0.37259	1	GO:0051783|regulation of nuclear division,
565	polysaccharide biosynthetic process	GO:0000271	22	22	1	0.37259	1
566	prostate gland epithelium morphogenesis	GO:0060740	22	22	1	0.37259	1
567	respiratory gaseous exchange	GO:0007585	22	22	1	0.37259	1
568	response to toxin	GO:0009636	22	22	1	0.37259	1
569	monovalent inorganic cation homeostasis	GO:0055067	22	22	1	0.37259	1
570	brown fat cell differentiation	GO:0050873	22	22	1	0.37259	1
571	prostate gland morphogenesis	GO:0060512	22	22	1	0.37259	1
572	regulation of mast cell proliferation	GO:0070666	22	22	1	0.37259	1
573	regulation of Ras GTPase activity	GO:0032318	62	62	2	0.374144	1
574	regulation of cellular component biogenesis	GO:0044087	62	62	2	0.374144	1
575	regulation of response to stress	GO:0080134	105	105	3	0.377999	1
576	epithelium development	GO:0060429	194	194	5	0.383978	1
577	positive regulation of transcription factor activity	GO:0051091	23	23	1	0.385754	1	GO:0090047|positive regulation of transcription regulator activity,
578	membrane lipid biosynthetic process	GO:0046467	23	23	1	0.385754	1
579	axis specification	GO:0009798	23	23	1	0.385754	1
580	response to alkaloid	GO:0043279	23	23	1	0.385754	1
581	catechol metabolic process	GO:0009712	23	23	1	0.385754	1	GO:0018958|phenol metabolic process, GO:0006584|catecholamine metabolic process, GO:0034311|diol metabolic process,
582	positive regulation of T cell proliferation	GO:0042102	23	23	1	0.385754	1
583	response to ionizing radiation	GO:0010212	23	23	1	0.385754	1
584	regulation of insulin secretion	GO:0050796	23	23	1	0.385754	1
585	regulation of myeloid leukocyte differentiation	GO:0002761	23	23	1	0.385754	1
586	positive regulation of leukocyte mediated immunity	GO:0002705	23	23	1	0.385754	1	GO:0002708|positive regulation of lymphocyte mediated immunity,
587	T cell differentiation in the thymus	GO:0033077	23	23	1	0.385754	1
588	negative regulation of Wnt receptor signaling pathway	GO:0030178	23	23	1	0.385754	1
589	salivary gland morphogenesis	GO:0007435	23	23	1	0.385754	1
590	peptide hormone secretion	GO:0030072	23	23	1	0.385754	1
591	cell projection assembly	GO:0030031	64	64	2	0.3891	1
592	peptidyl-amino acid modification	GO:0018193	107	107	3	0.38937	1
593	sensory perception of sound	GO:0007605	65	65	2	0.396518	1
594	protein amino acid acylation	GO:0043543	24	24	1	0.398642	1
595	cytosolic calcium ion homeostasis	GO:0051480	24	24	1	0.398642	1
596	peptide secretion	GO:0002790	24	24	1	0.398642	1
597	immunoglobulin production	GO:0002377	24	24	1	0.398642	1
598	regulation of peptide transport	GO:0090087	24	24	1	0.398642	1	GO:0002791|regulation of peptide secretion,
599	establishment of organelle localization	GO:0051656	24	24	1	0.398642	1
600	cellular chemical homeostasis	GO:0055082	198	198	5	0.400606	1
601	positive regulation of molecular function	GO:0044093	198	198	5	0.400606	1
602	gastrulation	GO:0007369	66	66	2	0.403895	1
603	protein modification by small protein conjugation or removal	GO:0070647	66	66	2	0.403895	1
604	positive regulation of cellular component organization	GO:0051130	67	67	2	0.411229	1
605	heart morphogenesis	GO:0003007	67	67	2	0.411229	1
606	cell cycle checkpoint	GO:0000075	25	25	1	0.411261	1
607	mitochondrial transport	GO:0006839	25	25	1	0.411261	1
608	hormone secretion	GO:0046879	25	25	1	0.411261	1
609	adult walking behavior	GO:0007628	25	25	1	0.411261	1
610	production of molecular mediator of immune response	GO:0002440	25	25	1	0.411261	1
611	pigmentation during development	GO:0048066	25	25	1	0.411261	1
612	bone morphogenesis	GO:0060349	25	25	1	0.411261	1
613	cellular biogenic amine biosynthetic process	GO:0042401	25	25	1	0.411261	1
614	myeloid leukocyte activation	GO:0002274	25	25	1	0.411261	1
615	microtubule cytoskeleton organization	GO:0000226	68	68	2	0.418518	1
616	cartilage development	GO:0051216	68	68	2	0.418518	1
617	morphogenesis of an epithelium	GO:0002009	158	158	4	0.423008	1
618	leukocyte migration	GO:0050900	26	26	1	0.423616	1
619	positive regulation of cell migration	GO:0030335	26	26	1	0.423616	1
620	regulation of alpha-beta T cell activation	GO:0046634	26	26	1	0.423616	1
621	response to organic cyclic substance	GO:0014070	26	26	1	0.423616	1
622	cell fate determination	GO:0001709	26	26	1	0.423616	1
623	salivary gland development	GO:0007431	26	26	1	0.423616	1
624	hormone transport	GO:0009914	26	26	1	0.423616	1
625	lymphocyte homeostasis	GO:0002260	26	26	1	0.423616	1
626	gut development	GO:0048565	26	26	1	0.423616	1
627	placenta development	GO:0001890	69	69	2	0.425761	1
628	negative regulation of protein complex disassembly	GO:0043242	27	27	1	0.435712	1
629	cytoskeleton-dependent intracellular transport	GO:0030705	27	27	1	0.435712	1
630	behavioral interaction between organisms	GO:0051705	27	27	1	0.435712	1
631	regulation of organ growth	GO:0046620	27	27	1	0.435712	1
632	peripheral nervous system development	GO:0007422	27	27	1	0.435712	1
633	regulation of GTPase activity	GO:0043087	71	71	2	0.440104	1
634	sensory perception of mechanical stimulus	GO:0050954	72	72	2	0.447202	1
635	gland morphogenesis	GO:0022612	72	72	2	0.447202	1
636	regulation of hormone secretion	GO:0046883	28	28	1	0.447555	1
637	regulation of muscle contraction	GO:0006937	28	28	1	0.447555	1
638	stem cell differentiation	GO:0048863	28	28	1	0.447555	1
639	lymphocyte proliferation	GO:0046651	28	28	1	0.447555	1
640	positive regulation of cell division	GO:0051781	28	28	1	0.447555	1
641	positive regulation of organelle organization	GO:0010638	28	28	1	0.447555	1
642	regulation of microtubule-based process	GO:0032886	28	28	1	0.447555	1
643	negative regulation of T cell activation	GO:0050868	28	28	1	0.447555	1
644	phospholipid biosynthetic process	GO:0008654	73	73	2	0.45425	1
645	positive regulation of cellular protein metabolic process	GO:0032270	73	73	2	0.45425	1
646	ovulation cycle process	GO:0022602	29	29	1	0.459151	1
647	pigment biosynthetic process	GO:0046148	29	29	1	0.459151	1
648	labyrinthine layer development	GO:0060711	29	29	1	0.459151	1
649	leukocyte proliferation	GO:0070661	29	29	1	0.459151	1	GO:0032943|mononuclear cell proliferation,
650	positive regulation of cell motion	GO:0051272	29	29	1	0.459151	1
651	positive regulation of catalytic activity	GO:0043085	166	166	4	0.460242	1
652	post-embryonic development	GO:0009791	75	75	2	0.468189	1
653	myelination	GO:0042552	30	30	1	0.470504	1
654	transforming growth factor beta receptor signaling pathway	GO:0007179	30	30	1	0.470504	1
655	organic anion transport	GO:0015711	30	30	1	0.470504	1
656	pancreas development	GO:0031016	30	30	1	0.470504	1
657	female gonad development	GO:0008585	30	30	1	0.470504	1
658	glycosaminoglycan metabolic process	GO:0030203	30	30	1	0.470504	1
659	positive regulation of DNA binding	GO:0043388	30	30	1	0.470504	1
660	lipid homeostasis	GO:0055088	30	30	1	0.470504	1
661	ovulation cycle	GO:0042698	30	30	1	0.470504	1
662	neuromuscular process controlling balance	GO:0050885	30	30	1	0.470504	1
663	cytokine production	GO:0001816	30	30	1	0.470504	1
664	regulation of protein complex disassembly	GO:0043244	31	31	1	0.481619	1
665	odontogenesis of dentine-containing tooth	GO:0042475	31	31	1	0.481619	1
666	regulation of cell division	GO:0051302	31	31	1	0.481619	1
667	cellular macromolecular complex assembly	GO:0034622	125	125	3	0.488568	1
668	second-messenger-mediated signaling	GO:0019932	78	78	2	0.488694	1
669	chemotaxis	GO:0006935	78	78	2	0.488694	1	GO:0042330|taxis,
670	exocrine system development	GO:0035272	32	32	1	0.492501	1
671	peptide transport	GO:0015833	32	32	1	0.492501	1
672	mesoderm formation	GO:0001707	32	32	1	0.492501	1
673	ensheathment of neurons	GO:0007272	32	32	1	0.492501	1	GO:0008366|axon ensheathment,
674	neurotransmitter secretion	GO:0007269	32	32	1	0.492501	1
675	ossification	GO:0001503	80	80	2	0.502088	1
676	skeletal muscle tissue development	GO:0007519	80	80	2	0.502088	1
677	regulation of locomotion	GO:0040012	80	80	2	0.502088	1
678	developmental maturation	GO:0021700	80	80	2	0.502088	1
679	positive regulation of binding	GO:0051099	33	33	1	0.503156	1
680	prostate gland development	GO:0030850	33	33	1	0.503156	1
681	odontogenesis	GO:0042476	33	33	1	0.503156	1
682	spinal cord development	GO:0021510	33	33	1	0.503156	1
683	development of primary female sexual characteristics	GO:0046545	33	33	1	0.503156	1
684	mesoderm morphogenesis	GO:0048332	33	33	1	0.503156	1
685	response to virus	GO:0009615	33	33	1	0.503156	1
686	regulation of peptidyl-tyrosine phosphorylation	GO:0050730	33	33	1	0.503156	1
687	regulation of adaptive immune response based on somatic recombination of immune receptors built from immunoglobulin superfamily domains	GO:0002822	33	33	1	0.503156	1	GO:0002819|regulation of adaptive immune response,
688	regulation of Wnt receptor signaling pathway	GO:0030111	33	33	1	0.503156	1
689	regulation of protein transport	GO:0051223	33	33	1	0.503156	1
690	negative regulation of lymphocyte activation	GO:0051250	33	33	1	0.503156	1	GO:0050866|negative regulation of cell activation, GO:0002695|negative regulation of leukocyte activation,
691	phospholipid metabolic process	GO:0006644	128	128	3	0.504367	1
692	negative regulation of molecular function	GO:0044092	81	81	2	0.508699	1
693	regulation of kinase activity	GO:0043549	129	129	3	0.509578	1
694	positive regulation of lymphocyte proliferation	GO:0050671	34	34	1	0.513588	1	GO:0032946|positive regulation of mononuclear cell proliferation,
695	phagocytosis	GO:0006909	34	34	1	0.513588	1
696	skeletal muscle organ development	GO:0060538	82	82	2	0.515254	1
697	muscle organ development	GO:0007517	179	179	4	0.518829	1
698	regulation of transferase activity	GO:0051338	131	131	3	0.519912	1
699	lung development	GO:0030324	83	83	2	0.52175	1
700	extracellular matrix organization	GO:0030198	83	83	2	0.52175	1
701	immune effector process	GO:0002252	83	83	2	0.52175	1
702	male gamete generation	GO:0048232	180	180	4	0.523215	1	GO:0007283|spermatogenesis,
703	negative regulation of kinase activity	GO:0033673	35	35	1	0.523801	1	GO:0006469|negative regulation of protein kinase activity,
704	aminoglycan metabolic process	GO:0006022	35	35	1	0.523801	1
705	protein amino acid alkylation	GO:0008213	35	35	1	0.523801	1	GO:0006479|protein amino acid methylation,
706	formation of primary germ layer	GO:0001704	35	35	1	0.523801	1
707	positive regulation of leukocyte proliferation	GO:0070665	35	35	1	0.523801	1
708	cell proliferation	GO:0008283	181	181	4	0.527583	1
709	ear development	GO:0043583	84	84	2	0.528187	1
710	respiratory tube development	GO:0030323	84	84	2	0.528187	1
711	regulation of cell motion	GO:0051270	84	84	2	0.528187	1
712	regulation of transforming growth factor beta receptor signaling pathway	GO:0017015	36	36	1	0.5338	1
713	negative regulation of cytoskeleton organization	GO:0051494	36	36	1	0.5338	1
714	neutral lipid metabolic process	GO:0006638	36	36	1	0.5338	1
715	nucleoside monophosphate biosynthetic process	GO:0009124	36	36	1	0.5338	1
716	regulation of action potential in neuron	GO:0019228	36	36	1	0.5338	1
717	negative regulation of transferase activity	GO:0051348	36	36	1	0.5338	1
718	pigment metabolic process	GO:0042440	36	36	1	0.5338	1
719	regulation of B cell activation	GO:0050864	36	36	1	0.5338	1
720	regulation of synaptic plasticity	GO:0048167	37	37	1	0.54359	1
721	positive regulation of protein amino acid phosphorylation	GO:0001934	37	37	1	0.54359	1
722	organophosphate metabolic process	GO:0019637	136	136	3	0.545221	1
723	regulation of T cell proliferation	GO:0042129	38	38	1	0.553176	1
724	positive regulation of phosphorus metabolic process	GO:0010562	38	38	1	0.553176	1	GO:0045937|positive regulation of phosphate metabolic process, GO:0042327|positive regulation of phosphorylation,
725	organelle localization	GO:0051640	38	38	1	0.553176	1
726	regulation of establishment of protein localization	GO:0070201	38	38	1	0.553176	1
727	positive regulation of kinase activity	GO:0033674	88	88	2	0.553346	1
728	regulation of cellular component size	GO:0032535	88	88	2	0.553346	1
729	homeostasis of number of cells	GO:0048872	88	88	2	0.553346	1
730	one-carbon metabolic process	GO:0006730	88	88	2	0.553346	1
731	DNA repair	GO:0006281	187	187	4	0.553368	1
732	positive regulation of transferase activity	GO:0051347	89	89	2	0.559486	1
733	regulation of Ras protein signal transduction	GO:0046578	139	139	3	0.56003	1
734	regulation of muscle organ development	GO:0048634	39	39	1	0.56256	1	GO:0016202|regulation of striated muscle tissue development,
735	female sex differentiation	GO:0046660	39	39	1	0.56256	1
736	regulation of lymphocyte mediated immunity	GO:0002706	39	39	1	0.56256	1
737	cell recognition	GO:0008037	39	39	1	0.56256	1
738	regulation of myeloid cell differentiation	GO:0045637	39	39	1	0.56256	1
739	tissue homeostasis	GO:0001894	39	39	1	0.56256	1
740	protein amino acid lipidation	GO:0006497	40	40	1	0.571748	1
741	sensory perception of taste	GO:0050909	40	40	1	0.571748	1
742	regulation of cell cycle process	GO:0010564	40	40	1	0.571748	1
743	regulation of leukocyte mediated immunity	GO:0002703	40	40	1	0.571748	1
744	regulation of transmembrane receptor protein serine/threonine kinase signaling pathway	GO:0090092	40	40	1	0.571748	1
745	cellular macromolecular complex subunit organization	GO:0034621	142	142	3	0.574545	1
746	regulation of cellular response to stress	GO:0080135	41	41	1	0.580744	1
747	molting cycle process	GO:0022404	41	41	1	0.580744	1	GO:0022405|hair cycle process, GO:0001942|hair follicle development,
748	response to drug	GO:0042493	41	41	1	0.580744	1
749	regulation of protein polymerization	GO:0032271	41	41	1	0.580744	1
750	bone development	GO:0060348	93	93	2	0.583443	1
751	cellular respiration	GO:0045333	42	42	1	0.589551	1
752	negative regulation of transport	GO:0051051	42	42	1	0.589551	1
753	regulation of protein complex assembly	GO:0043254	42	42	1	0.589551	1
754	chromosome segregation	GO:0007059	42	42	1	0.589551	1
755	regulation of homeostatic process	GO:0032844	42	42	1	0.589551	1
756	sodium ion transport	GO:0006814	95	95	2	0.595056	1
757	cellular response to chemical stimulus	GO:0070887	95	95	2	0.595056	1
758	respiratory system development	GO:0060541	95	95	2	0.595056	1
759	regulation of action potential	GO:0001508	43	43	1	0.598173	1
760	hair cycle	GO:0042633	43	43	1	0.598173	1	GO:0042303|molting cycle,
761	actin filament organization	GO:0007015	43	43	1	0.598173	1
762	cell cycle arrest	GO:0007050	43	43	1	0.598173	1
763	cytokine-mediated signaling pathway	GO:0019221	43	43	1	0.598173	1
764	induction of apoptosis	GO:0006917	96	96	2	0.600772	1	GO:0012502|induction of programmed cell death,
765	epidermis development	GO:0008544	97	97	2	0.606427	1
766	glial cell differentiation	GO:0010001	44	44	1	0.606615	1
767	lipoprotein biosynthetic process	GO:0042158	44	44	1	0.606615	1
768	regulation of cAMP biosynthetic process	GO:0030817	45	45	1	0.614881	1
769	oxidative phosphorylation	GO:0006119	45	45	1	0.614881	1
770	regulation of lymphocyte differentiation	GO:0045619	45	45	1	0.614881	1
771	tube morphogenesis	GO:0035239	152	152	3	0.620722	1
772	regulation of blood pressure	GO:0008217	46	46	1	0.622973	1
773	protein-DNA complex assembly	GO:0065004	46	46	1	0.622973	1	GO:0031497|chromatin assembly,
774	nucleosome assembly	GO:0006334	46	46	1	0.622973	1
775	regulation of protein kinase cascade	GO:0010627	100	100	2	0.623027	1
776	DNA replication	GO:0006260	101	101	2	0.628438	1
777	regulation of cAMP metabolic process	GO:0030814	47	47	1	0.630895	1
778	nucleosome organization	GO:0034728	47	47	1	0.630895	1
779	fat cell differentiation	GO:0045444	47	47	1	0.630895	1
780	regulation of organelle organization	GO:0033043	102	102	2	0.63379	1
781	blood coagulation	GO:0007596	48	48	1	0.638652	1	GO:0050817|coagulation,
782	histone modification	GO:0016570	48	48	1	0.638652	1
783	negative regulation of organelle organization	GO:0010639	48	48	1	0.638652	1
784	embryonic placenta development	GO:0001892	48	48	1	0.638652	1
785	ectoderm development	GO:0007398	103	103	2	0.639081	1
786	regulation of leukocyte activation	GO:0002694	103	103	2	0.639081	1
787	epithelial tube morphogenesis	GO:0060562	103	103	2	0.639081	1
788	regulation of cell activation	GO:0050865	103	103	2	0.639081	1
789	regulation of nucleotide biosynthetic process	GO:0030808	49	49	1	0.646246	1	GO:0030802|regulation of cyclic nucleotide biosynthetic process,
790	hemostasis	GO:0007599	49	49	1	0.646246	1
791	positive regulation of protein modification process	GO:0031401	49	49	1	0.646246	1
792	regulation of cell growth	GO:0001558	49	49	1	0.646246	1
793	negative regulation of immune system process	GO:0002683	49	49	1	0.646246	1
794	positive regulation of T cell activation	GO:0050870	49	49	1	0.646246	1
795	ubiquitin-dependent protein catabolic process	GO:0006511	105	105	2	0.649483	1
796	positive regulation of response to stimulus	GO:0048584	105	105	2	0.649483	1
797	covalent chromatin modification	GO:0016569	50	50	1	0.653681	1
798	lipid catabolic process	GO:0016042	106	106	2	0.654595	1
799	regulation of lymphocyte proliferation	GO:0050670	51	51	1	0.66096	1	GO:0032944|regulation of mononuclear cell proliferation,
800	regulation of cyclic nucleotide metabolic process	GO:0030799	51	51	1	0.66096	1
801	inner ear morphogenesis	GO:0042472	52	52	1	0.668086	1
802	lymphocyte mediated immunity	GO:0002449	52	52	1	0.668086	1
803	lipoprotein metabolic process	GO:0042157	52	52	1	0.668086	1
804	sphingolipid metabolic process	GO:0006665	52	52	1	0.668086	1
805	protein amino acid autophosphorylation	GO:0046777	52	52	1	0.668086	1
806	secondary metabolic process	GO:0019748	52	52	1	0.668086	1
807	regulation of nucleotide metabolic process	GO:0006140	52	52	1	0.668086	1
808	regulation of leukocyte proliferation	GO:0070663	52	52	1	0.668086	1
809	amine catabolic process	GO:0009310	53	53	1	0.675064	1
810	positive regulation of protein kinase cascade	GO:0010740	53	53	1	0.675064	1
811	steroid biosynthetic process	GO:0006694	53	53	1	0.675064	1
812	hindbrain development	GO:0030902	53	53	1	0.675064	1
813	skeletal system morphogenesis	GO:0048705	111	111	2	0.679264	1
814	amino acid transport	GO:0006865	54	54	1	0.681895	1
815	membrane lipid metabolic process	GO:0006643	54	54	1	0.681895	1
816	cellular amino acid derivative metabolic process	GO:0006575	112	112	2	0.684023	1
817	posttranscriptional regulation of gene expression	GO:0010608	114	114	2	0.693366	1
818	multicellular organismal homeostasis	GO:0048871	56	56	1	0.69513	1
819	steroid metabolic process	GO:0008202	115	115	2	0.697952	1
820	regulation of anatomical structure size	GO:0090066	115	115	2	0.697952	1
821	adaptive immune response	GO:0002250	57	57	1	0.70154	1	GO:0002460|adaptive immune response based on somatic recombination of immune receptors built from immunoglobulin superfamily domains,
822	amine biosynthetic process	GO:0009309	59	59	1	0.713961	1
823	leukocyte mediated immunity	GO:0002443	59	59	1	0.713961	1
824	protein modification by small protein conjugation	GO:0032446	59	59	1	0.713961	1
825	gonad development	GO:0008406	59	59	1	0.713961	1
826	transmembrane receptor protein serine/threonine kinase signaling pathway	GO:0007178	60	60	1	0.719976	1
827	potassium ion transport	GO:0006813	122	122	2	0.728482	1
828	regulation of immune response	GO:0050776	122	122	2	0.728482	1
829	nitrogen compound catabolic process	GO:0044270	62	62	1	0.731632	1
830	regionalization	GO:0003002	181	181	3	0.734597	1
831	Wnt receptor signaling pathway	GO:0016055	124	124	2	0.736712	1
832	DNA packaging	GO:0006323	63	63	1	0.737277	1
833	response to protein stimulus	GO:0051789	63	63	1	0.737277	1
834	regulation of protein kinase activity	GO:0045859	125	125	2	0.740747	1
835	extracellular structure organization	GO:0043062	125	125	2	0.740747	1
836	anti-apoptosis	GO:0006916	64	64	1	0.742803	1
837	regulation of MAPKKK cascade	GO:0043408	64	64	1	0.742803	1
838	rhythmic process	GO:0048511	64	64	1	0.742803	1
839	cation homeostasis	GO:0055080	126	126	2	0.744729	1
840	cellular biogenic amine metabolic process	GO:0006576	65	65	1	0.748214	1
841	positive regulation of cell differentiation	GO:0045597	127	127	2	0.748659	1
842	protein complex biogenesis	GO:0070271	127	127	2	0.748659	1	GO:0006461|protein complex assembly,
843	regulation of Rho protein signal transduction	GO:0035023	66	66	1	0.753511	1
844	cellular calcium ion homeostasis	GO:0006874	67	67	1	0.758697	1
845	regulation of cytoskeleton organization	GO:0051493	67	67	1	0.758697	1
846	negative regulation of catalytic activity	GO:0043086	68	68	1	0.763775	1
847	positive regulation of leukocyte activation	GO:0002696	68	68	1	0.763775	1
848	polysaccharide metabolic process	GO:0005976	68	68	1	0.763775	1
849	positive regulation of cell activation	GO:0050867	68	68	1	0.763775	1
850	positive regulation of lymphocyte activation	GO:0051251	68	68	1	0.763775	1
851	inner ear development	GO:0048839	69	69	1	0.768746	1
852	development of primary sexual characteristics	GO:0045137	69	69	1	0.768746	1
853	di-, tri-valent inorganic cation transport	GO:0015674	133	133	2	0.771161	1
854	macromolecular complex assembly	GO:0065003	193	193	3	0.77312	1
855	neurotransmitter transport	GO:0006836	70	70	1	0.773612	1
856	amine transport	GO:0015837	70	70	1	0.773612	1
857	calcium ion homeostasis	GO:0055074	70	70	1	0.773612	1
858	multi-organism process	GO:0051704	194	194	3	0.776114	1
859	regulation of cell migration	GO:0030334	71	71	1	0.778376	1
860	negative regulation of multicellular organismal process	GO:0051241	71	71	1	0.778376	1
861	chromatin assembly or disassembly	GO:0006333	72	72	1	0.783041	1
862	cellular metal ion homeostasis	GO:0006875	73	73	1	0.787607	1
863	wound healing	GO:0042060	73	73	1	0.787607	1
864	energy derivation by oxidation of organic compounds	GO:0015980	73	73	1	0.787607	1
865	germ cell development	GO:0007281	73	73	1	0.787607	1
866	inflammatory response	GO:0006954	138	138	2	0.788554	1
867	response to hormone stimulus	GO:0009725	74	74	1	0.792078	1
868	regulation of T cell activation	GO:0050863	76	76	1	0.80074	1
869	growth	GO:0040007	142	142	2	0.801622	1
870	innate immune response	GO:0045087	77	77	1	0.804935	1
871	metal ion homeostasis	GO:0055065	77	77	1	0.804935	1
872	positive regulation of immune system process	GO:0002684	144	144	2	0.807884	1
873	carboxylic acid transport	GO:0046942	78	78	1	0.809042	1
874	organic acid transport	GO:0015849	79	79	1	0.813063	1
875	cellular aromatic compound metabolic process	GO:0006725	80	80	1	0.816999	1
876	regulation of translation	GO:0006417	82	82	1	0.824626	1
877	negative regulation of cellular protein metabolic process	GO:0032269	82	82	1	0.824626	1
878	positive regulation of protein kinase activity	GO:0045860	84	84	1	0.831936	1
879	sex differentiation	GO:0007548	85	85	1	0.835476	1
880	positive regulation of immune response	GO:0050778	85	85	1	0.835476	1
881	negative regulation of protein metabolic process	GO:0051248	87	87	1	0.842334	1
882	gland development	GO:0048732	157	157	2	0.84446	1
883	electron transport chain	GO:0022900	88	88	1	0.845656	1
884	response to biotic stimulus	GO:0009607	160	160	2	0.851953	1
885	regulation of protein amino acid phosphorylation	GO:0001932	90	90	1	0.852092	1
886	response to endogenous stimulus	GO:0009719	93	93	1	0.861247	1
887	cellular di-, tri-valent inorganic cation homeostasis	GO:0030005	93	93	1	0.861247	1
888	positive regulation of developmental process	GO:0051094	166	166	2	0.865961	1
889	reproductive structure development	GO:0048608	95	95	1	0.867034	1
890	regulation of lymphocyte activation	GO:0051249	99	99	1	0.877897	1
891	response to radiation	GO:0009314	101	101	1	0.882991	1
892	cellular cation homeostasis	GO:0030003	102	102	1	0.885459	1
893	di-, tri-valent inorganic cation homeostasis	GO:0055066	103	103	1	0.887874	1
894	purine nucleotide biosynthetic process	GO:0006164	105	105	1	0.892554	1
895	nucleotide metabolic process	GO:0009117	187	187	2	0.905947	1	GO:0006753|nucleoside phosphate metabolic process,
896	regulation of protein modification process	GO:0031399	115	115	1	0.913188	1
897	response to other organism	GO:0051707	115	115	1	0.913188	1
898	cellular nitrogen compound metabolic process	GO:0034641	194	194	2	0.916591	1
899	reproductive developmental process	GO:0003006	120	120	1	0.921971	1
900	monosaccharide metabolic process	GO:0005996	121	121	1	0.923619	1
901	purine nucleotide metabolic process	GO:0006163	121	121	1	0.923619	1
902	nucleobase, nucleoside and nucleotide metabolic process	GO:0055086	200	200	2	0.924804	1
903	nitrogen compound biosynthetic process	GO:0044271	124	124	1	0.928356	1
904	anterior/posterior pattern formation	GO:0009952	128	128	1	0.934219	1
905	nucleotide biosynthetic process	GO:0009165	136	136	1	0.944549	1
906	fatty acid metabolic process	GO:0006631	145	145	1	0.954249	1
907	protein kinase cascade	GO:0007243	165	165	1	0.970171	1
908	response to abiotic stimulus	GO:0009628	167	167	1	0.971421	1
909	sensory perception of smell	GO:0007608	189	189	1	0.982159	1
910	positive regulation of G-protein coupled receptor protein signaling pathway	GO:0045745	6	6	0	1	1
911	negative regulation of G-protein coupled receptor protein signaling pathway	GO:0045744	6	6	0	1	1
912	very-long-chain fatty acid metabolic process	GO:0000038	6	6	0	1	1
913	negative regulation of fibroblast proliferation	GO:0048147	6	6	0	1	1
914	behavioral response to cocaine	GO:0048148	6	6	0	1	1
915	axon extension	GO:0048675	6	6	0	1	1
916	neuron fate determination	GO:0048664	6	6	0	1	1
917	citrulline metabolic process	GO:0000052	6	6	0	1	1
918	regulation of glucose metabolic process	GO:0010906	6	6	0	1	1
919	positive regulation of tyrosine phosphorylation of STAT protein	GO:0042531	6	6	0	1	1
920	negative regulation of lipid biosynthetic process	GO:0051055	6	6	0	1	1
921	superoxide anion generation	GO:0042554	6	6	0	1	1
922	pentose-phosphate shunt	GO:0006098	6	6	0	1	1	GO:0006740|NADPH regeneration,
923	regulation of chemokine production	GO:0032642	6	6	0	1	1
924	genitalia morphogenesis	GO:0035112	6	6	0	1	1
925	double-strand break repair via homologous recombination	GO:0000724	6	6	0	1	1	GO:0000725|recombinational repair,
926	non-recombinational repair	GO:0000726	6	6	0	1	1	GO:0006303|double-strand break repair via nonhomologous end joining,
927	regulation of cellular amine metabolic process	GO:0033238	6	6	0	1	1	GO:0042053|regulation of dopamine metabolic process, GO:0042069|regulation of catecholamine metabolic process,
928	hypothalamus development	GO:0021854	6	6	0	1	1
929	regulation of bone remodeling	GO:0046850	6	6	0	1	1	GO:0045124|regulation of bone resorption,
930	carbohydrate phosphorylation	GO:0046835	6	6	0	1	1
931	ventricular septum morphogenesis	GO:0060412	6	6	0	1	1
932	regulation of insulin-like growth factor receptor signaling pathway	GO:0043567	6	6	0	1	1
933	mitochondrial electron transport, ubiquinol to cytochrome c	GO:0006122	6	6	0	1	1
934	trachea development	GO:0060438	6	6	0	1	1
935	sperm capacitation	GO:0048240	6	6	0	1	1
936	regulation of chemotaxis	GO:0050920	6	6	0	1	1
937	regulation of mitochondrial membrane permeability	GO:0046902	6	6	0	1	1
938	negative regulation of histone modification	GO:0031057	6	6	0	1	1
939	positive regulation of histone modification	GO:0031058	6	6	0	1	1
940	auditory receptor cell stereocilium organization	GO:0060088	6	6	0	1	1	GO:0002093|auditory receptor cell morphogenesis,
941	micturition	GO:0060073	6	6	0	1	1
942	rhythmic behavior	GO:0007622	6	6	0	1	1
943	regulation of carbohydrate biosynthetic process	GO:0043255	6	6	0	1	1
944	sensory perception of temperature stimulus	GO:0050951	6	6	0	1	1
945	protein amino acid dealkylation	GO:0008214	6	6	0	1	1	GO:0006482|protein amino acid demethylation, GO:0070988|demethylation, GO:0016577|histone demethylation,
946	glucocorticoid metabolic process	GO:0008211	6	6	0	1	1
947	negative regulation of ion transport	GO:0043271	6	6	0	1	1
948	regulation of systemic arterial blood pressure by norepinephrine-epinephrine	GO:0001993	6	6	0	1	1
949	apocarotenoid metabolic process	GO:0043288	6	6	0	1	1	GO:0042574|retinal metabolic process,
950	regulation of receptor activity	GO:0010469	6	6	0	1	1
951	lens fiber cell differentiation	GO:0070306	6	6	0	1	1
952	oocyte maturation	GO:0001556	6	6	0	1	1
953	Sertoli cell differentiation	GO:0060008	6	6	0	1	1
954	negative regulation of heart contraction	GO:0045822	6	6	0	1	1
955	positive regulation of isotype switching	GO:0045830	6	6	0	1	1
956	righting reflex	GO:0060013	6	6	0	1	1
957	positive regulation of cell growth	GO:0030307	6	6	0	1	1
958	deoxyribonucleoside triphosphate metabolic process	GO:0009200	6	6	0	1	1
959	two-component signal transduction system (phosphorelay)	GO:0000160	6	6	0	1	1
960	regulation of mammary gland epithelial cell proliferation	GO:0033599	6	6	0	1	1
961	positive regulation of interleukin-12 biosynthetic process	GO:0045084	6	6	0	1	1
962	ventral spinal cord interneuron differentiation	GO:0021514	6	6	0	1	1	GO:0060579|ventral spinal cord interneuron fate commitment,
963	rostrocaudal neural tube patterning	GO:0021903	6	6	0	1	1
964	ephrin receptor signaling pathway	GO:0048013	6	6	0	1	1
965	positive thymic T cell selection	GO:0045059	6	6	0	1	1
966	negative regulation of proteolysis	GO:0045861	6	6	0	1	1
967	insulin-like growth factor receptor signaling pathway	GO:0048009	6	6	0	1	1
968	glycolipid biosynthetic process	GO:0009247	6	6	0	1	1
969	pigment granule organization	GO:0048753	6	6	0	1	1
970	hormone-mediated signaling pathway	GO:0009755	6	6	0	1	1
971	misfolded or incompletely synthesized protein catabolic process	GO:0006515	6	6	0	1	1
972	cell fate commitment involved in the formation of primary germ layers	GO:0060795	6	6	0	1	1
973	immunoglobulin secretion	GO:0048305	6	6	0	1	1
974	complement activation, alternative pathway	GO:0006957	6	6	0	1	1
975	deoxyribonucleotide biosynthetic process	GO:0009263	6	6	0	1	1
976	proline metabolic process	GO:0006560	6	6	0	1	1
977	negative regulation of fibroblast growth factor receptor signaling pathway	GO:0040037	6	6	0	1	1
978	endoplasmic reticulum organization	GO:0007029	6	6	0	1	1
979	tryptophan metabolic process	GO:0006568	6	6	0	1	1
980	ER overload response	GO:0006983	6	6	0	1	1
981	muscle cell migration	GO:0014812	6	6	0	1	1
982	tetrahydrobiopterin metabolic process	GO:0046146	6	6	0	1	1
983	spongiotrophoblast layer development	GO:0060712	6	6	0	1	1
984	endoplasmic reticulum calcium ion homeostasis	GO:0032469	6	6	0	1	1
985	B cell proliferation	GO:0042100	6	6	0	1	1
986	fucose metabolic process	GO:0006004	6	6	0	1	1
987	morphogenesis of an epithelial sheet	GO:0002011	6	6	0	1	1
988	vesicle fusion	GO:0006906	6	6	0	1	1
989	olfactory bulb interneuron differentiation	GO:0021889	6	6	0	1	1
990	substrate-bound cell migration	GO:0006929	6	6	0	1	1
991	regulation of proteasomal ubiquitin-dependent protein catabolic process	GO:0032434	6	6	0	1	1
992	UV protection	GO:0009650	6	6	0	1	1
993	glandular epithelial cell differentiation	GO:0002067	6	6	0	1	1
994	T cell mediated immunity	GO:0002456	6	6	0	1	1
995	SMAD protein signal transduction	GO:0060395	6	6	0	1	1
996	retinol metabolic process	GO:0042572	6	6	0	1	1
997	regulation of immunoglobulin secretion	GO:0051023	6	6	0	1	1
998	positive regulation of carbohydrate metabolic process	GO:0045913	6	6	0	1	1
999	positive regulation of fatty acid metabolic process	GO:0045923	6	6	0	1	1
1000	negative regulation of muscle contraction	GO:0045932	6	6	0	1	1
1001	cellular glucose homeostasis	GO:0001678	6	6	0	1	1
1002	regulation of Notch signaling pathway	GO:0008593	6	6	0	1	1
1003	trophoblast giant cell differentiation	GO:0060707	6	6	0	1	1
1004	regulation of calcium ion-dependent exocytosis	GO:0017158	6	6	0	1	1
1005	zinc ion homeostasis	GO:0055069	6	6	0	1	1
1006	macrophage differentiation	GO:0030225	6	6	0	1	1
1007	regulation of dephosphorylation	GO:0035303	6	6	0	1	1
1008	SRP-dependent cotranslational protein targeting to membrane	GO:0006614	6	6	0	1	1
1009	neural nucleus development	GO:0048857	6	6	0	1	1
1010	negative regulation of alpha-beta T cell differentiation	GO:0046639	6	6	0	1	1
1011	ventricular cardiac muscle cell development	GO:0055015	6	6	0	1	1
1012	peptidyl-cysteine modification	GO:0018198	6	6	0	1	1
1013	respiratory system process	GO:0003016	6	6	0	1	1
1014	blastoderm segmentation	GO:0007350	6	6	0	1	1
1015	mammary gland epithelial cell differentiation	GO:0060644	6	6	0	1	1
1016	mesenchymal-epithelial cell signaling	GO:0060638	6	6	0	1	1
1017	regulation of transporter activity	GO:0032409	6	6	0	1	1
1018	embryonic axis specification	GO:0000578	6	6	0	1	1
1019	lateral sprouting from an epithelium	GO:0060601	6	6	0	1	1
1020	nucleoside diphosphate catabolic process	GO:0009134	6	6	0	1	1
1021	regulation of phosphoinositide 3-kinase cascade	GO:0014066	6	6	0	1	1
1022	negative T cell selection	GO:0043383	6	6	0	1	1
1023	Schwann cell development	GO:0014044	6	6	0	1	1
1024	regulation of interleukin-1 beta production	GO:0032651	6	6	0	1	1
1025	regulation of interleukin-10 production	GO:0032653	6	6	0	1	1
1026	pons development	GO:0021548	6	6	0	1	1
1027	molybdopterin cofactor biosynthetic process	GO:0032324	6	6	0	1	1	GO:0051189|prosthetic group metabolic process, GO:0043545|molybdopterin cofactor metabolic process, GO:0006777|Mo-molybdopterin cofactor biosynthetic process, GO:0019720|Mo-molybdopterin cofactor metabolic process,
1028	embryonic cleavage	GO:0040016	6	6	0	1	1
1029	positive regulation of locomotion	GO:0040017	6	6	0	1	1	GO:0048520|positive regulation of behavior, GO:0050921|positive regulation of chemotaxis,
1030	histone ubiquitination	GO:0016574	6	6	0	1	1
1031	spinal cord motor neuron cell fate specification	GO:0021520	6	6	0	1	1
1032	mRNA splice site selection	GO:0006376	6	6	0	1	1
1033	parasympathetic nervous system development	GO:0048486	6	6	0	1	1
1034	regulation of branching involved in prostate gland morphogenesis	GO:0060687	6	6	0	1	1
1035	enteric nervous system development	GO:0048484	6	6	0	1	1
1036	regulation of lipid transport	GO:0032368	6	6	0	1	1
1037	regulation of branching involved in salivary gland morphogenesis	GO:0060693	6	6	0	1	1
1038	negative regulation of inflammatory response to antigenic stimulus	GO:0002862	6	6	0	1	1
1039	tissue regeneration	GO:0042246	6	6	0	1	1
1040	muscle cell proliferation	GO:0033002	6	6	0	1	1
1041	regulation of hormone metabolic process	GO:0032350	6	6	0	1	1
1042	regulation of growth of symbiont in host	GO:0044126	6	6	0	1	1	GO:0044130|negative regulation of growth of symbiont in host, GO:0044146|negative regulation of growth of symbiont during interaction with host, GO:0044144|modulation of growth of symbiont during interaction with host, GO:0043903|regulation of symbiosis, encompassing mutualism through parasitism, GO:0043901|negative regulation of multi-organism process,
1043	negative regulation of peptidyl-tyrosine phosphorylation	GO:0050732	6	6	0	1	1
1044	coenzyme A biosynthetic process	GO:0015937	6	6	0	1	1
1045	metaphase	GO:0051323	6	6	0	1	1
1046	detection of visible light	GO:0009584	6	6	0	1	1
1047	regulation of blood coagulation	GO:0030193	6	6	0	1	1
1048	foregut morphogenesis	GO:0007440	6	6	0	1	1
1049	apical protein localization	GO:0045176	6	6	0	1	1
1050	T cell apoptosis	GO:0070231	6	6	0	1	1	GO:0006924|activation-induced cell death of T cells,
1051	regulation of acute inflammatory response	GO:0002673	6	6	0	1	1
1052	regulation of keratinocyte differentiation	GO:0045616	6	6	0	1	1
1053	neurotransmitter receptor metabolic process	GO:0045213	6	6	0	1	1
1054	tetrahydrobiopterin biosynthetic process	GO:0006729	6	6	0	1	1
1055	activation of JUN kinase activity	GO:0007257	6	6	0	1	1
1056	intestinal absorption	GO:0050892	6	6	0	1	1
1057	positive regulation of tolerance induction	GO:0002645	6	6	0	1	1	GO:0002643|regulation of tolerance induction,
1058	regulation of T-helper cell differentiation	GO:0045622	6	6	0	1	1
1059	prostate glandular acinus morphogenesis	GO:0060526	6	6	0	1	1	GO:0060527|prostate epithelial cord arborization involved in prostate glandular acinus morphogenesis,
1060	glycolipid catabolic process	GO:0019377	6	6	0	1	1
1061	oxygen transport	GO:0015671	6	6	0	1	1	GO:0005344|oxygen transporter activity,
1062	mucosal-associated lymphoid tissue development	GO:0048537	6	6	0	1	1
1063	positive regulation of glucose import	GO:0046326	6	6	0	1	1	GO:0010828|positive regulation of glucose transport,
1064	neural plate morphogenesis	GO:0001839	6	6	0	1	1
1065	pyrimidine base metabolic process	GO:0006206	6	6	0	1	1
1066	positive regulation of calcium ion transport	GO:0051928	6	6	0	1	1
1067	morphogenesis of an epithelial bud	GO:0060572	6	6	0	1	1
1068	regulation of actin filament bundle formation	GO:0032231	6	6	0	1	1	GO:0051492|regulation of stress fiber formation,
1069	regulation of multi-organism process	GO:0043900	6	6	0	1	1
1070	sensory cilium assembly	GO:0035058	6	6	0	1	1
1071	cytoplasmic microtubule organization	GO:0031122	6	6	0	1	1
1072	maternal placenta development	GO:0001893	6	6	0	1	1
1073	auditory receptor cell development	GO:0060117	6	6	0	1	1
1074	metallo-sulfur cluster assembly	GO:0031163	6	6	0	1	1	GO:0016226|iron-sulfur cluster assembly,
1075	fusion of sperm to egg plasma membrane	GO:0007342	6	6	0	1	1
1076	penetration of zona pellucida	GO:0007341	6	6	0	1	1
1077	response to nicotine	GO:0035094	6	6	0	1	1
1078	negative regulation of coagulation	GO:0050819	6	6	0	1	1
1079	regulation of humoral immune response	GO:0002920	6	6	0	1	1
1080	localization within membrane	GO:0051668	6	6	0	1	1
1081	carnitine metabolic process	GO:0009437	6	6	0	1	1
1082	cellular anion homeostasis	GO:0030002	6	6	0	1	1	GO:0055081|anion homeostasis,
1083	defense response to Gram-negative bacterium	GO:0050829	6	6	0	1	1
1084	acetyl-CoA metabolic process	GO:0006084	24	24	0	1	1
1085	RNA splicing, via transesterification reactions	GO:0000375	24	24	0	1	1
1086	positive regulation of innate immune response	GO:0045089	24	24	0	1	1
1087	induction of apoptosis by intracellular signals	GO:0008629	24	24	0	1	1
1088	endocrine system development	GO:0035270	59	59	0	1	1
1089	negative regulation of phosphorus metabolic process	GO:0010563	24	24	0	1	1	GO:0045936|negative regulation of phosphate metabolic process,
1090	response to hypoxia	GO:0001666	24	24	0	1	1
1091	coenzyme catabolic process	GO:0009109	24	24	0	1	1
1092	embryonic digit morphogenesis	GO:0042733	24	24	0	1	1
1093	fibroblast growth factor receptor signaling pathway	GO:0008543	24	24	0	1	1
1094	visual learning	GO:0008542	24	24	0	1	1
1095	positive regulation of cell-substrate adhesion	GO:0010811	24	24	0	1	1
1096	response to extracellular stimulus	GO:0009991	59	59	0	1	1
1097	protein polymerization	GO:0051258	24	24	0	1	1
1098	protein import into nucleus, translocation	GO:0000060	11	11	0	1	1
1099	antigen processing and presentation of peptide or polysaccharide antigen via MHC class II	GO:0002504	11	11	0	1	1
1100	negative regulation of actin filament depolymerization	GO:0030835	17	17	0	1	1
1101	mRNA catabolic process	GO:0006402	29	29	0	1	1
1102	chaperone mediated protein folding requiring cofactor	GO:0051085	11	11	0	1	1
1103	pteridine and derivative metabolic process	GO:0042558	17	17	0	1	1
1104	positive regulation of angiogenesis	GO:0045766	11	11	0	1	1
1105	thyroid gland development	GO:0030878	11	11	0	1	1
1106	glycerolipid metabolic process	GO:0046486	100	100	0	1	1
1107	male meiosis	GO:0007140	11	11	0	1	1
1108	glycerol metabolic process	GO:0006071	17	17	0	1	1
1109	appendage morphogenesis	GO:0035107	90	90	0	1	1	GO:0035108|limb morphogenesis,
1110	embryonic forelimb morphogenesis	GO:0035115	17	17	0	1	1
1111	lung morphogenesis	GO:0060425	17	17	0	1	1
1112	branching involved in prostate gland morphogenesis	GO:0060442	11	11	0	1	1
1113	mammary gland morphogenesis	GO:0060443	29	29	0	1	1
1114	regulation of G-protein coupled receptor protein signaling pathway	GO:0008277	17	17	0	1	1
1115	branching involved in mammary gland duct morphogenesis	GO:0060444	17	17	0	1	1
1116	Wnt receptor signaling pathway, calcium modulating pathway	GO:0007223	17	17	0	1	1
1117	learning	GO:0007612	49	49	0	1	1
1118	cellular amide metabolic process	GO:0043603	29	29	0	1	1
1119	activation of protein kinase C activity by G-protein coupled receptor protein signaling pathway	GO:0007205	11	11	0	1	1
1120	regulation of actin filament-based process	GO:0032970	48	48	0	1	1
1121	negative regulation of protein modification process	GO:0031400	29	29	0	1	1
1122	monocarboxylic acid transport	GO:0015718	17	17	0	1	1
1123	organelle fusion	GO:0048284	11	11	0	1	1
1124	regulation of cell-matrix adhesion	GO:0001952	11	11	0	1	1
1125	isoprenoid biosynthetic process	GO:0008299	17	17	0	1	1
1126	negative regulation of cell growth	GO:0030308	17	17	0	1	1
1127	MAPKKK cascade	GO:0000165	85	85	0	1	1
1128	sphingoid biosynthetic process	GO:0046520	11	11	0	1	1
1129	lipid storage	GO:0019915	11	11	0	1	1
1130	embryonic cranial skeleton morphogenesis	GO:0048701	17	17	0	1	1
1131	glutamine metabolic process	GO:0006541	17	17	0	1	1
1132	complement activation, classical pathway	GO:0006958	17	17	0	1	1
1133	response to retinoic acid	GO:0032526	17	17	0	1	1
1134	alcohol catabolic process	GO:0046164	49	49	0	1	1
1135	vacuole organization	GO:0007033	17	17	0	1	1
1136	spliceosome assembly	GO:0000245	11	11	0	1	1
1137	cerebral cortex neuron differentiation	GO:0021895	11	11	0	1	1
1138	paraxial mesoderm development	GO:0048339	11	11	0	1	1
1139	regulation of the force of heart contraction	GO:0002026	11	11	0	1	1
1140	regulation of ARF protein signal transduction	GO:0032012	29	29	0	1	1
1141	activation of caspase activity	GO:0006919	17	17	0	1	1
1142	antigen processing and presentation of peptide antigen via MHC class II	GO:0002495	11	11	0	1	1	GO:0019886|antigen processing and presentation of exogenous peptide antigen via MHC class II,
1143	sex determination	GO:0007530	11	11	0	1	1
1144	antigen processing and presentation of exogenous peptide antigen	GO:0002478	17	17	0	1	1
1145	response to lipopolysaccharide	GO:0032496	29	29	0	1	1
1146	negative regulation of gene-specific transcription from RNA polymerase II promoter	GO:0010553	17	17	0	1	1
1147	bone mineralization	GO:0030282	11	11	0	1	1
1148	heterocycle biosynthetic process	GO:0018130	48	48	0	1	1
1149	acyl-CoA metabolic process	GO:0006637	11	11	0	1	1
1150	triglyceride metabolic process	GO:0006641	29	29	0	1	1
1151	response to fungus	GO:0009620	11	11	0	1	1
1152	purine nucleoside monophosphate metabolic process	GO:0009126	11	11	0	1	1	GO:0009167|purine ribonucleoside monophosphate metabolic process,
1153	nucleobase metabolic process	GO:0009112	11	11	0	1	1
1154	regulation of behavior	GO:0050795	11	11	0	1	1
1155	ribonucleoside metabolic process	GO:0009119	29	29	0	1	1
1156	innate immune response-activating signal transduction	GO:0002758	11	11	0	1	1
1157	cardiac muscle tissue morphogenesis	GO:0055008	17	17	0	1	1	GO:0060415|muscle tissue morphogenesis,
1158	immune response-regulating cell surface receptor signaling pathway	GO:0002768	29	29	0	1	1
1159	axon cargo transport	GO:0008088	11	11	0	1	1
1160	vascular process in circulatory system	GO:0003018	29	29	0	1	1
1161	vasoconstriction	GO:0042310	11	11	0	1	1
1162	regulation of DNA replication	GO:0006275	11	11	0	1	1
1163	nucleoside triphosphate metabolic process	GO:0009141	83	83	0	1	1
1164	regulation of vasoconstriction	GO:0019229	11	11	0	1	1
1165	cell wall macromolecule catabolic process	GO:0016998	11	11	0	1	1	GO:0044036|cell wall macromolecule metabolic process, GO:0070882|cell wall organization or biogenesis,
1166	regulation of interleukin-12 production	GO:0032655	11	11	0	1	1
1167	cell fate specification	GO:0001708	48	48	0	1	1
1168	cell differentiation in hindbrain	GO:0021533	11	11	0	1	1
1169	protein ubiquitination	GO:0016567	49	49	0	1	1
1170	hexose biosynthetic process	GO:0019319	17	17	0	1	1
1171	cellular amino acid derivative catabolic process	GO:0042219	17	17	0	1	1
1172	cerebellum morphogenesis	GO:0021587	17	17	0	1	1
1173	morphogenesis of a polarized epithelium	GO:0001738	11	11	0	1	1
1174	negative regulation of MAP kinase activity	GO:0043407	17	17	0	1	1
1175	ribonucleoprotein complex biogenesis	GO:0022613	108	108	0	1	1
1176	positive regulation of lyase activity	GO:0051349	29	29	0	1	1	GO:0031281|positive regulation of cyclase activity, GO:0045762|positive regulation of adenylate cyclase activity,
1177	negative regulation of inflammatory response	GO:0050728	17	17	0	1	1
1178	cellular response to nutrient levels	GO:0031669	17	17	0	1	1
1179	negative regulation of neurological system process	GO:0031645	11	11	0	1	1
1180	nuclear export	GO:0051168	17	17	0	1	1
1181	NADP metabolic process	GO:0006739	11	11	0	1	1
1182	regulation of erythrocyte differentiation	GO:0045646	11	11	0	1	1
1183	vitamin A metabolic process	GO:0006776	17	17	0	1	1
1184	folic acid and derivative metabolic process	GO:0006760	11	11	0	1	1
1185	positive regulation of neuron differentiation	GO:0045666	11	11	0	1	1
1186	midbrain development	GO:0030901	17	17	0	1	1
1187	response to cytokine stimulus	GO:0034097	17	17	0	1	1
1188	regulation of glucose transport	GO:0010827	11	11	0	1	1
1189	positive regulation of lymphocyte differentiation	GO:0045621	29	29	0	1	1
1190	branched chain family amino acid metabolic process	GO:0009081	11	11	0	1	1
1191	serine family amino acid metabolic process	GO:0009069	17	17	0	1	1
1192	somatic diversification of immunoglobulins during immune response	GO:0002208	11	11	0	1	1	GO:0002204|somatic recombination of immunoglobulin genes during immune response, GO:0045190|isotype switching,
1193	pyridine nucleotide biosynthetic process	GO:0019363	11	11	0	1	1
1194	regulation of glucose import	GO:0046324	11	11	0	1	1
1195	sperm-egg recognition	GO:0035036	11	11	0	1	1
1196	epithelial to mesenchymal transition	GO:0001837	11	11	0	1	1
1197	lymphocyte activation during immune response	GO:0002285	11	11	0	1	1
1198	trophectodermal cell differentiation	GO:0001829	11	11	0	1	1
1199	quinone cofactor metabolic process	GO:0042375	11	11	0	1	1
1200	embryonic organ morphogenesis	GO:0048562	29	29	0	1	1
1201	positive regulation of mast cell proliferation	GO:0070668	17	17	0	1	1
1202	cerebellar cortex development	GO:0021695	17	17	0	1	1
1203	cerebellar cortex formation	GO:0021697	11	11	0	1	1
1204	pyrimidine nucleotide biosynthetic process	GO:0006221	17	17	0	1	1
1205	neural tube formation	GO:0001841	48	48	0	1	1
1206	hemopoietic progenitor cell differentiation	GO:0002244	11	11	0	1	1
1207	developmental growth involved in morphogenesis	GO:0060560	11	11	0	1	1
1208	defense response to Gram-positive bacterium	GO:0050830	17	17	0	1	1
1209	microspike assembly	GO:0030035	11	11	0	1	1
1210	negative regulation of protein transport	GO:0051224	11	11	0	1	1
1211	binding of sperm to zona pellucida	GO:0007339	11	11	0	1	1
1212	regulation of embryonic development	GO:0045995	17	17	0	1	1
1213	establishment of vesicle localization	GO:0051650	11	11	0	1	1
1214	regulation of coagulation	GO:0050818	11	11	0	1	1
1215	lymphocyte apoptosis	GO:0070227	11	11	0	1	1
1216	protein stabilization	GO:0050821	11	11	0	1	1
1217	regulation of tyrosine phosphorylation of STAT protein	GO:0042509	9	9	0	1	1
1218	regulation of protein ubiquitination	GO:0031396	9	9	0	1	1
1219	acute inflammatory response	GO:0002526	51	51	0	1	1
1220	positive regulation of developmental growth	GO:0048639	5	5	0	1	1
1221	positive regulation of cAMP biosynthetic process	GO:0030819	5	5	0	1	1	GO:0030816|positive regulation of cAMP metabolic process,
1222	positive regulation of fibroblast proliferation	GO:0048146	9	9	0	1	1
1223	negative regulation of adenylate cyclase activity	GO:0007194	14	14	0	1	1	GO:0051350|negative regulation of lyase activity, GO:0031280|negative regulation of cyclase activity,
1224	activation of adenylate cyclase activity	GO:0007190	28	28	0	1	1
1225	behavioral response to ethanol	GO:0048149	5	5	0	1	1
1226	regulation of membrane depolarization	GO:0003254	5	5	0	1	1
1227	N-terminal protein amino acid modification	GO:0031365	5	5	0	1	1	GO:0018409|peptide or protein amino-terminal blocking,
1228	translational initiation	GO:0006413	28	28	0	1	1
1229	interkinetic nuclear migration	GO:0022027	5	5	0	1	1
1230	positive regulation of ERK1 and ERK2 cascade	GO:0070374	5	5	0	1	1
1231	ER-associated protein catabolic process	GO:0030433	5	5	0	1	1
1232	tRNA modification	GO:0006400	9	9	0	1	1
1233	RNA catabolic process	GO:0006401	30	30	0	1	1
1234	myeloid leukocyte differentiation	GO:0002573	28	28	0	1	1
1235	production of molecular mediator of acute inflammatory response	GO:0002532	5	5	0	1	1
1236	regulation of DNA metabolic process	GO:0051052	34	34	0	1	1
1237	cardiac chamber morphogenesis	GO:0003206	27	27	0	1	1
1238	cardiac chamber development	GO:0003205	28	28	0	1	1
1239	metencephalon development	GO:0022037	32	32	0	1	1
1240	embryonic foregut morphogenesis	GO:0048617	5	5	0	1	1
1241	regulation of S phase	GO:0033261	5	5	0	1	1	GO:0007090|regulation of S phase of mitotic cell cycle,
1242	glycosphingolipid catabolic process	GO:0046479	5	5	0	1	1
1243	mammary gland development	GO:0030879	68	68	0	1	1
1244	positive regulation of lipid biosynthetic process	GO:0046889	5	5	0	1	1
1245	dicarboxylic acid transport	GO:0006835	9	9	0	1	1
1246	reciprocal meiotic recombination	GO:0007131	5	5	0	1	1
1247	forebrain neuron fate commitment	GO:0021877	5	5	0	1	1
1248	forebrain regionalization	GO:0021871	9	9	0	1	1
1249	DNA catabolic process, endonucleolytic	GO:0000737	9	9	0	1	1
1250	glycerol-3-phosphate metabolic process	GO:0006072	5	5	0	1	1
1251	substrate-independent telencephalic tangential interneuron migration	GO:0021843	5	5	0	1	1	GO:0021826|substrate-independent telencephalic tangential migration,
1252	regulation of ion transmembrane transport	GO:0034765	5	5	0	1	1	GO:0022898|regulation of transmembrane transporter activity, GO:0032412|regulation of ion transmembrane transporter activity,
1253	meiosis I	GO:0007127	25	25	0	1	1
1254	cellular zinc ion homeostasis	GO:0006882	5	5	0	1	1
1255	epidermal growth factor receptor signaling pathway	GO:0007173	9	9	0	1	1
1256	regulation of epidermal growth factor receptor activity	GO:0007176	5	5	0	1	1
1257	cardiac septum development	GO:0003279	9	9	0	1	1
1258	lung epithelium development	GO:0060428	5	5	0	1	1
1259	peroxisomal transport	GO:0043574	5	5	0	1	1	GO:0006625|protein targeting to peroxisome,
1260	protein amino acid ADP-ribosylation	GO:0006471	9	9	0	1	1
1261	GTP metabolic process	GO:0046039	9	9	0	1	1	GO:0006183|GTP biosynthetic process,
1262	regulation of protein export from nucleus	GO:0046825	5	5	0	1	1
1263	positive regulation of nucleocytoplasmic transport	GO:0046824	5	5	0	1	1
1264	response to growth hormone stimulus	GO:0060416	5	5	0	1	1	GO:0060396|growth hormone receptor signaling pathway,
1265	aminoglycan catabolic process	GO:0006026	9	9	0	1	1
1266	regulation of metal ion transport	GO:0010959	25	25	0	1	1
1267	Golgi vesicle transport	GO:0048193	27	27	0	1	1
1268	response to estrogen stimulus	GO:0043627	5	5	0	1	1
1269	retinal bipolar neuron differentiation	GO:0060040	5	5	0	1	1
1270	prostaglandin biosynthetic process	GO:0001516	9	9	0	1	1	GO:0046457|prostanoid biosynthetic process,
1271	induction of positive chemotaxis	GO:0050930	5	5	0	1	1	GO:0050926|regulation of positive chemotaxis, GO:0050927|positive regulation of positive chemotaxis,
1272	neurotransmitter uptake	GO:0001504	5	5	0	1	1
1273	SREBP-mediated signaling pathway	GO:0032933	5	5	0	1	1
1274	2-oxoglutarate metabolic process	GO:0006103	5	5	0	1	1	GO:0006107|oxaloacetate metabolic process,
1275	response to amino acid stimulus	GO:0043200	5	5	0	1	1
1276	tRNA metabolic process	GO:0006399	97	97	0	1	1
1277	malate metabolic process	GO:0006108	5	5	0	1	1
1278	regulation of histone methylation	GO:0031060	5	5	0	1	1
1279	energy reserve metabolic process	GO:0006112	30	30	0	1	1
1280	hindlimb morphogenesis	GO:0035137	27	27	0	1	1
1281	taurine metabolic process	GO:0019530	5	5	0	1	1
1282	smoothened signaling pathway	GO:0007224	25	25	0	1	1
1283	learning or memory	GO:0007611	73	73	0	1	1
1284	response to calcium ion	GO:0051592	9	9	0	1	1
1285	preganglionic parasympathetic nervous system development	GO:0021783	5	5	0	1	1
1286	membrane hyperpolarization	GO:0060081	9	9	0	1	1
1287	viral reproductive process	GO:0022415	5	5	0	1	1	GO:0016032|viral reproduction,
1288	cellular component disassembly	GO:0022411	27	27	0	1	1
1289	activation of protein kinase activity	GO:0032147	32	32	0	1	1
1290	erythrocyte maturation	GO:0043249	5	5	0	1	1
1291	detection of mechanical stimulus involved in sensory perception of pain	GO:0050966	5	5	0	1	1
1292	detection of light stimulus involved in sensory perception	GO:0050962	5	5	0	1	1	GO:0050908|detection of light stimulus involved in visual perception,
1293	cholesterol metabolic process	GO:0008203	57	57	0	1	1
1294	morphogenesis of embryonic epithelium	GO:0016331	73	73	0	1	1
1295	spermine metabolic process	GO:0008215	5	5	0	1	1
1296	spermidine metabolic process	GO:0008216	5	5	0	1	1
1297	regulation of tube size	GO:0035150	28	28	0	1	1	GO:0050880|regulation of blood vessel size,
1298	regulation of potassium ion transport	GO:0043266	5	5	0	1	1
1299	negative regulation of transcription factor import into nucleus	GO:0042992	5	5	0	1	1
1300	regulation of systemic arterial blood pressure by hormone	GO:0001990	9	9	0	1	1	GO:0050886|endocrine process,
1301	cell migration involved in gastrulation	GO:0042074	9	9	0	1	1
1302	chemosensory behavior	GO:0007635	5	5	0	1	1
1303	visual behavior	GO:0007632	25	25	0	1	1
1304	T-helper 1 type immune response	GO:0042088	5	5	0	1	1
1305	suckling behavior	GO:0001967	9	9	0	1	1
1306	regulation of stress-activated protein kinase signaling pathway	GO:0070302	27	27	0	1	1
1307	detection of stimulus involved in sensory perception	GO:0050906	36	36	0	1	1
1308	Sertoli cell development	GO:0060009	5	5	0	1	1
1309	microtubule organizing center organization	GO:0031023	5	5	0	1	1
1310	lymph vessel development	GO:0001945	5	5	0	1	1
1311	positive regulation of heart contraction	GO:0045823	5	5	0	1	1
1312	intramembranous ossification	GO:0001957	5	5	0	1	1
1313	bicarbonate transport	GO:0015701	5	5	0	1	1
1314	palate development	GO:0060021	32	32	0	1	1
1315	pseudouridine synthesis	GO:0001522	9	9	0	1	1	GO:0009982|pseudouridine synthase activity,
1316	parathyroid gland development	GO:0060017	5	5	0	1	1
1317	ribonucleoside triphosphate biosynthetic process	GO:0009201	72	72	0	1	1	GO:0009206|purine ribonucleoside triphosphate biosynthetic process,
1318	purine ribonucleoside triphosphate metabolic process	GO:0009205	76	76	0	1	1
1319	regulation of chemokine biosynthetic process	GO:0045073	5	5	0	1	1
1320	regulation of interleukin-2 biosynthetic process	GO:0045076	9	9	0	1	1
1321	myoblast differentiation	GO:0045445	9	9	0	1	1
1322	urinary bladder smooth muscle contraction	GO:0014832	5	5	0	1	1	GO:0014848|urinary tract smooth muscle contraction,
1323	endothelial cell differentiation	GO:0045446	9	9	0	1	1
1324	cellular amino acid biosynthetic process	GO:0008652	34	34	0	1	1
1325	positive regulation of interleukin-2 biosynthetic process	GO:0045086	5	5	0	1	1
1326	regulation of innate immune response	GO:0045088	30	30	0	1	1
1327	glycerol ether biosynthetic process	GO:0046504	9	9	0	1	1
1328	digestive system development	GO:0055123	25	25	0	1	1
1329	spinal cord dorsal/ventral patterning	GO:0021513	9	9	0	1	1
1330	antigen processing and presentation of peptide antigen	GO:0048002	25	25	0	1	1
1331	protein targeting to ER	GO:0045047	9	9	0	1	1	GO:0070972|protein localization in endoplasmic reticulum,
1332	activation of MAPK activity	GO:0000187	34	34	0	1	1
1333	positive regulation of smoothened signaling pathway	GO:0045880	5	5	0	1	1
1334	axon midline choice point recognition	GO:0016199	5	5	0	1	1
1335	nerve growth factor receptor signaling pathway	GO:0048011	5	5	0	1	1
1336	chondroitin sulfate proteoglycan biosynthetic process	GO:0050650	5	5	0	1	1
1337	negative thymic T cell selection	GO:0045060	5	5	0	1	1
1338	regulation of mRNA processing	GO:0050684	5	5	0	1	1
1339	GPI anchor metabolic process	GO:0006505	27	27	0	1	1
1340	positive regulation of survival gene product expression	GO:0045885	5	5	0	1	1
1341	immune response-activating cell surface receptor signaling pathway	GO:0002429	27	27	0	1	1
1342	skeletal muscle fiber development	GO:0048741	51	51	0	1	1
1343	response to oxygen levels	GO:0070482	25	25	0	1	1
1344	nucleotide-sugar metabolic process	GO:0009225	9	9	0	1	1
1345	cysteine metabolic process	GO:0006534	5	5	0	1	1
1346	neutrophil mediated immunity	GO:0002446	5	5	0	1	1
1347	myeloid leukocyte mediated immunity	GO:0002444	9	9	0	1	1
1348	induction of apoptosis by oxidative stress	GO:0008631	5	5	0	1	1
1349	osteoclast differentiation	GO:0030316	9	9	0	1	1
1350	regulation of oligodendrocyte differentiation	GO:0048713	9	9	0	1	1
1351	regulation of astrocyte differentiation	GO:0048710	5	5	0	1	1
1352	negative regulation of oligodendrocyte differentiation	GO:0048715	5	5	0	1	1
1353	ovulation	GO:0030728	9	9	0	1	1
1354	carbohydrate homeostasis	GO:0033500	36	36	0	1	1	GO:0042593|glucose homeostasis,
1355	regulation of striated muscle contraction	GO:0006942	5	5	0	1	1
1356	germ cell programmed cell death	GO:0035234	5	5	0	1	1
1357	methionine metabolic process	GO:0006555	9	9	0	1	1
1358	glycine metabolic process	GO:0006544	9	9	0	1	1
1359	inner mitochondrial membrane organization	GO:0007007	5	5	0	1	1	GO:0045039|protein import into mitochondrial inner membrane, GO:0042719|mitochondrial intermembrane space protein transporter complex,
1360	pituitary gland development	GO:0021983	25	25	0	1	1
1361	response to temperature stimulus	GO:0009266	36	36	0	1	1
1362	positive regulation of pigmentation during development	GO:0048087	5	5	0	1	1
1363	humoral immune response	GO:0006959	32	32	0	1	1
1364	ribonucleotide biosynthetic process	GO:0009260	86	86	0	1	1
1365	valine metabolic process	GO:0006573	5	5	0	1	1
1366	L-phenylalanine metabolic process	GO:0006558	5	5	0	1	1
1367	ncRNA metabolic process	GO:0034660	163	163	0	1	1
1368	nucleobase, nucleoside, nucleotide and nucleic acid biosynthetic process	GO:0034654	9	9	0	1	1	GO:0034404|nucleobase, nucleoside and nucleotide biosynthetic process,
1369	glucan biosynthetic process	GO:0009250	9	9	0	1	1	GO:0005978|glycogen biosynthetic process,
1370	proline biosynthetic process	GO:0006561	5	5	0	1	1
1371	L-serine metabolic process	GO:0006563	5	5	0	1	1
1372	cytoplasm organization	GO:0007028	5	5	0	1	1
1373	response to unfolded protein	GO:0006986	36	36	0	1	1
1374	alcohol biosynthetic process	GO:0046165	30	30	0	1	1
1375	cellular response to heat	GO:0034605	9	9	0	1	1
1376	vacuolar transport	GO:0007034	9	9	0	1	1
1377	Golgi organization	GO:0007030	5	5	0	1	1
1378	positive regulation of interleukin-6 biosynthetic process	GO:0045410	5	5	0	1	1
1379	polyol biosynthetic process	GO:0046173	5	5	0	1	1
1380	regulation of estrogen receptor signaling pathway	GO:0033146	5	5	0	1	1
1381	cell-substrate junction assembly	GO:0007044	9	9	0	1	1
1382	lysosomal transport	GO:0007041	5	5	0	1	1
1383	quinone cofactor biosynthetic process	GO:0045426	9	9	0	1	1
1384	response to X-ray	GO:0010165	9	9	0	1	1
1385	response to activity	GO:0014823	5	5	0	1	1
1386	endothelium development	GO:0003158	9	9	0	1	1
1387	regulation of organ formation	GO:0003156	5	5	0	1	1	GO:0060685|regulation of prostatic bud formation,
1388	regulation of phosphoprotein phosphatase activity	GO:0043666	5	5	0	1	1	GO:0010921|regulation of phosphatase activity,
1389	purine ribonucleoside biosynthetic process	GO:0046129	5	5	0	1	1	GO:0042455|ribonucleoside biosynthetic process, GO:0042451|purine nucleoside biosynthetic process, GO:0009163|nucleoside biosynthetic process,
1390	regulation of peptidase activity	GO:0052547	28	28	0	1	1
1391	regulation of endopeptidase activity	GO:0052548	27	27	0	1	1	GO:0043281|regulation of caspase activity,
1392	response to ATP	GO:0033198	5	5	0	1	1
1393	bleb formation	GO:0032060	5	5	0	1	1
1394	regulation of type I interferon production	GO:0032479	5	5	0	1	1
1395	positive regulation of activated T cell proliferation	GO:0042104	5	5	0	1	1
1396	nucleobase biosynthetic process	GO:0046112	5	5	0	1	1
1397	glucose metabolic process	GO:0006006	79	79	0	1	1
1398	fructose metabolic process	GO:0006000	5	5	0	1	1
1399	mammary gland branching involved in pregnancy	GO:0060745	5	5	0	1	1
1400	mammary gland branching involved in thelarche	GO:0060744	5	5	0	1	1	GO:0042695|thelarche,
1401	negative regulation of NF-kappaB transcription factor activity	GO:0032088	5	5	0	1	1
1402	response to peptidoglycan	GO:0032494	9	9	0	1	1
1403	galactose metabolic process	GO:0006012	5	5	0	1	1
1404	cellular polysaccharide metabolic process	GO:0044264	34	34	0	1	1
1405	membrane budding	GO:0006900	5	5	0	1	1
1406	response to dietary excess	GO:0002021	9	9	0	1	1
1407	regulation of blood volume by renin-angiotensin	GO:0002016	5	5	0	1	1
1408	olfactory bulb interneuron development	GO:0021891	5	5	0	1	1
1409	regulation of branching involved in mammary gland duct morphogenesis	GO:0060762	5	5	0	1	1
1410	paraxial mesoderm formation	GO:0048341	5	5	0	1	1
1411	forebrain neuron development	GO:0021884	5	5	0	1	1
1412	melanosome organization	GO:0032438	5	5	0	1	1
1413	cell structure disassembly during apoptosis	GO:0006921	9	9	0	1	1
1414	multicellular organism growth	GO:0035264	32	32	0	1	1
1415	mesodermal cell differentiation	GO:0048333	5	5	0	1	1	GO:0001710|mesodermal cell fate commitment,
1416	autophagy	GO:0006914	30	30	0	1	1
1417	positive regulation of neuroblast proliferation	GO:0002052	9	9	0	1	1
1418	phagocytosis, engulfment	GO:0006911	9	9	0	1	1
1419	antigen processing and presentation via MHC class Ib	GO:0002475	5	5	0	1	1
1420	response to salt stress	GO:0009651	5	5	0	1	1
1421	divalent metal ion transport	GO:0070838	113	113	0	1	1
1422	peptidyl-citrulline biosynthetic process from peptidyl-arginine	GO:0018101	5	5	0	1	1	GO:0019240|citrulline biosynthetic process, GO:0004668|protein-arginine deiminase activity,
1423	actin cytoskeleton reorganization	GO:0031532	5	5	0	1	1
1424	male sex determination	GO:0030238	9	9	0	1	1
1425	dopamine transport	GO:0015872	5	5	0	1	1
1426	macroautophagy	GO:0016236	9	9	0	1	1
1427	negative regulation of DNA recombination	GO:0045910	9	9	0	1	1
1428	negative regulation of fatty acid metabolic process	GO:0045922	5	5	0	1	1	GO:0045717|negative regulation of fatty acid biosynthetic process,
1429	dosage compensation	GO:0007549	5	5	0	1	1
1430	positive regulation of gene-specific transcription from RNA polymerase II promoter	GO:0010552	30	30	0	1	1
1431	regulation of gene-specific transcription from RNA polymerase II promoter	GO:0010551	51	51	0	1	1
1432	neutral amino acid transport	GO:0015804	9	9	0	1	1
1433	positive regulation of mitotic cell cycle	GO:0045931	5	5	0	1	1
1434	determination of anterior/posterior axis, embryo	GO:0008595	5	5	0	1	1	GO:0007351|tripartite regional subdivision,
1435	cell differentiation involved in embryonic placenta development	GO:0060706	9	9	0	1	1
1436	piRNA metabolic process	GO:0034587	5	5	0	1	1
1437	phosphatidylcholine biosynthetic process	GO:0006656	5	5	0	1	1
1438	regulation of protein binding	GO:0043393	9	9	0	1	1
1439	DNA damage response, signal transduction	GO:0042770	28	28	0	1	1
1440	regulation of cholesterol biosynthetic process	GO:0045540	5	5	0	1	1
1441	protein homotetramerization	GO:0051289	5	5	0	1	1
1442	keratinocyte differentiation	GO:0030216	36	36	0	1	1
1443	erythrocyte differentiation	GO:0030218	36	36	0	1	1
1444	hyaluronan metabolic process	GO:0030212	5	5	0	1	1
1445	negative regulation of alpha-beta T cell activation	GO:0046636	9	9	0	1	1
1446	intermediate filament organization	GO:0045109	9	9	0	1	1
1447	protein targeting	GO:0006605	94	94	0	1	1
1448	protein import into nucleus	GO:0006606	36	36	0	1	1
1449	immune response-activating signal transduction	GO:0002757	34	34	0	1	1
1450	interaction with symbiont	GO:0051702	5	5	0	1	1
1451	creatine metabolic process	GO:0006600	5	5	0	1	1
1452	positive regulation of myeloid leukocyte differentiation	GO:0002763	9	9	0	1	1
1453	determination of left/right symmetry	GO:0007368	34	34	0	1	1
1454	negative regulation of insulin receptor signaling pathway	GO:0046627	5	5	0	1	1
1455	ribonucleoside diphosphate metabolic process	GO:0009185	5	5	0	1	1	GO:0009191|ribonucleoside diphosphate catabolic process,
1456	pigment granule localization	GO:0051875	5	5	0	1	1
1457	pro-B cell differentiation	GO:0002328	5	5	0	1	1
1458	embryonic placenta morphogenesis	GO:0060669	9	9	0	1	1
1459	antigen processing and presentation	GO:0019882	36	36	0	1	1
1460	epithelial cell proliferation involved in salivary gland morphogenesis	GO:0060664	5	5	0	1	1
1461	tetrahydrofolate metabolic process	GO:0046653	5	5	0	1	1
1462	synaptonemal complex organization	GO:0070193	9	9	0	1	1
1463	RNA-dependent DNA replication	GO:0006278	5	5	0	1	1
1464	DNA topological change	GO:0006265	5	5	0	1	1	GO:0003916|DNA topoisomerase activity,
1465	regulation of retinal cell programmed cell death	GO:0046668	5	5	0	1	1
1466	response to isoquinoline alkaloid	GO:0014072	5	5	0	1	1	GO:0043278|response to morphine,
1467	pyrimidine nucleoside triphosphate biosynthetic process	GO:0009148	9	9	0	1	1	GO:0009147|pyrimidine nucleoside triphosphate metabolic process,
1468	purine nucleoside triphosphate biosynthetic process	GO:0009145	73	73	0	1	1
1469	purine nucleoside triphosphate metabolic process	GO:0009144	79	79	0	1	1
1470	nucleoside triphosphate catabolic process	GO:0009143	5	5	0	1	1
1471	icosanoid metabolic process	GO:0006690	25	25	0	1	1
1472	regulation of gamma-delta T cell differentiation	GO:0045586	5	5	0	1	1	GO:0045588|positive regulation of gamma-delta T cell differentiation, GO:0046643|regulation of gamma-delta T cell activation, GO:0046645|positive regulation of gamma-delta T cell activation,
1473	negative regulation of protein kinase B signaling cascade	GO:0051898	5	5	0	1	1
1474	glycosylceramide metabolic process	GO:0006677	5	5	0	1	1
1475	ceramide metabolic process	GO:0006672	27	27	0	1	1
1476	sphingosine metabolic process	GO:0006670	5	5	0	1	1
1477	positive regulation of T cell differentiation	GO:0045582	28	28	0	1	1
1478	nucleoside bisphosphate metabolic process	GO:0033865	9	9	0	1	1
1479	purine ribonucleotide catabolic process	GO:0009154	5	5	0	1	1
1480	sensory perception of pain	GO:0019233	27	27	0	1	1
1481	negative regulation of CD4-positive, alpha beta T cell differentiation	GO:0043371	5	5	0	1	1	GO:0045623|negative regulation of T-helper cell differentiation,
1482	regulation of myeloid cell apoptosis	GO:0033032	5	5	0	1	1
1483	rhombomere development	GO:0021546	5	5	0	1	1
1484	diencephalon development	GO:0021536	32	32	0	1	1
1485	cell migration in hindbrain	GO:0021535	5	5	0	1	1
1486	oogenesis	GO:0048477	27	27	0	1	1
1487	histone deacetylation	GO:0016575	5	5	0	1	1
1488	ventral spinal cord interneuron specification	GO:0021521	5	5	0	1	1
1489	spinal cord association neuron differentiation	GO:0021527	5	5	0	1	1
1490	somitogenesis	GO:0001756	34	34	0	1	1
1491	T cell lineage commitment	GO:0002360	5	5	0	1	1
1492	positive regulation of immunoglobulin mediated immune response	GO:0002891	5	5	0	1	1	GO:0002714|positive regulation of B cell mediated immunity,
1493	regulation of sterol transport	GO:0032371	5	5	0	1	1	GO:0032374|regulation of cholesterol transport,
1494	negative regulation of tumor necrosis factor production	GO:0032720	5	5	0	1	1
1495	sympathetic nervous system development	GO:0048485	5	5	0	1	1
1496	mitochondrion morphogenesis	GO:0070584	9	9	0	1	1
1497	mature B cell differentiation	GO:0002335	5	5	0	1	1
1498	negative regulation of chondrocyte differentiation	GO:0032331	5	5	0	1	1
1499	transcription termination	GO:0006353	5	5	0	1	1
1500	transcription, DNA-dependent	GO:0006351	76	76	0	1	1
1501	sterol biosynthetic process	GO:0016126	28	28	0	1	1
1502	B cell apoptosis	GO:0001783	5	5	0	1	1
1503	regulation of T-helper 2 type immune response	GO:0002828	9	9	0	1	1
1504	natural killer cell differentiation	GO:0001779	5	5	0	1	1
1505	negative regulation of adaptive immune response based on somatic recombination of immune receptors built from immunoglobulin superfamily domains	GO:0002823	9	9	0	1	1	GO:0002820|negative regulation of adaptive immune response,
1506	regulation of intracellular transport	GO:0032386	25	25	0	1	1
1507	negative regulation of intracellular transport	GO:0032387	9	9	0	1	1	GO:0046823|negative regulation of nucleocytoplasmic transport,
1508	regulation of cellular carbohydrate metabolic process	GO:0010675	9	9	0	1	1
1509	positive regulation of cellular carbohydrate metabolic process	GO:0010676	5	5	0	1	1
1510	peptidyl-histidine modification	GO:0018202	5	5	0	1	1
1511	cellular response to extracellular stimulus	GO:0031668	32	32	0	1	1
1512	response to glucocorticoid stimulus	GO:0051384	5	5	0	1	1	GO:0031960|response to corticosteroid stimulus,
1513	establishment or maintenance of epithelial cell apical/basal polarity	GO:0045197	5	5	0	1	1
1514	regulation of hair follicle development	GO:0051797	5	5	0	1	1	GO:0042634|regulation of hair cycle,
1515	heat generation	GO:0031649	5	5	0	1	1
1516	biomineral formation	GO:0031214	27	27	0	1	1
1517	negative regulation of myoblast differentiation	GO:0045662	5	5	0	1	1
1518	regulation of myoblast differentiation	GO:0045661	9	9	0	1	1
1519	ATP biosynthetic process	GO:0006754	63	63	0	1	1
1520	heterocycle catabolic process	GO:0046700	32	32	0	1	1
1521	positive regulation of T cell tolerance induction	GO:0002666	5	5	0	1	1	GO:0002664|regulation of T cell tolerance induction,
1522	regulation of macrophage differentiation	GO:0045649	5	5	0	1	1
1523	ncRNA processing	GO:0034470	123	123	0	1	1
1524	negative regulation of epidermis development	GO:0045683	5	5	0	1	1
1525	cofactor catabolic process	GO:0051187	27	27	0	1	1
1526	female gamete generation	GO:0007292	36	36	0	1	1
1527	antibiotic transport	GO:0042891	5	5	0	1	1
1528	Leydig cell differentiation	GO:0033327	5	5	0	1	1
1529	neuromuscular process controlling posture	GO:0050884	9	9	0	1	1
1530	positive regulation of B cell activation	GO:0050871	25	25	0	1	1
1531	regulation of epidermal cell differentiation	GO:0045604	9	9	0	1	1
1532	regulation of cell-substrate adhesion	GO:0010810	34	34	0	1	1
1533	negative regulation of cell-substrate adhesion	GO:0010812	5	5	0	1	1
1534	protein-chromophore linkage	GO:0018298	9	9	0	1	1
1535	regulation of melanocyte differentiation	GO:0045634	5	5	0	1	1	GO:0050932|regulation of pigment cell differentiation,
1536	oxidoreduction coenzyme metabolic process	GO:0006733	30	30	0	1	1
1537	regulation of T-helper 2 cell differentiation	GO:0045628	5	5	0	1	1
1538	branched chain family amino acid catabolic process	GO:0009083	5	5	0	1	1
1539	regulation of synaptic transmission, glutamatergic	GO:0051966	5	5	0	1	1
1540	purine base metabolic process	GO:0006144	5	5	0	1	1
1541	serine family amino acid catabolic process	GO:0009071	9	9	0	1	1
1542	serine family amino acid biosynthetic process	GO:0009070	5	5	0	1	1
1543	polyol metabolic process	GO:0019751	34	34	0	1	1
1544	glutamine family amino acid metabolic process	GO:0009064	34	34	0	1	1
1545	serotonin metabolic process	GO:0042428	5	5	0	1	1
1546	carboxylic acid biosynthetic process	GO:0046394	113	113	0	1	1	GO:0016053|organic acid biosynthetic process,
1547	purine nucleotide catabolic process	GO:0006195	9	9	0	1	1
1548	Peyer's patch development	GO:0048541	5	5	0	1	1
1549	regulation of RNA stability	GO:0043487	9	9	0	1	1
1550	magnesium ion transport	GO:0015693	5	5	0	1	1
1551	organic cation transport	GO:0015695	9	9	0	1	1
1552	negative regulation of glial cell differentiation	GO:0045686	9	9	0	1	1
1553	porphyrin metabolic process	GO:0006778	28	28	0	1	1	GO:0033013|tetrapyrrole metabolic process,
1554	RNA biosynthetic process	GO:0032774	80	80	0	1	1
1555	peripheral nervous system neuron differentiation	GO:0048934	5	5	0	1	1
1556	dorsal/ventral axis specification	GO:0009950	5	5	0	1	1
1557	regulation of RNA splicing	GO:0043484	5	5	0	1	1
1558	negative regulation of transforming growth factor beta receptor signaling pathway	GO:0030512	25	25	0	1	1
1559	regulation of generation of precursor metabolites and energy	GO:0043467	9	9	0	1	1
1560	striatum development	GO:0021756	9	9	0	1	1
1561	negative regulation of leukocyte mediated cytotoxicity	GO:0001911	5	5	0	1	1	GO:0031342|negative regulation of cell killing,
1562	positive regulation of MAPKKK cascade by fibroblast growth factor receptor signaling pathway	GO:0090080	5	5	0	1	1
1563	androgen receptor signaling pathway	GO:0030521	5	5	0	1	1
1564	triglyceride biosynthetic process	GO:0019432	5	5	0	1	1
1565	triglyceride catabolic process	GO:0019433	5	5	0	1	1	GO:0044269|glycerol ether catabolic process, GO:0046461|neutral lipid catabolic process, GO:0046464|acylglycerol catabolic process, GO:0046503|glycerolipid catabolic process,
1566	detection of temperature stimulus	GO:0016048	5	5	0	1	1
1567	embryonic epithelial tube formation	GO:0001838	51	51	0	1	1
1568	notochord morphogenesis	GO:0048570	5	5	0	1	1
1569	embryonic organ development	GO:0048568	51	51	0	1	1
1570	ectodermal gut morphogenesis	GO:0048567	9	9	0	1	1	GO:0007439|ectodermal gut development,
1571	T cell activation during immune response	GO:0002286	9	9	0	1	1
1572	germ cell migration	GO:0008354	9	9	0	1	1
1573	flagellar axoneme assembly	GO:0035084	5	5	0	1	1
1574	pattern recognition receptor signaling pathway	GO:0002221	9	9	0	1	1
1575	vesicle transport along microtubule	GO:0047496	5	5	0	1	1
1576	myeloid cell differentiation	GO:0030099	73	73	0	1	1
1577	neuroprotection	GO:0043526	5	5	0	1	1
1578	female mating behavior	GO:0060180	5	5	0	1	1
1579	blood vessel endothelial cell migration	GO:0043534	5	5	0	1	1
1580	fat-soluble vitamin biosynthetic process	GO:0042362	5	5	0	1	1
1581	glomerulus development	GO:0032835	5	5	0	1	1
1582	muscle adaptation	GO:0043500	5	5	0	1	1
1583	positive regulation of JUN kinase activity	GO:0043507	9	9	0	1	1
1584	positive regulation of homeostatic process	GO:0032846	5	5	0	1	1
1585	negative regulation of homeostatic process	GO:0032845	5	5	0	1	1
1586	positive regulation of amine transport	GO:0051954	5	5	0	1	1
1587	RNA modification	GO:0009451	27	27	0	1	1
1588	RNA capping	GO:0009452	5	5	0	1	1
1589	release of sequestered calcium ion into cytosol	GO:0051209	9	9	0	1	1	GO:0051282|regulation of sequestering of calcium ion, GO:0051283|negative regulation of sequestering of calcium ion, GO:0060401|cytosolic calcium ion transport, GO:0060402|calcium ion transport into cytosol,
1590	protein insertion into membrane	GO:0051205	5	5	0	1	1
1591	embryonic process involved in female pregnancy	GO:0060136	5	5	0	1	1
1592	positive regulation of blood pressure by epinephrine-norepinephrine	GO:0003321	5	5	0	1	1
1593	liver development	GO:0001889	30	30	0	1	1
1594	endothelial cell development	GO:0001885	5	5	0	1	1
1595	maintenance of location	GO:0051235	25	25	0	1	1
1596	establishment of RNA localization	GO:0051236	51	51	0	1	1	GO:0050658|RNA transport, GO:0050657|nucleic acid transport,
1597	single fertilization	GO:0007338	34	34	0	1	1
1598	negative regulation of smooth muscle contraction	GO:0045986	5	5	0	1	1
1599	actin filament polymerization	GO:0030041	5	5	0	1	1
1600	behavioral response to nicotine	GO:0035095	5	5	0	1	1
1601	ensheathment of axons in the peripheral nervous system	GO:0032292	5	5	0	1	1	GO:0022011|myelination in the peripheral nervous system,
1602	establishment of cell polarity	GO:0030010	9	9	0	1	1
1603	protein oligomerization	GO:0051259	36	36	0	1	1
1604	fibroblast migration	GO:0010761	5	5	0	1	1
1605	peptide hormone processing	GO:0016486	9	9	0	1	1
1606	response to UV	GO:0009411	28	28	0	1	1
1607	glucan metabolic process	GO:0044042	28	28	0	1	1	GO:0006073|cellular glucan metabolic process, GO:0005977|glycogen metabolic process,
1608	protein secretion	GO:0009306	18	18	0	1	1
1609	rRNA transcription	GO:0009303	8	8	0	1	1
1610	organ formation	GO:0048645	10	10	0	1	1
1611	muscle organ morphogenesis	GO:0048644	7	7	0	1	1
1612	ventricular cardiac muscle tissue development	GO:0003229	14	14	0	1	1	GO:0055010|ventricular cardiac muscle tissue morphogenesis,
1613	negative regulation of muscle organ development	GO:0048635	8	8	0	1	1	GO:0045843|negative regulation of striated muscle tissue development,
1614	DNA damage checkpoint	GO:0000077	13	13	0	1	1
1615	positive regulation of cyclic nucleotide metabolic process	GO:0030801	7	7	0	1	1	GO:0030804|positive regulation of cyclic nucleotide biosynthetic process, GO:0030810|positive regulation of nucleotide biosynthetic process, GO:0045981|positive regulation of nucleotide metabolic process,
1616	cardiac atrium development	GO:0003230	7	7	0	1	1	GO:0003209|cardiac atrium morphogenesis,
1617	regulation of fibroblast proliferation	GO:0048145	15	15	0	1	1
1618	activation of adenylate cyclase activity by dopamine receptor signaling pathway	GO:0007191	8	8	0	1	1
1619	alkaloid metabolic process	GO:0009820	18	18	0	1	1	GO:0006769|nicotinamide metabolic process, GO:0046496|nicotinamide nucleotide metabolic process,
1620	autophagic vacuole formation	GO:0000045	8	8	0	1	1
1621	neuron fate specification	GO:0048665	13	13	0	1	1
1622	positive regulation of translation	GO:0045727	8	8	0	1	1
1623	embryonic pattern specification	GO:0009880	26	26	0	1	1
1624	RNA export from nucleus	GO:0006405	10	10	0	1	1
1625	regulation of actin filament polymerization	GO:0030833	37	37	0	1	1
1626	mRNA export from nucleus	GO:0006406	8	8	0	1	1
1627	positive regulation of actin filament polymerization	GO:0030838	8	8	0	1	1
1628	negative regulation of actin filament polymerization	GO:0030837	21	21	0	1	1
1629	regulation of ERK1 and ERK2 cascade	GO:0070372	7	7	0	1	1
1630	post-embryonic morphogenesis	GO:0009886	10	10	0	1	1
1631	peristalsis	GO:0030432	7	7	0	1	1	GO:0014821|phasic smooth muscle contraction,
1632	RNA localization	GO:0006403	52	52	0	1	1
1633	somatic diversification of immune receptors via somatic mutation	GO:0002566	7	7	0	1	1	GO:0016446|somatic hypermutation of immunoglobulin genes,
1634	positive regulation of cell size	GO:0045793	7	7	0	1	1
1635	negative regulation of cell size	GO:0045792	22	22	0	1	1
1636	negative regulation of defense response	GO:0031348	21	21	0	1	1
1637	somatic stem cell division	GO:0048103	7	7	0	1	1
1638	positive regulation of axon extension	GO:0045773	7	7	0	1	1
1639	regulation of cyclin-dependent protein kinase activity	GO:0000079	8	8	0	1	1
1640	positive regulation of blood pressure	GO:0045777	13	13	0	1	1
1641	positive regulation of ossification	GO:0045778	8	8	0	1	1
1642	activation of plasma proteins involved in acute inflammatory response	GO:0002541	22	22	0	1	1	GO:0006956|complement activation,
1643	negative regulation of small GTPase mediated signal transduction	GO:0051058	10	10	0	1	1	GO:0046580|negative regulation of Ras protein signal transduction,
1644	cardiac ventricle morphogenesis	GO:0003208	15	15	0	1	1
1645	pteridine and derivative biosynthetic process	GO:0042559	13	13	0	1	1
1646	sulfur amino acid biosynthetic process	GO:0000097	10	10	0	1	1
1647	determination of bilateral symmetry	GO:0009855	35	35	0	1	1	GO:0009799|determination of symmetry,
1648	gluconeogenesis	GO:0006094	13	13	0	1	1
1649	regulation of interferon-gamma production	GO:0032649	15	15	0	1	1
1650	pyruvate metabolic process	GO:0006090	15	15	0	1	1
1651	water transport	GO:0006833	10	10	0	1	1	GO:0042044|fluid transport,
1652	synaptonemal complex assembly	GO:0007130	8	8	0	1	1
1653	associative learning	GO:0008306	15	15	0	1	1
1654	myotube differentiation	GO:0014902	13	13	0	1	1
1655	phosphatidylinositol metabolic process	GO:0046488	10	10	0	1	1
1656	generation of neurons in the forebrain	GO:0021872	14	14	0	1	1
1657	female meiosis	GO:0007143	8	8	0	1	1
1658	nose development	GO:0043584	8	8	0	1	1
1659	icosanoid biosynthetic process	GO:0046456	22	22	0	1	1
1660	positive regulation of B cell proliferation	GO:0030890	14	14	0	1	1
1661	regulation of transmembrane transport	GO:0034762	7	7	0	1	1
1662	neutral lipid biosynthetic process	GO:0046460	8	8	0	1	1	GO:0046463|acylglycerol biosynthetic process,
1663	tail morphogenesis	GO:0035121	7	7	0	1	1
1664	synapsis	GO:0007129	13	13	0	1	1	GO:0070192|chromosome organization involved in meiosis,
1665	meiotic prophase I	GO:0007128	7	7	0	1	1	GO:0051324|prophase,
1666	phosphoinositide phosphorylation	GO:0046854	7	7	0	1	1
1667	2'-deoxyribonucleotide metabolic process	GO:0009394	7	7	0	1	1
1668	phosphatidylcholine metabolic process	GO:0046470	7	7	0	1	1
1669	folic acid and derivative biosynthetic process	GO:0009396	7	7	0	1	1
1670	phospholipid catabolic process	GO:0009395	14	14	0	1	1
1671	copper ion transport	GO:0006825	8	8	0	1	1
1672	glycerophospholipid biosynthetic process	GO:0046474	37	37	0	1	1
1673	ventricular septum development	GO:0003281	7	7	0	1	1
1674	RNA splicing, via transesterification reactions with bulged adenosine as nucleophile	GO:0000377	23	23	0	1	1	GO:0000398|nuclear mRNA splicing, via spliceosome,
1675	cellular copper ion homeostasis	GO:0006878	7	7	0	1	1
1676	response to inorganic substance	GO:0010035	23	23	0	1	1
1677	response to metal ion	GO:0010038	18	18	0	1	1
1678	cellular polysaccharide biosynthetic process	GO:0033692	15	15	0	1	1
1679	filopodium assembly	GO:0046847	10	10	0	1	1
1680	CTP metabolic process	GO:0046036	8	8	0	1	1	GO:0046051|UTP metabolic process, GO:0004550|nucleoside diphosphate kinase activity, GO:0006228|UTP biosynthetic process, GO:0006241|CTP biosynthetic process, GO:0009208|pyrimidine ribonucleoside triphosphate metabolic process, GO:0009209|pyrimidine ribonucleoside triphosphate biosynthetic process,
1681	ATP metabolic process	GO:0046034	67	67	0	1	1
1682	glucosamine metabolic process	GO:0006041	10	10	0	1	1	GO:0006044|N-acetylglucosamine metabolic process,
1683	receptor-mediated endocytosis	GO:0006898	13	13	0	1	1
1684	ER to Golgi vesicle-mediated transport	GO:0006888	15	15	0	1	1
1685	microtubule-based transport	GO:0010970	14	14	0	1	1
1686	lipid phosphorylation	GO:0046834	8	8	0	1	1
1687	activation of adenylate cyclase activity by G-protein signaling pathway	GO:0007189	21	21	0	1	1	GO:0010579|positive regulation of adenylate cyclase activity by G-protein signaling pathway, GO:0010578|regulation of adenylate cyclase activity involved in G-protein signaling,
1688	regulation of heart growth	GO:0060420	8	8	0	1	1
1689	regulation of respiratory gaseous exchange	GO:0043576	14	14	0	1	1
1690	syncytium formation by plasma membrane fusion	GO:0000768	7	7	0	1	1	GO:0007520|myoblast fusion,
1691	regulation of nucleocytoplasmic transport	GO:0046822	22	22	0	1	1
1692	inositol metabolic process	GO:0006020	15	15	0	1	1
1693	cAMP metabolic process	GO:0046058	13	13	0	1	1
1694	cardiac septum morphogenesis	GO:0060411	8	8	0	1	1
1695	positive regulation of JAK-STAT cascade	GO:0046427	7	7	0	1	1
1696	establishment of tissue polarity	GO:0007164	7	7	0	1	1	GO:0001736|establishment of planar polarity,
1697	establishment or maintenance of cell polarity	GO:0007163	22	22	0	1	1
1698	regulation of cardiac muscle cell proliferation	GO:0060043	7	7	0	1	1	GO:0055021|regulation of cardiac muscle tissue growth, GO:0055024|regulation of cardiac muscle tissue development,
1699	hair follicle morphogenesis	GO:0031069	15	15	0	1	1
1700	embryonic camera-type eye development	GO:0031076	13	13	0	1	1
1701	regulation of actin cytoskeleton organization	GO:0032956	47	47	0	1	1
1702	branching involved in lung morphogenesis	GO:0060441	7	7	0	1	1
1703	cartilage condensation	GO:0001502	14	14	0	1	1
1704	sulfate transport	GO:0008272	8	8	0	1	1
1705	dicarboxylic acid metabolic process	GO:0043648	14	14	0	1	1
1706	regulation of activated T cell proliferation	GO:0046006	7	7	0	1	1
1707	negative regulation of gene-specific transcription	GO:0032582	18	18	0	1	1
1708	neurofilament cytoskeleton organization	GO:0060052	8	8	0	1	1
1709	regulation of carbohydrate metabolic process	GO:0006109	10	10	0	1	1
1710	regulation of lipid storage	GO:0010883	7	7	0	1	1
1711	regulation of histone modification	GO:0031056	14	14	0	1	1
1712	artery development	GO:0060840	14	14	0	1	1
1713	sensory perception of bitter taste	GO:0050913	14	14	0	1	1
1714	detection of mechanical stimulus involved in sensory perception of sound	GO:0050910	8	8	0	1	1
1715	behavioral response to pain	GO:0048266	8	8	0	1	1
1716	forelimb morphogenesis	GO:0035136	21	21	0	1	1
1717	xenobiotic metabolic process	GO:0006805	7	7	0	1	1
1718	cerebral cortex radially oriented cell migration	GO:0021799	7	7	0	1	1
1719	memory	GO:0007613	26	26	0	1	1
1720	long-term memory	GO:0007616	7	7	0	1	1
1721	glutamate signaling pathway	GO:0007215	10	10	0	1	1
1722	protein complex disassembly	GO:0043241	13	13	0	1	1
1723	regulation of inhibitory postsynaptic membrane potential	GO:0060080	7	7	0	1	1
1724	detection of mechanical stimulus involved in sensory perception	GO:0050974	14	14	0	1	1
1725	circadian rhythm	GO:0007623	23	23	0	1	1
1726	glial cell fate commitment	GO:0021781	8	8	0	1	1
1727	amide biosynthetic process	GO:0043604	7	7	0	1	1
1728	bile acid metabolic process	GO:0008206	10	10	0	1	1
1729	embryonic hemopoiesis	GO:0035162	8	8	0	1	1
1730	stress-activated protein kinase signaling pathway	GO:0031098	22	22	0	1	1
1731	regeneration	GO:0031099	13	13	0	1	1
1732	tube lumen formation	GO:0035148	42	42	0	1	1
1733	keratinocyte proliferation	GO:0043616	7	7	0	1	1
1734	negative regulation of cytokine biosynthetic process	GO:0042036	10	10	0	1	1
1735	regulation of cytokine biosynthetic process	GO:0042035	37	37	0	1	1
1736	hippocampus development	GO:0021766	22	22	0	1	1
1737	limbic system development	GO:0021761	31	31	0	1	1
1738	keratinization	GO:0031424	21	21	0	1	1
1739	regulation of transcription factor import into nucleus	GO:0042990	8	8	0	1	1
1740	regulation of ion transport	GO:0043269	31	31	0	1	1
1741	calcium-dependent cell-cell adhesion	GO:0016339	8	8	0	1	1
1742	positive regulation of ion transport	GO:0043270	13	13	0	1	1
1743	glucose transport	GO:0015758	21	21	0	1	1
1744	regulation of epidermal growth factor receptor signaling pathway	GO:0042058	8	8	0	1	1
1745	positive regulation of muscle cell differentiation	GO:0051149	8	8	0	1	1
1746	monosaccharide transport	GO:0015749	23	23	0	1	1
1747	negative regulation of muscle cell differentiation	GO:0051148	7	7	0	1	1
1748	smooth muscle cell differentiation	GO:0051145	8	8	0	1	1
1749	microtubule bundle formation	GO:0001578	13	13	0	1	1
1750	cytokine biosynthetic process	GO:0042089	7	7	0	1	1
1751	middle ear morphogenesis	GO:0042474	13	13	0	1	1
1752	grooming behavior	GO:0007625	8	8	0	1	1
1753	auditory receptor cell differentiation	GO:0042491	15	15	0	1	1
1754	phosphoinositide metabolic process	GO:0030384	50	50	0	1	1
1755	response to amphetamine	GO:0001975	13	13	0	1	1
1756	neurological system process involved in regulation of systemic arterial blood pressure	GO:0001976	13	13	0	1	1
1757	blood vessel remodeling	GO:0001974	13	13	0	1	1
1758	ganglioside metabolic process	GO:0001573	7	7	0	1	1
1759	positive regulation of stress-activated protein kinase signaling pathway	GO:0070304	7	7	0	1	1	GO:0046330|positive regulation of JNK cascade,
1760	response to axon injury	GO:0048678	10	10	0	1	1
1761	heart looping	GO:0001947	22	22	0	1	1
1762	detection of chemical stimulus involved in sensory perception	GO:0050907	15	15	0	1	1
1763	ovulation from ovarian follicle	GO:0001542	8	8	0	1	1
1764	regulation of cytokine-mediated signaling pathway	GO:0001959	7	7	0	1	1
1765	negative regulation of lipid metabolic process	GO:0045833	7	7	0	1	1
1766	insulin receptor signaling pathway	GO:0008286	21	21	0	1	1
1767	mitochondrial genome maintenance	GO:0000002	7	7	0	1	1
1768	regulation of endothelial cell proliferation	GO:0001936	8	8	0	1	1
1769	exocrine pancreas development	GO:0031017	7	7	0	1	1
1770	anagen	GO:0042640	8	8	0	1	1
1771	bone resorption	GO:0045453	8	8	0	1	1
1772	hexose transport	GO:0008645	22	22	0	1	1
1773	regulation of interleukin-12 biosynthetic process	GO:0045075	8	8	0	1	1
1774	mammary gland epithelial cell proliferation	GO:0033598	7	7	0	1	1
1775	hemoglobin metabolic process	GO:0020027	8	8	0	1	1
1776	response to ethanol	GO:0045471	13	13	0	1	1
1777	cyclic-nucleotide-mediated signaling	GO:0019935	46	46	0	1	1
1778	ventral spinal cord development	GO:0021517	15	15	0	1	1
1779	dorsal spinal cord development	GO:0021516	10	10	0	1	1
1780	cell differentiation in spinal cord	GO:0021515	22	22	0	1	1
1781	inactivation of MAPK activity	GO:0000188	7	7	0	1	1
1782	activation of MAPKK activity	GO:0000186	10	10	0	1	1
1783	nuclear-transcribed mRNA catabolic process, nonsense-mediated decay	GO:0000184	21	21	0	1	1
1784	axon choice point recognition	GO:0016198	7	7	0	1	1
1785	sphingoid metabolic process	GO:0046519	31	31	0	1	1
1786	ceramide biosynthetic process	GO:0046513	10	10	0	1	1
1787	chondroitin sulfate proteoglycan metabolic process	GO:0050654	14	14	0	1	1
1788	positive regulation of proteolysis	GO:0045862	8	8	0	1	1
1789	endoderm development	GO:0007492	23	23	0	1	1
1790	thymic T cell selection	GO:0045061	8	8	0	1	1
1791	cAMP-mediated signaling	GO:0019933	43	43	0	1	1
1792	neural tube development	GO:0021915	74	74	0	1	1
1793	platelet-derived growth factor receptor signaling pathway	GO:0048008	18	18	0	1	1
1794	photoreceptor cell maintenance	GO:0045494	7	7	0	1	1
1795	drug transport	GO:0015893	8	8	0	1	1
1796	GPI anchor biosynthetic process	GO:0006506	26	26	0	1	1	GO:0046489|phosphoinositide biosynthetic process,
1797	regulation of survival gene product expression	GO:0045884	10	10	0	1	1
1798	DNA damage response, signal transduction by p53 class mediator	GO:0030330	10	10	0	1	1
1799	adrenal gland development	GO:0030325	8	8	0	1	1
1800	pyrimidine ribonucleotide biosynthetic process	GO:0009220	10	10	0	1	1	GO:0009218|pyrimidine ribonucleotide metabolic process,
1801	embryonic limb morphogenesis	GO:0030326	78	78	0	1	1	GO:0035113|embryonic appendage morphogenesis,
1802	epidermis morphogenesis	GO:0048730	18	18	0	1	1
1803	arginine metabolic process	GO:0006525	7	7	0	1	1
1804	cellular amino acid metabolic process	GO:0006520	155	155	0	1	1
1805	DNA damage response, signal transduction resulting in induction of apoptosis	GO:0008630	13	13	0	1	1
1806	glycoprotein catabolic process	GO:0006516	7	7	0	1	1
1807	developmental programmed cell death	GO:0010623	8	8	0	1	1
1808	peptide metabolic process	GO:0006518	31	31	0	1	1
1809	regulation of isotype switching to IgG isotypes	GO:0048302	7	7	0	1	1
1810	astrocyte differentiation	GO:0048708	8	8	0	1	1
1811	histidine metabolic process	GO:0006547	8	8	0	1	1	GO:0006548|histidine catabolic process, GO:0009075|histidine family amino acid metabolic process, GO:0009077|histidine family amino acid catabolic process,
1812	embryonic skeletal system development	GO:0048706	67	67	0	1	1
1813	positive regulation of Ras protein signal transduction	GO:0046579	10	10	0	1	1
1814	embryonic skeletal system morphogenesis	GO:0048704	50	50	0	1	1
1815	DNA duplex unwinding	GO:0032508	7	7	0	1	1	GO:0006268|DNA unwinding during replication,
1816	maintenance of protein location in cell	GO:0032507	15	15	0	1	1
1817	protein polyubiquitination	GO:0000209	14	14	0	1	1
1818	glutamate metabolic process	GO:0006536	8	8	0	1	1
1819	syncytium formation	GO:0006949	8	8	0	1	1
1820	glycine catabolic process	GO:0006546	7	7	0	1	1
1821	plasma membrane organization	GO:0007009	7	7	0	1	1
1822	adenohypophysis development	GO:0021984	7	7	0	1	1
1823	deoxyribonucleotide metabolic process	GO:0009262	13	13	0	1	1
1824	ribonucleotide catabolic process	GO:0009261	7	7	0	1	1
1825	tyrosine metabolic process	GO:0006570	8	8	0	1	1
1826	regulation of peptidyl-serine phosphorylation	GO:0033135	7	7	0	1	1
1827	betaine metabolic process	GO:0006577	7	7	0	1	1
1828	cellular response to starvation	GO:0009267	15	15	0	1	1
1829	response to osmotic stress	GO:0006970	13	13	0	1	1
1830	regulation of development, heterochronic	GO:0040034	7	7	0	1	1	GO:0048505|regulation of timing of cell differentiation,
1831	ER-nuclear signaling pathway	GO:0006984	22	22	0	1	1
1832	regulation of interleukin-6 biosynthetic process	GO:0045408	7	7	0	1	1
1833	polyamine biosynthetic process	GO:0006596	8	8	0	1	1
1834	endosome organization	GO:0007032	7	7	0	1	1
1835	regulation of intracellular protein transport	GO:0033157	18	18	0	1	1
1836	regulation of granule cell precursor proliferation	GO:0021936	7	7	0	1	1	GO:0021940|positive regulation of granule cell precursor proliferation,
1837	development of secondary female sexual characteristics	GO:0046543	8	8	0	1	1
1838	unsaturated fatty acid metabolic process	GO:0033559	26	26	0	1	1
1839	regulation of pigmentation during development	GO:0048070	10	10	0	1	1
1840	indolalkylamine metabolic process	GO:0006586	10	10	0	1	1	GO:0042434|indole derivative metabolic process, GO:0042430|indole and derivative metabolic process,
1841	lysosome organization	GO:0007040	15	15	0	1	1
1842	positive regulation of nitric oxide biosynthetic process	GO:0045429	10	10	0	1	1
1843	cellular macromolecular complex disassembly	GO:0034623	13	13	0	1	1
1844	embryonic eye morphogenesis	GO:0048048	13	13	0	1	1
1845	flagellum assembly	GO:0009296	7	7	0	1	1
1846	response to vitamin A	GO:0033189	18	18	0	1	1
1847	pyrimidine ribonucleoside metabolic process	GO:0046131	13	13	0	1	1
1848	urea metabolic process	GO:0019627	7	7	0	1	1	GO:0000050|urea cycle,
1849	nuclear-transcribed mRNA catabolic process, deadenylation-dependent decay	GO:0000288	7	7	0	1	1
1850	heart trabecula formation	GO:0060347	8	8	0	1	1
1851	trabecula formation	GO:0060343	10	10	0	1	1
1852	cytokine metabolic process	GO:0042107	8	8	0	1	1
1853	positive regulation of cytokine biosynthetic process	GO:0042108	21	21	0	1	1
1854	actin polymerization or depolymerization	GO:0008154	8	8	0	1	1
1855	head morphogenesis	GO:0060323	14	14	0	1	1
1856	face development	GO:0060324	15	15	0	1	1
1857	head development	GO:0060322	18	18	0	1	1
1858	negative regulation of DNA replication	GO:0008156	7	7	0	1	1
1859	mammary gland alveolus development	GO:0060749	14	14	0	1	1
1860	mannose metabolic process	GO:0006013	10	10	0	1	1
1861	NAD metabolic process	GO:0019674	8	8	0	1	1
1862	vesicle targeting	GO:0006903	7	7	0	1	1
1863	regulation of meiotic cell cycle	GO:0051445	8	8	0	1	1
1864	heme metabolic process	GO:0042168	22	22	0	1	1
1865	cerebral cortex GABAergic interneuron differentiation	GO:0021892	7	7	0	1	1
1866	cellular carbohydrate catabolic process	GO:0044275	43	43	0	1	1
1867	regulation of sodium ion transport	GO:0002028	10	10	0	1	1
1868	paraxial mesoderm morphogenesis	GO:0048340	7	7	0	1	1
1869	multicellular organismal catabolic process	GO:0044243	15	15	0	1	1
1870	cellular lipid catabolic process	GO:0044242	52	52	0	1	1
1871	asymmetric protein localization	GO:0008105	8	8	0	1	1
1872	organ growth	GO:0035265	15	15	0	1	1
1873	multicellular organismal metabolic process	GO:0044236	22	22	0	1	1
1874	phagocytosis, recognition	GO:0006910	8	8	0	1	1
1875	ectodermal placode formation	GO:0060788	7	7	0	1	1
1876	nucleocytoplasmic transport	GO:0006913	66	66	0	1	1
1877	Rac protein signal transduction	GO:0016601	8	8	0	1	1
1878	receptor clustering	GO:0043113	10	10	0	1	1
1879	neurotransmitter catabolic process	GO:0042135	7	7	0	1	1
1880	chromosome condensation	GO:0030261	14	14	0	1	1
1881	fear response	GO:0042596	18	18	0	1	1
1882	peptidyl-serine phosphorylation	GO:0018105	18	18	0	1	1
1883	peptidyl-threonine phosphorylation	GO:0018107	13	13	0	1	1	GO:0018210|peptidyl-threonine modification,
1884	columnar/cuboidal epithelial cell differentiation	GO:0002065	8	8	0	1	1
1885	lipid modification	GO:0030258	35	35	0	1	1
1886	monoamine transport	GO:0015844	14	14	0	1	1
1887	lens morphogenesis in camera-type eye	GO:0002089	10	10	0	1	1
1888	neuromuscular junction development	GO:0007528	22	22	0	1	1
1889	lens development in camera-type eye	GO:0002088	23	23	0	1	1
1890	retinoic acid metabolic process	GO:0042573	13	13	0	1	1
1891	negative regulation of caspase activity	GO:0043154	7	7	0	1	1	GO:0010466|negative regulation of peptidase activity,
1892	negative regulation of protein catabolic process	GO:0042177	10	10	0	1	1
1893	mRNA transport	GO:0051028	50	50	0	1	1
1894	positive regulation of DNA recombination	GO:0045911	7	7	0	1	1
1895	temperature homeostasis	GO:0001659	15	15	0	1	1
1896	L-glutamate transport	GO:0015813	7	7	0	1	1
1897	ion transmembrane transport	GO:0034220	35	35	0	1	1
1898	behavioral fear response	GO:0001662	13	13	0	1	1	GO:0002209|behavioral defense response,
1899	female pregnancy	GO:0007565	37	37	0	1	1
1900	embryo implantation	GO:0007566	15	15	0	1	1
1901	cell aging	GO:0007569	22	22	0	1	1
1902	acidic amino acid transport	GO:0015800	7	7	0	1	1
1903	plasma membrane fusion	GO:0045026	7	7	0	1	1
1904	long-chain fatty acid metabolic process	GO:0001676	10	10	0	1	1
1905	positive regulation of gene-specific transcription	GO:0043193	37	37	0	1	1
1906	negative regulation of ossification	GO:0030279	10	10	0	1	1
1907	glycerolipid biosynthetic process	GO:0045017	45	45	0	1	1
1908	response to nutrient	GO:0007584	22	22	0	1	1
1909	ameboidal cell migration	GO:0001667	8	8	0	1	1
1910	positive regulation of natural killer cell mediated cytotoxicity	GO:0045954	10	10	0	1	1	GO:0002717|positive regulation of natural killer cell mediated immunity,
1911	artery morphogenesis	GO:0048844	13	13	0	1	1
1912	Schwann cell differentiation	GO:0014037	10	10	0	1	1
1913	glycerophospholipid metabolic process	GO:0006650	66	66	0	1	1
1914	unsaturated fatty acid biosynthetic process	GO:0006636	23	23	0	1	1
1915	fatty acid beta-oxidation	GO:0006635	15	15	0	1	1
1916	cell-substrate adhesion	GO:0031589	43	43	0	1	1
1917	acylglycerol metabolic process	GO:0006639	35	35	0	1	1
1918	DNA damage response, signal transduction by p53 class mediator resulting in induction of apoptosis	GO:0042771	8	8	0	1	1
1919	primary neural tube formation	GO:0014020	40	40	0	1	1
1920	peptide cross-linking via chondroitin 4-sulfate glycosaminoglycan	GO:0019800	8	8	0	1	1
1921	copper ion homeostasis	GO:0055070	7	7	0	1	1
1922	iron ion homeostasis	GO:0055072	22	22	0	1	1
1923	response to bacterium	GO:0009617	78	78	0	1	1
1924	homeostasis of number of cells within a tissue	GO:0048873	18	18	0	1	1
1925	negative regulation of gliogenesis	GO:0014014	10	10	0	1	1
1926	meiotic chromosome segregation	GO:0045132	8	8	0	1	1
1927	positive regulation of gliogenesis	GO:0014015	8	8	0	1	1	GO:0045687|positive regulation of glial cell differentiation,
1928	fatty acid biosynthetic process	GO:0006633	69	69	0	1	1
1929	purine nucleoside monophosphate biosynthetic process	GO:0009127	10	10	0	1	1	GO:0009168|purine ribonucleoside monophosphate biosynthetic process,
1930	negative regulation of peptide secretion	GO:0002792	10	10	0	1	1	GO:0046676|negative regulation of insulin secretion,
1931	cotranslational protein targeting to membrane	GO:0006613	8	8	0	1	1
1932	development of secondary sexual characteristics	GO:0045136	10	10	0	1	1
1933	forebrain morphogenesis	GO:0048853	8	8	0	1	1
1934	response to mechanical stimulus	GO:0009612	21	21	0	1	1
1935	brain morphogenesis	GO:0048854	15	15	0	1	1
1936	peptide cross-linking	GO:0018149	14	14	0	1	1
1937	regulation of actin polymerization or depolymerization	GO:0008064	40	40	0	1	1
1938	oligodendrocyte development	GO:0014003	8	8	0	1	1
1939	vitamin biosynthetic process	GO:0009110	23	23	0	1	1
1940	nucleoside metabolic process	GO:0009116	37	37	0	1	1
1941	ventricular cardiac muscle cell differentiation	GO:0055012	10	10	0	1	1
1942	negative regulation of myeloid leukocyte differentiation	GO:0002762	8	8	0	1	1
1943	protein export from nucleus	GO:0006611	8	8	0	1	1
1944	segment specification	GO:0007379	8	8	0	1	1
1945	immune response-regulating signal transduction	GO:0002764	37	37	0	1	1
1946	positive regulation of axonogenesis	GO:0050772	13	13	0	1	1
1947	regulation of phagocytosis	GO:0050764	10	10	0	1	1	GO:0050766|positive regulation of phagocytosis,
1948	peptidyl-arginine modification	GO:0018195	7	7	0	1	1
1949	positive regulation of neurogenesis	GO:0050769	35	35	0	1	1
1950	positive regulation of organ growth	GO:0046622	10	10	0	1	1
1951	regulation of biomineral formation	GO:0070167	13	13	0	1	1	GO:0030500|regulation of bone mineralization,
1952	regulation of insulin receptor signaling pathway	GO:0046626	7	7	0	1	1
1953	regulation of natural killer cell mediated immunity	GO:0002715	13	13	0	1	1	GO:0042269|regulation of natural killer cell mediated cytotoxicity,
1954	regulation of systemic arterial blood pressure mediated by a chemical signal	GO:0003044	15	15	0	1	1
1955	mismatch repair	GO:0006298	8	8	0	1	1
1956	response to antibiotic	GO:0046677	14	14	0	1	1
1957	lymphoid progenitor cell differentiation	GO:0002320	7	7	0	1	1
1958	base-excision repair	GO:0006284	15	15	0	1	1
1959	negative regulation of protein import into nucleus	GO:0042308	7	7	0	1	1
1960	regulation of protein import into nucleus	GO:0042306	13	13	0	1	1
1961	male sex differentiation	GO:0046661	45	45	0	1	1
1962	DNA replication initiation	GO:0006270	8	8	0	1	1
1963	vasodilation	GO:0042311	14	14	0	1	1
1964	antigen processing and presentation of exogenous antigen	GO:0019884	21	21	0	1	1
1965	negative regulation of lymphocyte mediated immunity	GO:0002707	8	8	0	1	1	GO:0002704|negative regulation of leukocyte mediated immunity,
1966	negative regulation of phosphorylation	GO:0042326	23	23	0	1	1
1967	DNA-dependent DNA replication	GO:0006261	22	22	0	1	1
1968	response to exogenous dsRNA	GO:0043330	7	7	0	1	1
1969	cholesterol biosynthetic process	GO:0006695	22	22	0	1	1
1970	negative regulation of fat cell differentiation	GO:0045599	8	8	0	1	1
1971	regulation of fat cell differentiation	GO:0045598	15	15	0	1	1
1972	regulation of T cell differentiation in the thymus	GO:0033081	8	8	0	1	1
1973	nucleoside triphosphate biosynthetic process	GO:0009142	74	74	0	1	1
1974	response to amine stimulus	GO:0014075	18	18	0	1	1	GO:0010243|response to organic nitrogen,
1975	leukotriene metabolic process	GO:0006691	13	13	0	1	1
1976	regulation of systemic arterial blood pressure by renin-angiotensin	GO:0003081	7	7	0	1	1
1977	branch elongation of an epithelium	GO:0060602	7	7	0	1	1
1978	mammary gland duct morphogenesis	GO:0060603	22	22	0	1	1
1979	negative regulation of systemic arterial blood pressure	GO:0003085	8	8	0	1	1
1980	glycosphingolipid metabolic process	GO:0006687	15	15	0	1	1
1981	regulation of tumor necrosis factor production	GO:0032680	15	15	0	1	1
1982	nucleoside diphosphate metabolic process	GO:0009132	10	10	0	1	1
1983	regulation of steroid metabolic process	GO:0019218	18	18	0	1	1
1984	regulation of systemic arterial blood pressure	GO:0003073	23	23	0	1	1
1985	regulation of interleukin-4 production	GO:0032673	8	8	0	1	1
1986	mast cell activation	GO:0045576	8	8	0	1	1
1987	positive regulation of B cell differentiation	GO:0045579	7	7	0	1	1
1988	ribonucleoside monophosphate metabolic process	GO:0009161	15	15	0	1	1
1989	multicellular organismal aging	GO:0010259	14	14	0	1	1
1990	regulation of protein kinase B signaling cascade	GO:0051896	10	10	0	1	1
1991	negative regulation of T cell differentiation	GO:0045581	8	8	0	1	1
1992	regulation of interleukin-2 production	GO:0032663	13	13	0	1	1
1993	glycolipid metabolic process	GO:0006664	18	18	0	1	1
1994	glycerol ether metabolic process	GO:0006662	37	37	0	1	1
1995	purine ribonucleotide metabolic process	GO:0009150	89	89	0	1	1
1996	nuclear-transcribed mRNA catabolic process	GO:0000956	26	26	0	1	1
1997	purine ribonucleotide biosynthetic process	GO:0009152	82	82	0	1	1
1998	response to pheromone	GO:0019236	40	40	0	1	1
1999	ribonucleoside monophosphate biosynthetic process	GO:0009156	14	14	0	1	1
[truncated: 384 more rows]

## Sheet: Incoming
Ranking	Name	ID	Probes	NumGenes	RawScore	Pval	CorrectedPvalue	Same as	GeneMembers
1	regulation of system process	GO:0044057	143	143	13	7.808e-05	0.186067
2	retinal rod cell development	GO:0046548	5	5	3	0.0001598	0.190368
3	heart development	GO:0007507	177	177	13	0.0006398	0.50822
4	regulation of exocytosis	GO:0017157	18	18	4	0.00097	0.577856
5	peptide hormone processing	GO:0016486	9	9	3	0.001243	0.592496
6	endothelial cell development	GO:0001885	5	5	2	0.006198	0.868835
7	vesicle transport along microtubule	GO:0047496	5	5	2	0.006198	0.923138
8	heparan sulfate proteoglycan biosynthetic process	GO:0015012	5	5	2	0.006198	0.98468
9	skin development	GO:0043588	26	26	4	0.004033	1
10	fatty acid metabolic process	GO:0006631	145	145	10	0.004134	1
11	cytoskeleton-dependent intracellular transport	GO:0030705	27	27	4	0.00464	1
12	microtubule-based transport	GO:0010970	14	14	3	0.004898	1
13	proteoglycan biosynthetic process	GO:0030166	14	14	3	0.004898	1
14	regulation of muscle contraction	GO:0006937	28	28	4	0.005306	1
15	epithelial cell differentiation	GO:0030855	64	64	6	0.005791	1
16	regulation of smooth muscle contraction	GO:0006940	15	15	3	0.006008	1
17	lung epithelium development	GO:0060428	5	5	2	0.006198	1
18	cell-cell adhesion	GO:0016337	135	135	9	0.007903	1
19	aminoglycan biosynthetic process	GO:0006023	6	6	2	0.00914	1	GO:0006024|glycosaminoglycan biosynthetic process,
20	heparan sulfate proteoglycan metabolic process	GO:0030201	6	6	2	0.00914	1
21	regulation of mitotic cell cycle	GO:0007346	52	52	5	0.0103502	1
22	positive regulation of cell projection organization	GO:0031346	21	21	3	0.015682	1
23	eye photoreceptor cell development	GO:0042462	21	21	3	0.015682	1
24	regulation of cellular localization	GO:0060341	102	102	7	0.015715	1
25	development of secondary female sexual characteristics	GO:0046543	8	8	2	0.0164936	1
26	regulation of natural killer cell activation	GO:0032814	8	8	2	0.0164936	1
27	negative regulation of cell size	GO:0045792	22	22	3	0.0178204	1
28	regulation of secretion	GO:0051046	82	82	6	0.0184861	1
29	cell morphogenesis involved in differentiation	GO:0000904	183	183	10	0.0194719	1
30	eye photoreceptor cell differentiation	GO:0001754	23	23	3	0.0201129	1
31	regulation of protein polymerization	GO:0032271	41	41	4	0.0202538	1
32	respiratory tube development	GO:0030323	84	84	6	0.0205762	1
33	regulation of cell projection assembly	GO:0060491	9	9	2	0.0208509	1
34	endothelial cell differentiation	GO:0045446	9	9	2	0.0208509	1
35	endothelium development	GO:0003158	9	9	2	0.0208509	1
36	neuropeptide signaling pathway	GO:0007218	62	62	5	0.0209781	1
37	neuron projection development	GO:0031175	186	186	10	0.0215287	1
38	regulation of protein complex assembly	GO:0043254	42	42	4	0.0219471	1
39	photoreceptor cell development	GO:0042461	24	24	3	0.0225598	1
40	regulation of osteoblast differentiation	GO:0045667	24	24	3	0.0225598	1
41	generation of a signal involved in cell-cell signaling	GO:0003001	64	64	5	0.0237255	1
42	synaptic vesicle transport	GO:0048489	25	25	3	0.0251614	1
43	cellular biogenic amine biosynthetic process	GO:0042401	25	25	3	0.0251614	1
44	regulation of vesicle-mediated transport	GO:0060627	44	44	4	0.0255863	1
45	ceramide biosynthetic process	GO:0046513	10	10	2	0.025628	1
46	mitochondrial ATP synthesis coupled electron transport	GO:0042775	10	10	2	0.025628	1
47	development of secondary sexual characteristics	GO:0045136	10	10	2	0.025628	1
48	eating behavior	GO:0042755	10	10	2	0.025628	1
49	regulation of fatty acid biosynthetic process	GO:0042304	10	10	2	0.025628	1
50	muscle homeostasis	GO:0046716	10	10	2	0.025628	1
51	catecholamine biosynthetic process	GO:0042423	10	10	2	0.025628	1
52	regulation of synaptic transmission	GO:0050804	66	66	5	0.026695	1
53	carbohydrate transport	GO:0008643	45	45	4	0.0275338	1
54	protein maturation by peptide bond cleavage	GO:0051605	45	45	4	0.0275338	1
55	proteoglycan metabolic process	GO:0006029	26	26	3	0.0279173	1
56	photoreceptor cell differentiation	GO:0046530	26	26	3	0.0279173	1
57	positive regulation of protein complex assembly	GO:0031334	11	11	2	0.0308008	1
58	sphingoid biosynthetic process	GO:0046520	11	11	2	0.0308008	1
59	regulation of erythrocyte differentiation	GO:0045646	11	11	2	0.0308008	1
60	positive regulation of protein polymerization	GO:0032273	11	11	2	0.0308008	1
61	negative regulation of protein complex disassembly	GO:0043242	27	27	3	0.0308269	1
62	fatty acid biosynthetic process	GO:0006633	69	69	5	0.0315762	1
63	regulation of transmission of nerve impulse	GO:0051969	70	70	5	0.0333192	1
64	polysaccharide catabolic process	GO:0000272	12	12	2	0.036346	1
65	ATP synthesis coupled electron transport	GO:0042773	12	12	2	0.036346	1
66	regulation of neurological system process	GO:0031644	72	72	5	0.0369819	1
67	ovulation cycle process	GO:0022602	29	29	3	0.0371036	1
68	ovulation cycle	GO:0042698	30	30	3	0.0404681	1
69	regulation of transport	GO:0051049	179	179	9	0.0408606	1
70	response to hormone stimulus	GO:0009725	74	74	5	0.0408824	1
71	regulation of cell projection organization	GO:0031344	51	51	4	0.0410419	1
72	regulation of epithelial cell differentiation	GO:0030856	13	13	2	0.0422412	1
73	cGMP metabolic process	GO:0046068	13	13	2	0.0422412	1
74	mitotic cell cycle checkpoint	GO:0007093	13	13	2	0.0422412	1
75	deoxyribonucleotide metabolic process	GO:0009262	13	13	2	0.0422412	1
76	negative regulation of cellular component organization	GO:0051129	75	75	5	0.0429226	1
77	regulation of anatomical structure morphogenesis	GO:0022603	181	181	9	0.0433376	1
78	response to peptide hormone stimulus	GO:0043434	52	52	4	0.0435995	1
79	regulation of protein complex disassembly	GO:0043244	31	31	3	0.0439813	1
80	sulfur compound biosynthetic process	GO:0044272	31	31	3	0.0439813	1
81	mesenchymal cell development	GO:0014031	32	32	3	0.0476412	1
82	neurotransmitter secretion	GO:0007269	32	32	3	0.0476412	1
83	muscle system process	GO:0003012	54	54	4	0.0489775	1
84	regulation of cell cycle	GO:0051726	130	130	7	0.0495364	1
85	transmission of nerve impulse	GO:0019226	186	186	9	0.0499656	1
86	regulation of angiogenesis	GO:0045765	33	33	3	0.0514459	1
87	regulation of locomotion	GO:0040012	80	80	5	0.0540301	1
88	regulation of neurotransmitter secretion	GO:0046928	15	15	2	0.0549969	1
89	cellular response to oxidative stress	GO:0034599	15	15	2	0.0549969	1
90	synaptic vesicle exocytosis	GO:0016079	15	15	2	0.0549969	1
91	regulation of calcium ion transport	GO:0051924	15	15	2	0.0549969	1
92	vasculogenesis	GO:0001570	34	34	3	0.055393	1
93	mesenchymal cell differentiation	GO:0048762	34	34	3	0.055393	1
94	cerebral cortex development	GO:0021987	34	34	3	0.055393	1
95	positive regulation of cell adhesion	GO:0045785	35	35	3	0.0594801	1
96	mesenchyme development	GO:0060485	35	35	3	0.0594801	1
97	lung development	GO:0030324	83	83	5	0.0614224	1
98	regulation of neurotransmitter transport	GO:0051588	16	16	2	0.0618171	1
99	regulation of excitatory postsynaptic membrane potential	GO:0060079	16	16	2	0.0618171	1
100	positive regulation of cytoskeleton organization	GO:0051495	16	16	2	0.0618171	1
101	neural crest cell migration	GO:0001755	16	16	2	0.0618171	1
102	thymus development	GO:0048538	16	16	2	0.0618171	1
103	actin filament capping	GO:0051693	16	16	2	0.0618171	1
104	epithelium development	GO:0060429	194	194	9	0.0618998	1
105	locomotory behavior	GO:0007626	194	194	9	0.0618998	1
106	feeding behavior	GO:0007631	36	36	3	0.0637046	1
107	negative regulation of cytoskeleton organization	GO:0051494	36	36	3	0.0637046	1
108	neutral lipid metabolic process	GO:0006638	36	36	3	0.0637046	1
109	exocytosis	GO:0006887	84	84	5	0.0640076	1
110	secretion	GO:0046903	168	168	8	0.0671563	1
111	regulation of actin filament polymerization	GO:0030833	37	37	3	0.0680638	1
112	peptidyl-tyrosine phosphorylation	GO:0018108	37	37	3	0.0680638	1	GO:0018212|peptidyl-tyrosine modification,
113	secretion by cell	GO:0032940	140	140	7	0.0682215	1
114	negative regulation of actin filament depolymerization	GO:0030835	17	17	2	0.0689066	1
115	response to pain	GO:0048265	17	17	2	0.0689066	1
116	regulation of fatty acid metabolic process	GO:0019217	17	17	2	0.0689066	1
117	midbrain development	GO:0030901	17	17	2	0.0689066	1
118	organelle localization	GO:0051640	38	38	3	0.0725549	1
119	regulation of cellular component biogenesis	GO:0044087	62	62	4	0.0739426	1
120	regulation of anatomical structure size	GO:0090066	115	115	6	0.0747609	1
121	regulation of cellular component size	GO:0032535	88	88	5	0.0749497	1
122	respiratory electron transport chain	GO:0022904	18	18	2	0.0762474	1
123	positive regulation of myeloid cell differentiation	GO:0045639	18	18	2	0.0762474	1
124	female sex differentiation	GO:0046660	39	39	3	0.0771749	1
125	regulation of heart contraction	GO:0008016	39	39	3	0.0771749	1
126	regulation of myeloid cell differentiation	GO:0045637	39	39	3	0.0771749	1
127	axonogenesis	GO:0007409	145	145	7	0.0789555	1
128	synaptic transmission	GO:0007268	146	146	7	0.0812138	1
129	regulation of actin polymerization or depolymerization	GO:0008064	40	40	3	0.0819206	1
130	somatic diversification of immune receptors via germline recombination within a single locus	GO:0002562	19	19	2	0.083822	1	GO:0016444|somatic cell DNA recombination,
131	regulation of actin filament depolymerization	GO:0030834	19	19	2	0.083822	1
132	regulation of lipid biosynthetic process	GO:0046890	19	19	2	0.083822	1
133	regulation of neuronal synaptic plasticity	GO:0048168	19	19	2	0.083822	1
134	cellular biogenic amine metabolic process	GO:0006576	65	65	4	0.0846849	1
135	protein processing	GO:0016485	65	65	4	0.0846849	1
136	regulation of actin filament length	GO:0030832	41	41	3	0.0867891	1
137	response to endogenous stimulus	GO:0009719	93	93	5	0.0899593	1
138	lactation	GO:0007595	20	20	2	0.0916137	1
139	regulation of cellular ketone metabolic process	GO:0010565	20	20	2	0.0916137	1
140	regulation of lipid metabolic process	GO:0019216	42	42	3	0.0917769	1
141	response to insulin stimulus	GO:0032868	42	42	3	0.0917769	1
142	regulation of cytoskeleton organization	GO:0051493	67	67	4	0.092246	1
143	regulation of cell adhesion	GO:0030155	67	67	4	0.092246	1
144	protein maturation	GO:0051604	67	67	4	0.092246	1
145	glycoprotein biosynthetic process	GO:0009101	94	94	5	0.0931351	1
146	polysaccharide metabolic process	GO:0005976	68	68	4	0.0961432	1
147	cellular response to chemical stimulus	GO:0070887	95	95	5	0.0963678	1
148	respiratory system development	GO:0060541	95	95	5	0.0963678	1
149	cellular amino acid derivative biosynthetic process	GO:0042398	43	43	3	0.0968809	1
150	cellular response to hormone stimulus	GO:0032870	43	43	3	0.0968809	1
151	regulation of cell morphogenesis involved in differentiation	GO:0010769	43	43	3	0.0968809	1
152	urogenital system development	GO:0001655	124	124	6	0.0986524	1
153	negative regulation of actin filament polymerization	GO:0030837	21	21	2	0.0996065	1
154	regulation of postsynaptic membrane potential	GO:0060078	21	21	2	0.0996065	1
155	insulin receptor signaling pathway	GO:0008286	21	21	2	0.0996065	1
156	cholesterol homeostasis	GO:0042632	21	21	2	0.0996065	1	GO:0055092|sterol homeostasis,
157	neural crest cell development	GO:0014032	21	21	2	0.0996065	1	GO:0014033|neural crest cell differentiation,
158	sphingolipid biosynthetic process	GO:0030148	21	21	2	0.0996065	1
159	somatic diversification of immune receptors	GO:0002200	21	21	2	0.0996065	1
160	regulation of lipase activity	GO:0060191	21	21	2	0.0996065	1
161	developmental growth	GO:0048589	69	69	4	0.100117	1
162	neuron projection morphogenesis	GO:0048812	154	154	7	0.100606	1
163	epidermis development	GO:0008544	97	97	5	0.103002	1
164	microtubule-based movement	GO:0007018	70	70	4	0.104165	1
165	regulation of membrane potential	GO:0042391	98	98	5	0.106402	1
166	cardiac muscle tissue development	GO:0048738	45	45	3	0.107424	1
167	negative regulation of cell cycle	GO:0045786	22	22	2	0.107785	1
168	hippocampus development	GO:0021766	22	22	2	0.107785	1
169	polysaccharide biosynthetic process	GO:0000271	22	22	2	0.107785	1
170	respiratory gaseous exchange	GO:0007585	22	22	2	0.107785	1
171	negative regulation of protein polymerization	GO:0032272	22	22	2	0.107785	1	GO:0031333|negative regulation of protein complex assembly,
172	cell morphogenesis involved in neuron differentiation	GO:0048667	157	157	7	0.108477	1
173	gland development	GO:0048732	157	157	7	0.108477	1
174	cell projection morphogenesis	GO:0048858	157	157	7	0.108477	1
175	regulation of cell size	GO:0008361	46	46	3	0.112855	1
176	membrane lipid biosynthetic process	GO:0046467	23	23	2	0.116135	1
177	catechol metabolic process	GO:0009712	23	23	2	0.116135	1	GO:0018958|phenol metabolic process, GO:0006584|catecholamine metabolic process, GO:0034311|diol metabolic process,
178	regulation of myeloid leukocyte differentiation	GO:0002761	23	23	2	0.116135	1
179	cardiac muscle cell differentiation	GO:0055007	23	23	2	0.116135	1
180	T cell differentiation in the thymus	GO:0033077	23	23	2	0.116135	1
181	energy derivation by oxidation of organic compounds	GO:0015980	73	73	4	0.116747	1
182	sulfur metabolic process	GO:0006790	73	73	4	0.116747	1
183	regulation of actin cytoskeleton organization	GO:0032956	47	47	3	0.11839	1
184	muscle contraction	GO:0006936	47	47	3	0.11839	1
185	regulation of ossification	GO:0030278	47	47	3	0.11839	1
186	pallium development	GO:0021543	47	47	3	0.11839	1
187	regulation of organelle organization	GO:0033043	102	102	5	0.120541	1
188	cytokinesis during cell cycle	GO:0033205	5	5	1	0.121504	1
189	regulation of autophagy	GO:0010506	5	5	1	0.121504	1
190	production of molecular mediator of acute inflammatory response	GO:0002532	5	5	1	0.121504	1
191	forebrain neuron fate commitment	GO:0021877	5	5	1	0.121504	1
192	cellular zinc ion homeostasis	GO:0006882	5	5	1	0.121504	1
193	response to growth hormone stimulus	GO:0060416	5	5	1	0.121504	1	GO:0060396|growth hormone receptor signaling pathway,
194	2-oxoglutarate metabolic process	GO:0006103	5	5	1	0.121504	1	GO:0006107|oxaloacetate metabolic process,
195	response to amino acid stimulus	GO:0043200	5	5	1	0.121504	1
196	taurine metabolic process	GO:0019530	5	5	1	0.121504	1
197	viral reproductive process	GO:0022415	5	5	1	0.121504	1	GO:0016032|viral reproduction,
198	negative regulation of response to nutrient levels	GO:0032108	5	5	1	0.121504	1	GO:0032105|negative regulation of response to extracellular stimulus,
199	microtubule organizing center organization	GO:0031023	5	5	1	0.121504	1
200	positive regulation of interleukin-2 biosynthetic process	GO:0045086	5	5	1	0.121504	1
201	chondroitin sulfate proteoglycan biosynthetic process	GO:0050650	5	5	1	0.121504	1
202	positive regulation of survival gene product expression	GO:0045885	5	5	1	0.121504	1
203	valine metabolic process	GO:0006573	5	5	1	0.121504	1
204	cytoplasm organization	GO:0007028	5	5	1	0.121504	1
205	response to ATP	GO:0033198	5	5	1	0.121504	1
206	positive regulation of activated T cell proliferation	GO:0042104	5	5	1	0.121504	1
207	negative regulation of fatty acid metabolic process	GO:0045922	5	5	1	0.121504	1	GO:0045717|negative regulation of fatty acid biosynthetic process,
208	dosage compensation	GO:0007549	5	5	1	0.121504	1
209	positive regulation of muscle contraction	GO:0045933	5	5	1	0.121504	1
210	positive regulation of mitotic cell cycle	GO:0045931	5	5	1	0.121504	1
211	negative regulation of mitotic cell cycle	GO:0045930	5	5	1	0.121504	1
212	cardiac myofibril assembly	GO:0055003	5	5	1	0.121504	1
213	creatine metabolic process	GO:0006600	5	5	1	0.121504	1
214	dichotomous subdivision of terminal units involved in salivary gland branching	GO:0060666	5	5	1	0.121504	1
215	regulation of gamma-delta T cell differentiation	GO:0045586	5	5	1	0.121504	1	GO:0045588|positive regulation of gamma-delta T cell differentiation, GO:0046643|regulation of gamma-delta T cell activation, GO:0046645|positive regulation of gamma-delta T cell activation,
216	glutamate secretion	GO:0014047	5	5	1	0.121504	1
217	regulation of myeloid cell apoptosis	GO:0033032	5	5	1	0.121504	1
218	cell migration in hindbrain	GO:0021535	5	5	1	0.121504	1
219	regulation of sterol transport	GO:0032371	5	5	1	0.121504	1	GO:0032374|regulation of cholesterol transport,
220	sympathetic nervous system development	GO:0048485	5	5	1	0.121504	1
221	transcription termination	GO:0006353	5	5	1	0.121504	1
222	natural killer cell differentiation	GO:0001779	5	5	1	0.121504	1
223	protein deubiquitination	GO:0016579	5	5	1	0.121504	1
224	response to glucocorticoid stimulus	GO:0051384	5	5	1	0.121504	1	GO:0031960|response to corticosteroid stimulus,
225	Leydig cell differentiation	GO:0033327	5	5	1	0.121504	1
226	dopamine biosynthetic process	GO:0042416	5	5	1	0.121504	1
227	Peyer's patch development	GO:0048541	5	5	1	0.121504	1
228	androgen receptor signaling pathway	GO:0030521	5	5	1	0.121504	1
229	negative regulation of smooth muscle contraction	GO:0045986	5	5	1	0.121504	1
230	protein palmitoylation	GO:0018345	5	5	1	0.121504	1
231	regulation of actin filament-based process	GO:0032970	48	48	3	0.124022	1
232	negative regulation of organelle organization	GO:0010639	48	48	3	0.124022	1
233	ectoderm development	GO:0007398	103	103	5	0.124207	1
234	positive regulation of cell-substrate adhesion	GO:0010811	24	24	2	0.124642	1
235	establishment of organelle localization	GO:0051656	24	24	2	0.124642	1
236	transmembrane receptor protein tyrosine kinase signaling pathway	GO:0007169	164	164	7	0.128074	1
237	leukocyte differentiation	GO:0002521	105	105	5	0.131693	1
238	cell cycle checkpoint	GO:0000075	25	25	2	0.133292	1
239	cellular component assembly involved in morphogenesis	GO:0010927	25	25	2	0.133292	1
240	regulation of metal ion transport	GO:0010959	25	25	2	0.133292	1
241	pituitary gland development	GO:0021983	25	25	2	0.133292	1
242	nerve-nerve synaptic transmission	GO:0007270	25	25	2	0.133292	1
243	cell part morphogenesis	GO:0032990	166	166	7	0.13398	1
244	cellular chemical homeostasis	GO:0055082	198	198	8	0.136053	1
245	second-messenger-mediated signaling	GO:0019932	78	78	4	0.13909	1
246	chemotaxis	GO:0006935	78	78	4	0.13909	1	GO:0042330|taxis,
247	peptidyl-amino acid modification	GO:0018193	107	107	5	0.139377	1
248	mechanoreceptor differentiation	GO:0042490	26	26	2	0.142073	1
249	positive regulation of cell migration	GO:0030335	26	26	2	0.142073	1
250	gut development	GO:0048565	26	26	2	0.142073	1
251	negative regulation of cellular catabolic process	GO:0031330	6	6	1	0.143977	1
252	negative regulation of lipid biosynthetic process	GO:0051055	6	6	1	0.143977	1
253	mitochondrial electron transport, ubiquinol to cytochrome c	GO:0006122	6	6	1	0.143977	1
254	post-embryonic camera-type eye development	GO:0031077	6	6	1	0.143977	1
255	regulation of odontogenesis	GO:0042481	6	6	1	0.143977	1
256	deoxyribonucleoside triphosphate metabolic process	GO:0009200	6	6	1	0.143977	1
257	two-component signal transduction system (phosphorelay)	GO:0000160	6	6	1	0.143977	1
258	mitotic cell cycle spindle assembly checkpoint	GO:0007094	6	6	1	0.143977	1	GO:0045841|negative regulation of mitotic metaphase/anaphase transition, GO:0031577|spindle checkpoint,
259	deoxyribonucleotide biosynthetic process	GO:0009263	6	6	1	0.143977	1
260	phosphagen metabolic process	GO:0006599	6	6	1	0.143977	1
261	tetrahydrobiopterin metabolic process	GO:0046146	6	6	1	0.143977	1
262	negative regulation of epithelial cell proliferation involved in prostate gland development	GO:0060770	6	6	1	0.143977	1
263	negative regulation of muscle contraction	GO:0045932	6	6	1	0.143977	1
264	cellular glucose homeostasis	GO:0001678	6	6	1	0.143977	1
265	trophoblast giant cell differentiation	GO:0060707	6	6	1	0.143977	1
266	regulation of calcium ion-dependent exocytosis	GO:0017158	6	6	1	0.143977	1
267	zinc ion homeostasis	GO:0055069	6	6	1	0.143977	1
268	macrophage differentiation	GO:0030225	6	6	1	0.143977	1
269	peptidyl-asparagine modification	GO:0018196	6	6	1	0.143977	1	GO:0018279|protein amino acid N-linked glycosylation via asparagine,
270	respiratory system process	GO:0003016	6	6	1	0.143977	1
271	mammary gland epithelial cell differentiation	GO:0060644	6	6	1	0.143977	1
272	dichotomous subdivision of an epithelial terminal unit	GO:0060600	6	6	1	0.143977	1
273	regulation of phosphoinositide 3-kinase cascade	GO:0014066	6	6	1	0.143977	1
274	regulation of lipid transport	GO:0032368	6	6	1	0.143977	1
275	tetrahydrobiopterin biosynthetic process	GO:0006729	6	6	1	0.143977	1
276	mucosal-associated lymphoid tissue development	GO:0048537	6	6	1	0.143977	1
277	somatic stem cell maintenance	GO:0035019	6	6	1	0.143977	1
278	regulation of actin filament bundle formation	GO:0032231	6	6	1	0.143977	1	GO:0051492|regulation of stress fiber formation,
279	carnitine metabolic process	GO:0009437	6	6	1	0.143977	1
280	defense response to Gram-negative bacterium	GO:0050829	6	6	1	0.143977	1
281	blood vessel morphogenesis	GO:0048514	170	170	7	0.146188	1
282	positive regulation of secretion	GO:0051047	27	27	2	0.150973	1
283	hindlimb morphogenesis	GO:0035137	27	27	2	0.150973	1
284	cyclic nucleotide metabolic process	GO:0009187	27	27	2	0.150973	1
285	ceramide metabolic process	GO:0006672	27	27	2	0.150973	1
286	sensory perception of pain	GO:0019233	27	27	2	0.150973	1
287	regulation of neurotransmitter levels	GO:0001505	53	53	3	0.153545	1
288	hindbrain development	GO:0030902	53	53	3	0.153545	1
289	regulation of neuron differentiation	GO:0045664	82	82	4	0.158094	1
290	negative regulation of cellular protein metabolic process	GO:0032269	82	82	4	0.158094	1
291	cellular amino acid derivative metabolic process	GO:0006575	112	112	5	0.159412	1
292	DNA damage response, signal transduction	GO:0042770	28	28	2	0.15998	1
293	positive regulation of organelle organization	GO:0010638	28	28	2	0.15998	1
294	cardiac cell differentiation	GO:0035051	28	28	2	0.15998	1
295	glucan metabolic process	GO:0044042	28	28	2	0.15998	1	GO:0006073|cellular glucan metabolic process, GO:0005977|glycogen metabolic process,
296	nucleoside triphosphate metabolic process	GO:0009141	83	83	4	0.162988	1
297	lymphocyte differentiation	GO:0030098	83	83	4	0.162988	1
298	carboxylic acid biosynthetic process	GO:0046394	113	113	5	0.163554	1	GO:0016053|organic acid biosynthetic process,
299	positive regulation of cyclic nucleotide metabolic process	GO:0030801	7	7	1	0.165876	1	GO:0030804|positive regulation of cyclic nucleotide biosynthetic process, GO:0030810|positive regulation of nucleotide biosynthetic process, GO:0045981|positive regulation of nucleotide metabolic process,
300	somatic diversification of immune receptors via somatic mutation	GO:0002566	7	7	1	0.165876	1	GO:0016446|somatic hypermutation of immunoglobulin genes,
301	2'-deoxyribonucleotide metabolic process	GO:0009394	7	7	1	0.165876	1
302	cellular copper ion homeostasis	GO:0006878	7	7	1	0.165876	1
303	regulation of activated T cell proliferation	GO:0046006	7	7	1	0.165876	1
304	keratinocyte proliferation	GO:0043616	7	7	1	0.165876	1
305	cytokine biosynthetic process	GO:0042089	7	7	1	0.165876	1
306	synaptic transmission, dopaminergic	GO:0001963	7	7	1	0.165876	1
307	negative regulation of lipid metabolic process	GO:0045833	7	7	1	0.165876	1
308	mitochondrial genome maintenance	GO:0000002	7	7	1	0.165876	1
309	photoreceptor cell maintenance	GO:0045494	7	7	1	0.165876	1
310	betaine metabolic process	GO:0006577	7	7	1	0.165876	1
311	vesicle targeting	GO:0006903	7	7	1	0.165876	1
312	cerebral cortex GABAergic interneuron differentiation	GO:0021892	7	7	1	0.165876	1
313	copper ion homeostasis	GO:0055070	7	7	1	0.165876	1
314	response to exogenous dsRNA	GO:0043330	7	7	1	0.165876	1
315	positive regulation of B cell differentiation	GO:0045579	7	7	1	0.165876	1
316	regulation of Rho GTPase activity	GO:0032319	7	7	1	0.165876	1
317	nitric oxide metabolic process	GO:0046209	7	7	1	0.165876	1	GO:0006809|nitric oxide biosynthetic process,
318	establishment of nucleus localization	GO:0040023	7	7	1	0.165876	1
319	axonal fasciculation	GO:0007413	7	7	1	0.165876	1
320	negative regulation of nuclear division	GO:0051784	7	7	1	0.165876	1	GO:0045839|negative regulation of mitosis,
321	cofactor transport	GO:0051181	7	7	1	0.165876	1
322	synaptic transmission, cholinergic	GO:0007271	7	7	1	0.165876	1
323	positive regulation of erythrocyte differentiation	GO:0045648	7	7	1	0.165876	1
324	norepinephrine metabolic process	GO:0042415	7	7	1	0.165876	1
325	quaternary ammonium group transport	GO:0015697	7	7	1	0.165876	1
326	protein modification by small protein removal	GO:0070646	7	7	1	0.165876	1
327	regulation of Rac protein signal transduction	GO:0035020	7	7	1	0.165876	1
328	embryonic gut development	GO:0048566	7	7	1	0.165876	1
329	positive regulation of natural killer cell activation	GO:0032816	7	7	1	0.165876	1
330	symbiosis, encompassing mutualism through parasitism	GO:0044403	7	7	1	0.165876	1
331	triglyceride metabolic process	GO:0006641	29	29	2	0.169081	1
332	positive regulation of cell motion	GO:0051272	29	29	2	0.169081	1
333	regulation of cell morphogenesis	GO:0022604	85	85	4	0.172939	1
334	myelination	GO:0042552	30	30	2	0.178268	1
335	energy reserve metabolic process	GO:0006112	30	30	2	0.178268	1
336	female gonad development	GO:0008585	30	30	2	0.178268	1
337	glycosaminoglycan metabolic process	GO:0030203	30	30	2	0.178268	1
338	lipid homeostasis	GO:0055088	30	30	2	0.178268	1
339	membrane depolarization	GO:0051899	30	30	2	0.178268	1
340	T cell differentiation	GO:0030217	57	57	3	0.178578	1
341	cell proliferation	GO:0008283	181	181	7	0.18231	1
342	negative regulation of protein metabolic process	GO:0051248	87	87	4	0.183094	1
343	DNA recombination	GO:0006310	58	58	3	0.185004	1
344	positive regulation of actin filament polymerization	GO:0030838	8	8	1	0.187217	1
345	copper ion transport	GO:0006825	8	8	1	0.187217	1
346	calcium-dependent cell-cell adhesion	GO:0016339	8	8	1	0.187217	1
347	regulation of response to extracellular stimulus	GO:0032104	8	8	1	0.187217	1	GO:0032107|regulation of response to nutrient levels,
348	anagen	GO:0042640	8	8	1	0.187217	1
349	polyamine biosynthetic process	GO:0006596	8	8	1	0.187217	1
350	V(D)J recombination	GO:0033151	8	8	1	0.187217	1
351	macrophage activation	GO:0042116	8	8	1	0.187217	1
352	cytokine metabolic process	GO:0042107	8	8	1	0.187217	1
353	Rac protein signal transduction	GO:0016601	8	8	1	0.187217	1
354	DNA damage response, signal transduction by p53 class mediator resulting in induction of apoptosis	GO:0042771	8	8	1	0.187217	1
355	mismatch repair	GO:0006298	8	8	1	0.187217	1
356	regulation of interleukin-4 production	GO:0032673	8	8	1	0.187217	1
357	regulation of dopamine secretion	GO:0014059	8	8	1	0.187217	1
358	vitamin transport	GO:0051180	8	8	1	0.187217	1
359	calcium-mediated signaling	GO:0019722	8	8	1	0.187217	1
360	musculoskeletal movement	GO:0050881	8	8	1	0.187217	1	GO:0050879|multicellular organismal movement,
361	cerebellar Purkinje cell differentiation	GO:0021702	8	8	1	0.187217	1	GO:0021694|cerebellar Purkinje cell layer formation, GO:0021692|cerebellar Purkinje cell layer morphogenesis,
362	negative regulation of axon extension	GO:0030517	8	8	1	0.187217	1
363	limbic system development	GO:0021761	31	31	2	0.187529	1
364	regulation of ion transport	GO:0043269	31	31	2	0.187529	1
365	sphingoid metabolic process	GO:0046519	31	31	2	0.187529	1
366	peptide metabolic process	GO:0006518	31	31	2	0.187529	1
367	regulation of cell division	GO:0051302	31	31	2	0.187529	1
368	cellular response to insulin stimulus	GO:0032869	31	31	2	0.187529	1
369	glycoprotein metabolic process	GO:0009100	119	119	5	0.189269	1
370	amine biosynthetic process	GO:0009309	59	59	3	0.191489	1
371	hormone metabolic process	GO:0042445	59	59	3	0.191489	1
372	gonad development	GO:0008406	59	59	3	0.191489	1
373	diencephalon development	GO:0021536	32	32	2	0.196855	1
374	ensheathment of neurons	GO:0007272	32	32	2	0.196855	1	GO:0008366|axon ensheathment,
375	purine nucleotide metabolic process	GO:0006163	121	121	5	0.198147	1
376	eye development	GO:0001654	122	122	5	0.202639	1
377	nucleotide metabolic process	GO:0009117	187	187	7	0.203446	1	GO:0006753|nucleoside phosphate metabolic process,
378	protein amino acid dephosphorylation	GO:0006470	91	91	4	0.203962	1
379	regulation of body fluid levels	GO:0050878	61	61	3	0.204626	1
380	prostate gland development	GO:0030850	33	33	2	0.206236	1
381	development of primary female sexual characteristics	GO:0046545	33	33	2	0.206236	1
382	regulation of Wnt receptor signaling pathway	GO:0030111	33	33	2	0.206236	1
383	cell fate commitment	GO:0045165	123	123	5	0.207166	1
384	positive regulation of fibroblast proliferation	GO:0048146	9	9	1	0.208012	1
385	forebrain regionalization	GO:0021871	9	9	1	0.208012	1
386	regulation of striated muscle cell differentiation	GO:0051153	9	9	1	0.208012	1
387	regulation of interleukin-2 biosynthetic process	GO:0045076	9	9	1	0.208012	1
388	myoblast differentiation	GO:0045445	9	9	1	0.208012	1
389	regulation of catecholamine secretion	GO:0050433	9	9	1	0.208012	1
390	regulation of epithelial cell proliferation involved in prostate gland development	GO:0060768	9	9	1	0.208012	1
391	adult heart development	GO:0007512	9	9	1	0.208012	1
392	osteoblast development	GO:0002076	9	9	1	0.208012	1
393	cell differentiation involved in embryonic placenta development	GO:0060706	9	9	1	0.208012	1
394	calcium ion-dependent exocytosis	GO:0017156	9	9	1	0.208012	1
395	positive regulation of myeloid leukocyte differentiation	GO:0002763	9	9	1	0.208012	1
396	pyrimidine nucleoside triphosphate biosynthetic process	GO:0009148	9	9	1	0.208012	1	GO:0009147|pyrimidine nucleoside triphosphate metabolic process,
397	neuromuscular process controlling posture	GO:0050884	9	9	1	0.208012	1
398	sarcomere organization	GO:0045214	9	9	1	0.208012	1
399	organic cation transport	GO:0015695	9	9	1	0.208012	1
400	kidney development	GO:0001822	92	92	4	0.209286	1
401	cell migration	GO:0016477	189	189	7	0.210693	1
402	nitrogen compound biosynthetic process	GO:0044271	124	124	5	0.211725	1
403	multicellular organismal response to stress	GO:0033555	34	34	2	0.215664	1
404	cellular polysaccharide metabolic process	GO:0044264	34	34	2	0.215664	1
405	regulation of cell-substrate adhesion	GO:0010810	34	34	2	0.215664	1
406	extracellular structure organization	GO:0043062	125	125	5	0.216317	1
407	cellular ion homeostasis	GO:0006873	191	191	7	0.218035	1
408	rhythmic process	GO:0048511	64	64	3	0.224697	1
409	aminoglycan metabolic process	GO:0006022	35	35	2	0.22513	1
410	striated muscle cell differentiation	GO:0051146	35	35	2	0.22513	1
411	acylglycerol metabolic process	GO:0006639	35	35	2	0.22513	1
412	regulation of axonogenesis	GO:0050770	35	35	2	0.22513	1
413	positive regulation of cell differentiation	GO:0045597	127	127	5	0.225592	1
414	water transport	GO:0006833	10	10	1	0.228277	1	GO:0042044|fluid transport,
415	glutamate signaling pathway	GO:0007215	10	10	1	0.228277	1
416	cellular response to hydrogen peroxide	GO:0070301	10	10	1	0.228277	1	GO:0042744|hydrogen peroxide catabolic process,
417	regulation of survival gene product expression	GO:0045884	10	10	1	0.228277	1
418	DNA damage response, signal transduction by p53 class mediator	GO:0030330	10	10	1	0.228277	1
419	negative regulation of microtubule depolymerization	GO:0007026	10	10	1	0.228277	1	GO:0031114|regulation of microtubule depolymerization,
420	positive regulation of natural killer cell mediated cytotoxicity	GO:0045954	10	10	1	0.228277	1	GO:0002717|positive regulation of natural killer cell mediated immunity,
421	negative regulation of peptide secretion	GO:0002792	10	10	1	0.228277	1	GO:0046676|negative regulation of insulin secretion,
422	reproductive behavior in a multicellular organism	GO:0033057	10	10	1	0.228277	1
423	synaptic vesicle endocytosis	GO:0048488	10	10	1	0.228277	1
424	lipopolysaccharide-mediated signaling pathway	GO:0031663	10	10	1	0.228277	1
425	peptide biosynthetic process	GO:0043043	10	10	1	0.228277	1
426	natural killer cell activation	GO:0030101	10	10	1	0.228277	1
427	positive regulation of transmission of nerve impulse	GO:0051971	10	10	1	0.228277	1	GO:0050806|positive regulation of synaptic transmission,
428	cGMP biosynthetic process	GO:0006182	10	10	1	0.228277	1
429	cellular component maintenance	GO:0043954	10	10	1	0.228277	1
430	regulation of respiratory system process	GO:0044065	10	10	1	0.228277	1	GO:0002087|regulation of respiratory gaseous exchange by neurological system process,
431	anterior/posterior pattern formation	GO:0009952	128	128	5	0.230273	1
432	regulation of action potential in neuron	GO:0019228	36	36	2	0.234625	1
433	telencephalon development	GO:0021537	66	66	3	0.238284	1
434	regulation of Rho protein signal transduction	GO:0035023	66	66	3	0.238284	1
435	positive regulation of multicellular organismal process	GO:0051240	98	98	4	0.241995	1
436	regulation of synaptic plasticity	GO:0048167	37	37	2	0.244143	1
437	regulation of cytokine biosynthetic process	GO:0042035	37	37	2	0.244143	1
438	female pregnancy	GO:0007565	37	37	2	0.244143	1
439	glycerol ether metabolic process	GO:0006662	37	37	2	0.244143	1
440	regulation of cell development	GO:0060284	131	131	5	0.244481	1
441	regulation of hydrolase activity	GO:0051336	131	131	5	0.244481	1
442	ATP metabolic process	GO:0046034	67	67	3	0.245129	1
443	positive regulation of cellular component organization	GO:0051130	67	67	3	0.245129	1
444	muscle cell differentiation	GO:0042692	67	67	3	0.245129	1
445	embryonic skeletal system development	GO:0048706	67	67	3	0.245129	1
446	heart morphogenesis	GO:0003007	67	67	3	0.245129	1
447	eye morphogenesis	GO:0048592	67	67	3	0.245129	1
448	thyroid gland development	GO:0030878	11	11	1	0.248025	1
449	negative regulation of cell cycle process	GO:0010948	11	11	1	0.248025	1
450	lipid storage	GO:0019915	11	11	1	0.248025	1
451	cellular response to reactive oxygen species	GO:0034614	11	11	1	0.248025	1
452	cerebral cortex neuron differentiation	GO:0021895	11	11	1	0.248025	1
453	regulation of the force of heart contraction	GO:0002026	11	11	1	0.248025	1
454	cardiac cell development	GO:0055006	11	11	1	0.248025	1	GO:0055013|cardiac muscle cell development,
455	axon cargo transport	GO:0008088	11	11	1	0.248025	1
456	response to tropane	GO:0014073	11	11	1	0.248025	1	GO:0042220|response to cocaine,
457	regulation of vasoconstriction	GO:0019229	11	11	1	0.248025	1
458	cell wall macromolecule catabolic process	GO:0016998	11	11	1	0.248025	1	GO:0044036|cell wall macromolecule metabolic process, GO:0070882|cell wall organization or biogenesis,
459	cell differentiation in hindbrain	GO:0021533	11	11	1	0.248025	1
460	platelet activation	GO:0030168	11	11	1	0.248025	1
461	positive regulation of inflammatory response	GO:0050729	11	11	1	0.248025	1
462	positive regulation of neurological system process	GO:0031646	11	11	1	0.248025	1
463	positive regulation of osteoblast differentiation	GO:0045669	11	11	1	0.248025	1
464	branched chain family amino acid metabolic process	GO:0009081	11	11	1	0.248025	1
465	epithelial to mesenchymal transition	GO:0001837	11	11	1	0.248025	1
466	cerebellar cortex formation	GO:0021697	11	11	1	0.248025	1
467	establishment of vesicle localization	GO:0051650	11	11	1	0.248025	1
468	negative regulation of microtubule polymerization or depolymerization	GO:0031111	11	11	1	0.248025	1
469	striated muscle tissue development	GO:0014706	132	132	5	0.249268	1
470	positive regulation of developmental process	GO:0051094	166	166	6	0.251934	1
471	mammary gland development	GO:0030879	68	68	3	0.252006	1
472	nucleobase, nucleoside and nucleotide metabolic process	GO:0055086	200	200	7	0.252142	1
473	G-protein signaling, coupled to cAMP nucleotide second messenger	GO:0007188	38	38	2	0.253676	1
474	organic ether metabolic process	GO:0018904	38	38	2	0.253676	1
475	negative regulation of cell development	GO:0010721	38	38	2	0.253676	1
476	development of primary sexual characteristics	GO:0045137	69	69	3	0.25891	1
477	placenta development	GO:0001890	69	69	3	0.25891	1
478	regulation of small GTPase mediated signal transduction	GO:0051056	169	169	6	0.264844	1
479	positive regulation of transport	GO:0051050	70	70	3	0.265839	1
480	neurotransmitter transport	GO:0006836	70	70	3	0.265839	1
481	translational elongation	GO:0006414	12	12	1	0.267269	1
482	negative regulation of hormone secretion	GO:0046888	12	12	1	0.267269	1
483	forebrain neuron differentiation	GO:0021879	12	12	1	0.267269	1
484	regulation of translational initiation	GO:0006446	12	12	1	0.267269	1
485	cellular protein complex disassembly	GO:0043624	12	12	1	0.267269	1
486	response to acid	GO:0001101	12	12	1	0.267269	1
487	detection of chemical stimulus involved in sensory perception of bitter taste	GO:0001580	12	12	1	0.267269	1	GO:0050912|detection of chemical stimulus involved in sensory perception of taste,
488	regulation of nitric oxide biosynthetic process	GO:0045428	12	12	1	0.267269	1
489	labyrinthine layer blood vessel development	GO:0060716	12	12	1	0.267269	1
490	prostate gland growth	GO:0060736	12	12	1	0.267269	1
491	epithelial cell differentiation involved in prostate gland development	GO:0060742	12	12	1	0.267269	1
492	regulation of heart rate	GO:0002027	12	12	1	0.267269	1
493	synaptic transmission, glutamatergic	GO:0035249	12	12	1	0.267269	1
494	actin filament bundle formation	GO:0051017	12	12	1	0.267269	1
495	chondroitin sulfate metabolic process	GO:0030204	12	12	1	0.267269	1
496	cytolysis	GO:0019835	12	12	1	0.267269	1
497	response to dsRNA	GO:0043331	12	12	1	0.267269	1
498	regulation of B cell differentiation	GO:0045577	12	12	1	0.267269	1
499	hair follicle maturation	GO:0048820	12	12	1	0.267269	1
500	phospholipid transport	GO:0015914	12	12	1	0.267269	1
501	retinal ganglion cell axon guidance	GO:0031290	12	12	1	0.267269	1
502	negative regulation of MAPKKK cascade	GO:0043409	12	12	1	0.267269	1
503	synapse assembly	GO:0007416	12	12	1	0.267269	1
504	negative regulation of osteoblast differentiation	GO:0045668	12	12	1	0.267269	1
505	cell-cell junction organization	GO:0045216	12	12	1	0.267269	1
506	response to steroid hormone stimulus	GO:0048545	12	12	1	0.267269	1
507	cerebellar Purkinje cell layer development	GO:0021680	12	12	1	0.267269	1
508	nucleus localization	GO:0051647	12	12	1	0.267269	1
509	regulation of leukocyte activation	GO:0002694	103	103	4	0.270074	1
510	regulation of cell activation	GO:0050865	103	103	4	0.270074	1
511	regulation of cell migration	GO:0030334	71	71	3	0.272789	1
512	mitochondrion organization	GO:0007005	72	72	3	0.279759	1
513	ubiquitin-dependent protein catabolic process	GO:0006511	105	105	4	0.281466	1
514	G-protein signaling, coupled to cyclic nucleotide second messenger	GO:0007187	41	41	2	0.282295	1
515	regulation of neuron projection development	GO:0010975	41	41	2	0.282295	1
516	molting cycle process	GO:0022404	41	41	2	0.282295	1	GO:0022405|hair cycle process, GO:0001942|hair follicle development,
517	spermatid development	GO:0007286	41	41	2	0.282295	1
518	DNA damage checkpoint	GO:0000077	13	13	1	0.286021	1
519	pteridine and derivative biosynthetic process	GO:0042559	13	13	1	0.286021	1
520	protein complex disassembly	GO:0043241	13	13	1	0.286021	1
521	positive regulation of ion transport	GO:0043270	13	13	1	0.286021	1
522	DNA damage response, signal transduction resulting in induction of apoptosis	GO:0008630	13	13	1	0.286021	1
523	cellular macromolecular complex disassembly	GO:0034623	13	13	1	0.286021	1
524	peptidyl-threonine phosphorylation	GO:0018107	13	13	1	0.286021	1	GO:0018210|peptidyl-threonine modification,
525	artery morphogenesis	GO:0048844	13	13	1	0.286021	1
526	hydrogen peroxide metabolic process	GO:0042743	13	13	1	0.286021	1
527	positive regulation of axonogenesis	GO:0050772	13	13	1	0.286021	1
528	regulation of natural killer cell mediated immunity	GO:0002715	13	13	1	0.286021	1	GO:0042269|regulation of natural killer cell mediated cytotoxicity,
529	regulation of interleukin-2 production	GO:0032663	13	13	1	0.286021	1
530	transcription initiation from RNA polymerase II promoter	GO:0006367	13	13	1	0.286021	1
531	regulation of osteoclast differentiation	GO:0045670	13	13	1	0.286021	1
532	cerebellar cortex morphogenesis	GO:0021696	13	13	1	0.286021	1
533	actin filament-based movement	GO:0030048	13	13	1	0.286021	1
534	negative regulation of translation	GO:0017148	13	13	1	0.286021	1
535	vesicle localization	GO:0051648	13	13	1	0.286021	1
536	germ cell development	GO:0007281	73	73	3	0.286746	1
537	cellular respiration	GO:0045333	42	42	2	0.291821	1
538	positive regulation of hydrolase activity	GO:0051345	42	42	2	0.291821	1
539	negative regulation of neuron apoptosis	GO:0043524	42	42	2	0.291821	1
540	regulation of homeostatic process	GO:0032844	42	42	2	0.291821	1
541	regulation of neurogenesis	GO:0050767	107	107	4	0.29293	1
542	muscle tissue development	GO:0060537	141	141	5	0.293304	1
543	nucleoside triphosphate biosynthetic process	GO:0009142	74	74	3	0.293745	1
544	cell activation	GO:0001775	176	176	6	0.295577	1
545	regulation of action potential	GO:0001508	43	43	2	0.301331	1
546	hair cycle	GO:0042633	43	43	2	0.301331	1	GO:0042303|molting cycle,
547	cAMP-mediated signaling	GO:0019933	43	43	2	0.301331	1
548	actin filament organization	GO:0007015	43	43	2	0.301331	1
549	cell cycle arrest	GO:0007050	43	43	2	0.301331	1
550	cellular carbohydrate catabolic process	GO:0044275	43	43	2	0.301331	1
551	synapse organization	GO:0050808	43	43	2	0.301331	1
552	generation of neurons in the forebrain	GO:0021872	14	14	1	0.304294	1
553	regulation of respiratory gaseous exchange	GO:0043576	14	14	1	0.304294	1
554	dicarboxylic acid metabolic process	GO:0043648	14	14	1	0.304294	1
555	artery development	GO:0060840	14	14	1	0.304294	1
556	sensory perception of bitter taste	GO:0050913	14	14	1	0.304294	1
557	chondroitin sulfate proteoglycan metabolic process	GO:0050654	14	14	1	0.304294	1
558	monoamine transport	GO:0015844	14	14	1	0.304294	1
559	myofibril assembly	GO:0030239	14	14	1	0.304294	1	GO:0055002|striated muscle cell development,
560	response to antibiotic	GO:0046677	14	14	1	0.304294	1
561	vasodilation	GO:0042311	14	14	1	0.304294	1
562	neuroblast proliferation	GO:0007405	14	14	1	0.304294	1
563	steroid hormone receptor signaling pathway	GO:0030518	14	14	1	0.304294	1
564	aromatic compound biosynthetic process	GO:0019438	14	14	1	0.304294	1
565	negative regulation of catabolic process	GO:0009895	14	14	1	0.304294	1
566	regulation of amine transport	GO:0051952	14	14	1	0.304294	1
567	regulation of mitotic metaphase/anaphase transition	GO:0030071	14	14	1	0.304294	1
568	regulation of microtubule polymerization or depolymerization	GO:0031110	14	14	1	0.304294	1
569	purine ribonucleoside triphosphate metabolic process	GO:0009205	76	76	3	0.307775	1
570	muscle organ development	GO:0007517	179	179	6	0.308963	1
571	negative regulation of apoptosis	GO:0043066	180	180	6	0.313449	1
572	ribonucleoside triphosphate metabolic process	GO:0009199	77	77	3	0.314801	1
573	dephosphorylation	GO:0016311	111	111	4	0.316026	1
574	regionalization	GO:0003002	181	181	6	0.317945	1
575	forebrain development	GO:0030900	146	146	5	0.318332	1
576	chloride transport	GO:0006821	45	45	2	0.320278	1
577	oxidative phosphorylation	GO:0006119	45	45	2	0.320278	1
578	nucleoside monophosphate metabolic process	GO:0009123	45	45	2	0.320278	1
579	male sex differentiation	GO:0046661	45	45	2	0.320278	1
580	spermatid differentiation	GO:0048515	45	45	2	0.320278	1
581	regulation of fibroblast proliferation	GO:0048145	15	15	1	0.322101	1
582	regulation of long-term neuronal synaptic plasticity	GO:0048169	15	15	1	0.322101	1
583	cerebral cortex cell migration	GO:0021795	15	15	1	0.322101	1
584	gamma-aminobutyric acid signaling pathway	GO:0007214	15	15	1	0.322101	1
585	detection of chemical stimulus involved in sensory perception	GO:0050907	15	15	1	0.322101	1
586	mitochondrial membrane organization	GO:0007006	15	15	1	0.322101	1
587	lysosome organization	GO:0007040	15	15	1	0.322101	1
588	temperature homeostasis	GO:0001659	15	15	1	0.322101	1
589	embryo implantation	GO:0007566	15	15	1	0.322101	1
590	fatty acid beta-oxidation	GO:0006635	15	15	1	0.322101	1
591	negative regulation of axonogenesis	GO:0050771	15	15	1	0.322101	1
592	base-excision repair	GO:0006284	15	15	1	0.322101	1
593	regulation of fat cell differentiation	GO:0045598	15	15	1	0.322101	1
594	negative regulation of angiogenesis	GO:0016525	15	15	1	0.322101	1
595	negative regulation of hydrolase activity	GO:0051346	15	15	1	0.322101	1
596	JAK-STAT cascade	GO:0007259	15	15	1	0.322101	1
597	dopamine metabolic process	GO:0042417	15	15	1	0.322101	1
598	regulation of axon extension	GO:0030516	15	15	1	0.322101	1
599	cytokinesis	GO:0000910	15	15	1	0.322101	1
600	pyrimidine nucleoside metabolic process	GO:0006213	15	15	1	0.322101	1
601	lamellipodium assembly	GO:0030032	15	15	1	0.322101	1
602	visual perception	GO:0007601	79	79	3	0.328858	1
603	purine nucleoside triphosphate metabolic process	GO:0009144	79	79	3	0.328858	1
604	cyclic-nucleotide-mediated signaling	GO:0019935	46	46	2	0.329706	1
605	hemopoiesis	GO:0030097	184	184	6	0.33149	1
606	sensory perception of light stimulus	GO:0050953	80	80	3	0.335886	1
607	cellular aromatic compound metabolic process	GO:0006725	80	80	3	0.335886	1
608	negative regulation of programmed cell death	GO:0043069	185	185	6	0.336022	1
609	negative regulation of cell death	GO:0060548	185	185	6	0.336022	1
610	positive regulation of cell cycle	GO:0045787	16	16	1	0.339454	1
611	negative regulation of secretion	GO:0051048	16	16	1	0.339454	1
612	reproductive behavior	GO:0019098	16	16	1	0.339454	1
613	mating	GO:0007618	16	16	1	0.339454	1
614	macromolecular complex disassembly	GO:0032984	16	16	1	0.339454	1
615	regulation of skeletal muscle fiber development	GO:0048742	16	16	1	0.339454	1
616	melanocyte differentiation	GO:0030318	16	16	1	0.339454	1
617	oligodendrocyte differentiation	GO:0048709	16	16	1	0.339454	1
618	polyamine metabolic process	GO:0006595	16	16	1	0.339454	1
619	peroxisome organization	GO:0007031	16	16	1	0.339454	1
620	DNA integrity checkpoint	GO:0031570	16	16	1	0.339454	1
621	neuron recognition	GO:0008038	16	16	1	0.339454	1
622	placenta blood vessel development	GO:0060674	16	16	1	0.339454	1
623	autonomic nervous system development	GO:0048483	16	16	1	0.339454	1
624	T cell homeostasis	GO:0043029	16	16	1	0.339454	1
625	negative regulation of myeloid cell differentiation	GO:0045638	16	16	1	0.339454	1
626	positive regulation of leukocyte mediated cytotoxicity	GO:0001912	16	16	1	0.339454	1	GO:0031343|positive regulation of cell killing,
627	somatic recombination of immunoglobulin gene segments	GO:0016447	16	16	1	0.339454	1
628	blood coagulation	GO:0007596	48	48	2	0.348449	1	GO:0050817|coagulation,
629	anatomical structure homeostasis	GO:0060249	48	48	2	0.348449	1
630	integrin-mediated signaling pathway	GO:0007229	48	48	2	0.348449	1
631	neural tube formation	GO:0001841	48	48	2	0.348449	1
632	regulation of catabolic process	GO:0009894	48	48	2	0.348449	1
633	embryonic placenta development	GO:0001892	48	48	2	0.348449	1
634	negative regulation of cell proliferation	GO:0008285	152	152	5	0.348681	1
635	sensory perception of smell	GO:0007608	189	189	6	0.354213	1
636	positive regulation of protein catabolic process	GO:0045732	17	17	1	0.356363	1
637	telencephalon cell migration	GO:0022029	17	17	1	0.356363	1
638	pteridine and derivative metabolic process	GO:0042558	17	17	1	0.356363	1
639	embryonic forelimb morphogenesis	GO:0035115	17	17	1	0.356363	1
640	lung morphogenesis	GO:0060425	17	17	1	0.356363	1
641	pigment cell differentiation	GO:0050931	17	17	1	0.356363	1
642	branching involved in salivary gland morphogenesis	GO:0060445	17	17	1	0.356363	1
643	Wnt receptor signaling pathway, calcium modulating pathway	GO:0007223	17	17	1	0.356363	1
644	dopamine receptor signaling pathway	GO:0007212	17	17	1	0.356363	1
645	activation of phospholipase C activity by G-protein coupled receptor protein signaling pathway coupled to IP3 second messenger	GO:0007200	17	17	1	0.356363	1	GO:0007202|activation of phospholipase C activity, GO:0010518|positive regulation of phospholipase activity, GO:0010863|positive regulation of phospholipase C activity,
646	actomyosin structure organization	GO:0031032	17	17	1	0.356363	1
647	lung alveolus development	GO:0048286	17	17	1	0.356363	1
648	negative regulation of cell growth	GO:0030308	17	17	1	0.356363	1
649	striated muscle contraction	GO:0006941	17	17	1	0.356363	1
650	smooth muscle contraction	GO:0006939	17	17	1	0.356363	1
651	response to retinoic acid	GO:0032526	17	17	1	0.356363	1
652	vacuole organization	GO:0007033	17	17	1	0.356363	1
653	activation of caspase activity	GO:0006919	17	17	1	0.356363	1
654	excretion	GO:0007588	17	17	1	0.356363	1
655	alpha-beta T cell differentiation	GO:0046632	17	17	1	0.356363	1
656	cerebellum morphogenesis	GO:0021587	17	17	1	0.356363	1
657	response to cytokine stimulus	GO:0034097	17	17	1	0.356363	1
658	positive regulation of mast cell proliferation	GO:0070668	17	17	1	0.356363	1
659	cerebellar cortex development	GO:0021695	17	17	1	0.356363	1
660	pyrimidine nucleotide biosynthetic process	GO:0006221	17	17	1	0.356363	1
661	defense response to Gram-positive bacterium	GO:0050830	17	17	1	0.356363	1
662	extracellular matrix organization	GO:0030198	83	83	3	0.356939	1
663	regulation of nucleotide biosynthetic process	GO:0030808	49	49	2	0.357756	1	GO:0030802|regulation of cyclic nucleotide biosynthetic process,
664	hemostasis	GO:0007599	49	49	2	0.357756	1
665	regulation of cell growth	GO:0001558	49	49	2	0.357756	1
666	cell redox homeostasis	GO:0045454	49	49	2	0.357756	1
667	regulation of cell motion	GO:0051270	84	84	3	0.363939	1
668	embryonic skeletal system morphogenesis	GO:0048704	50	50	2	0.367013	1
669	angiogenesis	GO:0001525	120	120	4	0.36839	1
670	sex differentiation	GO:0007548	85	85	3	0.370927	1
671	axon guidance	GO:0007411	85	85	3	0.370927	1
672	regulation of hormone levels	GO:0010817	85	85	3	0.370927	1
673	regulation of growth	GO:0040008	193	193	6	0.372476	1
674	regulation of skeletal muscle tissue development	GO:0048641	18	18	1	0.37284	1
675	regulation of cellular catabolic process	GO:0031329	18	18	1	0.37284	1
676	Wnt receptor signaling pathway through beta-catenin	GO:0060070	18	18	1	0.37284	1
677	ovarian follicle development	GO:0001541	18	18	1	0.37284	1
678	response to vitamin A	GO:0033189	18	18	1	0.37284	1
679	forebrain cell migration	GO:0021885	18	18	1	0.37284	1
680	response to amine stimulus	GO:0014075	18	18	1	0.37284	1	GO:0010243|response to organic nitrogen,
681	regulation of steroid metabolic process	GO:0019218	18	18	1	0.37284	1
682	positive regulation of peptidyl-tyrosine phosphorylation	GO:0050731	18	18	1	0.37284	1
683	detection of chemical stimulus	GO:0009593	18	18	1	0.37284	1
684	somatic diversification of immunoglobulins	GO:0016445	18	18	1	0.37284	1
685	positive regulation of lipase activity	GO:0060193	18	18	1	0.37284	1
686	interspecies interaction between organisms	GO:0044419	18	18	1	0.37284	1
687	negative regulation of cell differentiation	GO:0045596	157	157	5	0.374097	1
688	regulation of nervous system development	GO:0051960	121	121	4	0.37421	1
689	regulation of cyclic nucleotide metabolic process	GO:0030799	51	51	2	0.376219	1
690	embryonic epithelial tube formation	GO:0001838	51	51	2	0.376219	1
691	embryonic organ development	GO:0048568	51	51	2	0.376219	1
692	cellular nitrogen compound metabolic process	GO:0034641	194	194	6	0.377048	1
693	multi-organism process	GO:0051704	194	194	6	0.377048	1
694	potassium ion transport	GO:0006813	122	122	4	0.380026	1
695	T cell activation	GO:0042110	87	87	3	0.384858	1
696	lipoprotein metabolic process	GO:0042157	52	52	2	0.385369	1
697	sphingolipid metabolic process	GO:0006665	52	52	2	0.385369	1
698	protein amino acid autophosphorylation	GO:0046777	52	52	2	0.385369	1
699	regulation of nucleotide metabolic process	GO:0006140	52	52	2	0.385369	1
700	response to hydrogen peroxide	GO:0042542	19	19	1	0.388897	1
701	negative regulation of cell projection organization	GO:0031345	19	19	1	0.388897	1
702	embryonic hindlimb morphogenesis	GO:0035116	19	19	1	0.388897	1
703	protein amino acid N-linked glycosylation	GO:0006487	19	19	1	0.388897	1
704	collagen metabolic process	GO:0032963	19	19	1	0.388897	1
705	positive regulation of caspase activity	GO:0043280	19	19	1	0.388897	1	GO:0010952|positive regulation of peptidase activity,
706	positive regulation of response to external stimulus	GO:0032103	19	19	1	0.388897	1
707	membrane fusion	GO:0006944	19	19	1	0.388897	1
708	regulation of phospholipase activity	GO:0010517	19	19	1	0.388897	1
709	digestion	GO:0007586	19	19	1	0.388897	1
710	negative regulation of protein kinase cascade	GO:0010741	19	19	1	0.388897	1
711	collagen fibril organization	GO:0030199	19	19	1	0.388897	1
712	regulation of microtubule cytoskeleton organization	GO:0070507	19	19	1	0.388897	1
713	nerve development	GO:0021675	19	19	1	0.388897	1
714	pyrimidine nucleotide metabolic process	GO:0006220	19	19	1	0.388897	1
715	Wnt receptor signaling pathway	GO:0016055	124	124	4	0.391641	1
716	leukocyte activation	GO:0045321	161	161	5	0.394432	1
717	neuromuscular process	GO:0050905	53	53	2	0.39446	1
718	dorsal/ventral pattern formation	GO:0009953	53	53	2	0.39446	1
719	purine ribonucleotide metabolic process	GO:0009150	89	89	3	0.398717	1
720	mitosis	GO:0007067	162	162	5	0.399509	1	GO:0000280|nuclear division,
721	membrane lipid metabolic process	GO:0006643	54	54	2	0.403489	1
722	response to vitamin	GO:0033273	20	20	1	0.404543	1
723	negative regulation of cell migration	GO:0030336	20	20	1	0.404543	1
724	epithelial cell proliferation	GO:0050673	20	20	1	0.404543	1
725	multicellular organismal macromolecule metabolic process	GO:0044259	20	20	1	0.404543	1
726	alpha-beta T cell activation	GO:0046631	20	20	1	0.404543	1
727	stem cell maintenance	GO:0019827	20	20	1	0.404543	1
728	nucleotide-excision repair	GO:0006289	20	20	1	0.404543	1
729	cyclic nucleotide biosynthetic process	GO:0009190	20	20	1	0.404543	1
730	hindbrain morphogenesis	GO:0021575	20	20	1	0.404543	1
731	BMP signaling pathway	GO:0030509	20	20	1	0.404543	1
732	fatty acid catabolic process	GO:0009062	20	20	1	0.404543	1
733	regulation of leukocyte mediated cytotoxicity	GO:0001910	20	20	1	0.404543	1	GO:0031341|regulation of cell killing,
734	developmental induction	GO:0031128	20	20	1	0.404543	1	GO:0045168|cell-cell signaling involved in cell fate specification,
735	M phase of mitotic cell cycle	GO:0000087	163	163	5	0.404582	1
736	appendage morphogenesis	GO:0035107	90	90	3	0.405615	1	GO:0035108|limb morphogenesis,
737	organelle fission	GO:0048285	165	165	5	0.414711	1
738	activation of adenylate cyclase activity by G-protein signaling pathway	GO:0007189	21	21	1	0.41979	1	GO:0010579|positive regulation of adenylate cyclase activity by G-protein signaling pathway, GO:0010578|regulation of adenylate cyclase activity involved in G-protein signaling,
739	forelimb morphogenesis	GO:0035136	21	21	1	0.41979	1
740	glucose transport	GO:0015758	21	21	1	0.41979	1
741	regulation of muscle cell differentiation	GO:0051147	21	21	1	0.41979	1
742	cell junction organization	GO:0034330	21	21	1	0.41979	1
743	nuclear-transcribed mRNA catabolic process, nonsense-mediated decay	GO:0000184	21	21	1	0.41979	1
744	positive regulation of cytokine biosynthetic process	GO:0042108	21	21	1	0.41979	1
745	receptor metabolic process	GO:0043112	21	21	1	0.41979	1
746	stem cell development	GO:0048864	21	21	1	0.41979	1
747	muscle cell development	GO:0055001	21	21	1	0.41979	1
748	positive regulation of multicellular organism growth	GO:0040018	21	21	1	0.41979	1
749	lipid oxidation	GO:0034440	21	21	1	0.41979	1	GO:0019395|fatty acid oxidation,
750	proximal/distal pattern formation	GO:0009954	21	21	1	0.41979	1
751	cilium assembly	GO:0042384	21	21	1	0.41979	1
752	carbohydrate catabolic process	GO:0016052	56	56	2	0.421352	1
753	appendage development	GO:0048736	93	93	3	0.426162	1	GO:0060173|limb development,
754	homophilic cell adhesion	GO:0007156	57	57	2	0.43018	1
755	neuron migration	GO:0001764	57	57	2	0.43018	1
756	adult locomotory behavior	GO:0008344	57	57	2	0.43018	1
757	elevation of cytosolic calcium ion concentration	GO:0007204	22	22	1	0.434647	1
758	hexose transport	GO:0008645	22	22	1	0.434647	1
759	regulation of mitosis	GO:0007088	22	22	1	0.434647	1	GO:0051783|regulation of nuclear division,
760	prostate gland epithelium morphogenesis	GO:0060740	22	22	1	0.434647	1
761	multicellular organismal metabolic process	GO:0044236	22	22	1	0.434647	1
762	cell aging	GO:0007569	22	22	1	0.434647	1
763	response to nutrient	GO:0007584	22	22	1	0.434647	1
764	response to toxin	GO:0009636	22	22	1	0.434647	1
765	DNA-dependent DNA replication	GO:0006261	22	22	1	0.434647	1
766	prostate gland morphogenesis	GO:0060512	22	22	1	0.434647	1
767	intracellular receptor-mediated signaling pathway	GO:0030522	22	22	1	0.434647	1
768	regulation of mast cell proliferation	GO:0070666	22	22	1	0.434647	1
769	actin filament-based process	GO:0030029	132	132	4	0.437693	1
770	response to oxidative stress	GO:0006979	58	58	2	0.438936	1
771	carbohydrate biosynthetic process	GO:0016051	58	58	2	0.438936	1
772	regulation of neuron apoptosis	GO:0043523	58	58	2	0.438936	1
773	reproductive structure development	GO:0048608	95	95	3	0.439722	1
774	sodium ion transport	GO:0006814	95	95	3	0.439722	1
775	ribonucleotide metabolic process	GO:0009259	95	95	3	0.439722	1
776	lipid localization	GO:0010876	96	96	3	0.446456	1
777	endocrine system development	GO:0035270	59	59	2	0.447618	1
778	inorganic anion transport	GO:0015698	59	59	2	0.447618	1
779	axis specification	GO:0009798	23	23	1	0.449125	1
780	response to alkaloid	GO:0043279	23	23	1	0.449125	1
781	monosaccharide transport	GO:0015749	23	23	1	0.449125	1
782	endoderm development	GO:0007492	23	23	1	0.449125	1
783	positive regulation of T cell proliferation	GO:0042102	23	23	1	0.449125	1
784	regulation of insulin secretion	GO:0050796	23	23	1	0.449125	1
785	positive regulation of leukocyte mediated immunity	GO:0002705	23	23	1	0.449125	1	GO:0002708|positive regulation of lymphocyte mediated immunity,
786	negative regulation of Wnt receptor signaling pathway	GO:0030178	23	23	1	0.449125	1
787	salivary gland morphogenesis	GO:0007435	23	23	1	0.449125	1
788	negative regulation of cell motion	GO:0051271	23	23	1	0.449125	1
789	transmembrane receptor protein serine/threonine kinase signaling pathway	GO:0007178	60	60	2	0.456225	1
790	cellular protein complex assembly	GO:0043623	60	60	2	0.456225	1
791	nucleotide biosynthetic process	GO:0009165	136	136	4	0.460359	1
792	protein amino acid acylation	GO:0043543	24	24	1	0.463233	1
793	positive regulation of innate immune response	GO:0045089	24	24	1	0.463233	1
794	induction of apoptosis by intracellular signals	GO:0008629	24	24	1	0.463233	1
795	cytosolic calcium ion homeostasis	GO:0051480	24	24	1	0.463233	1
796	embryonic digit morphogenesis	GO:0042733	24	24	1	0.463233	1
797	immunoglobulin production	GO:0002377	24	24	1	0.463233	1
798	regulation of peptide transport	GO:0090087	24	24	1	0.463233	1	GO:0002791|regulation of peptide secretion,
799	positive regulation of catabolic process	GO:0009896	24	24	1	0.463233	1
800	inflammatory response	GO:0006954	138	138	4	0.471575	1
801	regulation of protein kinase cascade	GO:0010627	100	100	3	0.473057	1
802	regulation of Ras GTPase activity	GO:0032318	62	62	2	0.473203	1
803	response to reactive oxygen species	GO:0000302	25	25	1	0.476981	1
804	adult walking behavior	GO:0007628	25	25	1	0.476981	1
805	negative regulation of epithelial cell proliferation	GO:0050680	25	25	1	0.476981	1
806	production of molecular mediator of immune response	GO:0002440	25	25	1	0.476981	1
807	pigmentation during development	GO:0048066	25	25	1	0.476981	1
808	positive regulation of B cell activation	GO:0050871	25	25	1	0.476981	1
809	myeloid leukocyte activation	GO:0002274	25	25	1	0.476981	1
810	regulation of Ras protein signal transduction	GO:0046578	139	139	4	0.477151	1
811	regulation of response to external stimulus	GO:0032101	63	63	2	0.481572	1
812	response to protein stimulus	GO:0051789	63	63	2	0.481572	1
813	ATP biosynthetic process	GO:0006754	63	63	2	0.481572	1
814	lymphocyte activation	GO:0046649	140	140	4	0.482704	1
815	regulation of MAPKKK cascade	GO:0043408	64	64	2	0.489858	1
816	sterol metabolic process	GO:0016125	64	64	2	0.489858	1
817	cell projection assembly	GO:0030031	64	64	2	0.489858	1
818	response to organic cyclic substance	GO:0014070	26	26	1	0.490377	1
819	nuclear-transcribed mRNA catabolic process	GO:0000956	26	26	1	0.490377	1
820	cell fate determination	GO:0001709	26	26	1	0.490377	1
821	cerebellum development	GO:0021549	26	26	1	0.490377	1
822	transcription initiation	GO:0006352	26	26	1	0.490377	1
823	salivary gland development	GO:0007431	26	26	1	0.490377	1
824	lymphocyte homeostasis	GO:0002260	26	26	1	0.490377	1
825	microtubule-based process	GO:0007017	142	142	4	0.49374	1
826	cellular macromolecular complex subunit organization	GO:0034621	142	142	4	0.49374	1
827	growth	GO:0040007	142	142	4	0.49374	1
828	sensory perception of sound	GO:0007605	65	65	2	0.498061	1
829	cellular component disassembly	GO:0022411	27	27	1	0.503431	1
830	regulation of endopeptidase activity	GO:0052548	27	27	1	0.503431	1	GO:0043281|regulation of caspase activity,
831	biomineral formation	GO:0031214	27	27	1	0.503431	1
832	positive regulation of immune effector process	GO:0002699	27	27	1	0.503431	1
833	purine nucleotide biosynthetic process	GO:0006164	105	105	3	0.505462	1
834	nucleocytoplasmic transport	GO:0006913	66	66	2	0.506179	1
835	protein modification by small protein conjugation or removal	GO:0070647	66	66	2	0.506179	1
836	nuclear transport	GO:0051169	67	67	2	0.514211	1
837	activation of adenylate cyclase activity	GO:0007190	28	28	1	0.516151	1
838	myeloid leukocyte differentiation	GO:0002573	28	28	1	0.516151	1
839	regulation of hormone secretion	GO:0046883	28	28	1	0.516151	1
840	retina development in camera-type eye	GO:0060041	28	28	1	0.516151	1
841	oxygen and reactive oxygen species metabolic process	GO:0006800	28	28	1	0.516151	1
842	regulation of tube size	GO:0035150	28	28	1	0.516151	1	GO:0050880|regulation of blood vessel size,
843	phosphoinositide-mediated signaling	GO:0048015	28	28	1	0.516151	1
844	regulation of peptidase activity	GO:0052547	28	28	1	0.516151	1
845	stem cell differentiation	GO:0048863	28	28	1	0.516151	1
846	positive regulation of T cell differentiation	GO:0045582	28	28	1	0.516151	1
847	sterol biosynthetic process	GO:0016126	28	28	1	0.516151	1
848	positive regulation of cell division	GO:0051781	28	28	1	0.516151	1
849	negative regulation of neuron differentiation	GO:0045665	28	28	1	0.516151	1
850	regulation of microtubule-based process	GO:0032886	28	28	1	0.516151	1
851	cartilage development	GO:0051216	68	68	2	0.522157	1
852	DNA repair	GO:0006281	187	187	5	0.523167	1
853	mRNA catabolic process	GO:0006402	29	29	1	0.528547	1
854	cellular amide metabolic process	GO:0043603	29	29	1	0.528547	1
855	nucleus organization	GO:0006997	29	29	1	0.528547	1
856	labyrinthine layer development	GO:0060711	29	29	1	0.528547	1
857	response to lipopolysaccharide	GO:0032496	29	29	1	0.528547	1
858	vascular process in circulatory system	GO:0003018	29	29	1	0.528547	1
859	positive regulation of lyase activity	GO:0051349	29	29	1	0.528547	1	GO:0031281|positive regulation of cyclase activity, GO:0045762|positive regulation of adenylate cyclase activity,
860	positive regulation of lymphocyte differentiation	GO:0045621	29	29	1	0.528547	1
861	positive regulation of programmed cell death	GO:0043068	149	149	4	0.531545	1
862	negative regulation of transcription from RNA polymerase II promoter	GO:0000122	189	189	5	0.532628	1
863	positive regulation of cell death	GO:0010942	150	150	4	0.536833	1
864	negative regulation of cell communication	GO:0010648	150	150	4	0.536833	1
865	amine transport	GO:0015837	70	70	2	0.537785	1
866	RNA catabolic process	GO:0006401	30	30	1	0.540625	1
867	transforming growth factor beta receptor signaling pathway	GO:0007179	30	30	1	0.540625	1
868	regulation of innate immune response	GO:0045088	30	30	1	0.540625	1
869	autophagy	GO:0006914	30	30	1	0.540625	1
870	neuromuscular process controlling balance	GO:0050885	30	30	1	0.540625	1
871	cytokine production	GO:0001816	30	30	1	0.540625	1
872	regulation of GTPase activity	GO:0043087	71	71	2	0.545466	1
873	negative regulation of response to external stimulus	GO:0032102	31	31	1	0.552395	1
874	positive regulation of cytokine production	GO:0001819	31	31	1	0.552395	1
875	sensory perception of mechanical stimulus	GO:0050954	72	72	2	0.553057	1
876	ribonucleoside triphosphate biosynthetic process	GO:0009201	72	72	2	0.553057	1	GO:0009206|purine ribonucleoside triphosphate biosynthetic process,
877	gland morphogenesis	GO:0022612	72	72	2	0.553057	1
878	membrane invagination	GO:0010324	154	154	4	0.557679	1	GO:0006897|endocytosis,
879	morphogenesis of embryonic epithelium	GO:0016331	73	73	2	0.560559	1
880	wound healing	GO:0042060	73	73	2	0.560559	1
881	purine nucleoside triphosphate biosynthetic process	GO:0009145	73	73	2	0.560559	1
882	myeloid cell differentiation	GO:0030099	73	73	2	0.560559	1
883	positive regulation of cellular protein metabolic process	GO:0032270	73	73	2	0.560559	1
884	positive regulation of defense response	GO:0031349	32	32	1	0.563864	1
885	metencephalon development	GO:0022037	32	32	1	0.563864	1
886	palate development	GO:0060021	32	32	1	0.563864	1
887	regulation of Rab protein signal transduction	GO:0032483	32	32	1	0.563864	1	GO:0032313|regulation of Rab GTPase activity,
888	exocrine system development	GO:0035272	32	32	1	0.563864	1
889	regulation of inflammatory response	GO:0050727	32	32	1	0.563864	1
890	response to other organism	GO:0051707	115	115	3	0.566994	1
891	neural tube development	GO:0021915	74	74	2	0.56797	1
892	mitotic cell cycle	GO:0000278	198	198	5	0.574102	1
893	osteoblast differentiation	GO:0001649	33	33	1	0.57504	1
894	male gonad development	GO:0008584	33	33	1	0.57504	1
895	regulation of peptidyl-tyrosine phosphorylation	GO:0050730	33	33	1	0.57504	1
896	B cell differentiation	GO:0030183	33	33	1	0.57504	1
897	protein amino acid glycosylation	GO:0006486	75	75	2	0.575291	1	GO:0043413|biopolymer glycosylation, GO:0070085|glycosylation,
898	post-embryonic development	GO:0009791	75	75	2	0.575291	1
899	morphogenesis of an epithelium	GO:0002009	158	158	4	0.578013	1
900	transcription, DNA-dependent	GO:0006351	76	76	2	0.582522	1
901	regulation of transcription factor activity	GO:0051090	34	34	1	0.58593	1	GO:0090046|regulation of transcription regulator activity,
902	positive regulation of lymphocyte proliferation	GO:0050671	34	34	1	0.58593	1	GO:0032946|positive regulation of mononuclear cell proliferation,
903	leukocyte homeostasis	GO:0001776	34	34	1	0.58593	1
904	single fertilization	GO:0007338	34	34	1	0.58593	1
905	reproductive developmental process	GO:0003006	120	120	3	0.595947	1
906	actin cytoskeleton organization	GO:0030036	120	120	3	0.595947	1
907	protein amino acid alkylation	GO:0008213	35	35	1	0.596542	1	GO:0006479|protein amino acid methylation,
908	lipid modification	GO:0030258	35	35	1	0.596542	1
909	positive regulation of neurogenesis	GO:0050769	35	35	1	0.596542	1
910	positive regulation of leukocyte proliferation	GO:0070665	35	35	1	0.596542	1
911	response to bacterium	GO:0009617	78	78	2	0.596709	1
912	regulation of cytokine production	GO:0001817	78	78	2	0.596709	1
913	detection of stimulus involved in sensory perception	GO:0050906	36	36	1	0.606883	1
914	carbohydrate homeostasis	GO:0033500	36	36	1	0.606883	1	GO:0042593|glucose homeostasis,
915	central nervous system neuron differentiation	GO:0021953	36	36	1	0.606883	1
916	regulation of protein catabolic process	GO:0042176	36	36	1	0.606883	1
917	nucleoside monophosphate biosynthetic process	GO:0009124	36	36	1	0.606883	1
918	keratinocyte differentiation	GO:0030216	36	36	1	0.606883	1
919	erythrocyte differentiation	GO:0030218	36	36	1	0.606883	1
920	negative regulation of neurogenesis	GO:0050768	36	36	1	0.606883	1
921	female gamete generation	GO:0007292	36	36	1	0.606883	1
922	regulation of B cell activation	GO:0050864	36	36	1	0.606883	1
923	ossification	GO:0001503	80	80	2	0.610532	1
924	skeletal muscle tissue development	GO:0007519	80	80	2	0.610532	1
925	RNA biosynthetic process	GO:0032774	80	80	2	0.610532	1
926	positive regulation of cell communication	GO:0010647	123	123	3	0.612703	1
927	positive regulation of protein amino acid phosphorylation	GO:0001934	37	37	1	0.616959	1
928	nucleoside metabolic process	GO:0009116	37	37	1	0.616959	1
929	nuclear import	GO:0051170	37	37	1	0.616959	1
930	response to molecule of bacterial origin	GO:0002237	37	37	1	0.616959	1
931	RNA splicing	GO:0008380	166	166	4	0.617035	1
932	positive regulation of protein metabolic process	GO:0051247	81	81	2	0.617308	1
933	cellular macromolecular complex assembly	GO:0034622	125	125	3	0.623612	1
934	purine ribonucleotide biosynthetic process	GO:0009152	82	82	2	0.623992	1
935	skeletal muscle organ development	GO:0060538	82	82	2	0.623992	1
936	adult behavior	GO:0030534	82	82	2	0.623992	1
937	cell-matrix adhesion	GO:0007160	38	38	1	0.626777	1
938	regulation of T cell proliferation	GO:0042129	38	38	1	0.626777	1
939	positive regulation of phosphorus metabolic process	GO:0010562	38	38	1	0.626777	1	GO:0045937|positive regulation of phosphate metabolic process, GO:0042327|positive regulation of phosphorylation,
940	aging	GO:0007568	38	38	1	0.626777	1
941	positive regulation of cell development	GO:0010720	38	38	1	0.626777	1
942	regulation of T cell differentiation	GO:0045580	38	38	1	0.626777	1
943	water-soluble vitamin metabolic process	GO:0006767	38	38	1	0.626777	1
944	epidermal cell differentiation	GO:0009913	38	38	1	0.626777	1
945	neural tube closure	GO:0001843	38	38	1	0.626777	1	GO:0060606|tube closure,
946	protein complex biogenesis	GO:0070271	127	127	3	0.63431	1	GO:0006461|protein complex assembly,
947	regulation of muscle organ development	GO:0048634	39	39	1	0.636345	1	GO:0016202|regulation of striated muscle tissue development,
948	neuron fate commitment	GO:0048663	39	39	1	0.636345	1
949	negative regulation of growth	GO:0045926	39	39	1	0.636345	1
950	positive regulation of growth	GO:0045927	39	39	1	0.636345	1
951	regulation of lymphocyte mediated immunity	GO:0002706	39	39	1	0.636345	1
952	cell recognition	GO:0008037	39	39	1	0.636345	1
953	erythrocyte homeostasis	GO:0034101	39	39	1	0.636345	1
954	protein amino acid lipidation	GO:0006497	40	40	1	0.645667	1
955	sensory perception of taste	GO:0050909	40	40	1	0.645667	1
956	regulation of cell cycle process	GO:0010564	40	40	1	0.645667	1
957	primary neural tube formation	GO:0014020	40	40	1	0.645667	1
958	regulation of leukocyte mediated immunity	GO:0002703	40	40	1	0.645667	1
959	response to pheromone	GO:0019236	40	40	1	0.645667	1
960	ribonucleotide biosynthetic process	GO:0009260	86	86	2	0.649827	1
961	regulation of adenylate cyclase activity	GO:0045761	41	41	1	0.654752	1
962	regulation of cellular response to stress	GO:0080135	41	41	1	0.654752	1
963	response to drug	GO:0042493	41	41	1	0.654752	1
964	development of primary male sexual characteristics	GO:0046546	41	41	1	0.654752	1
965	defense response to bacterium	GO:0042742	41	41	1	0.654752	1
966	protein localization in nucleus	GO:0034504	41	41	1	0.654752	1
967	transcription from RNA polymerase II promoter	GO:0006366	41	41	1	0.654752	1
968	lipid transport	GO:0006869	87	87	2	0.656061	1
969	electron transport chain	GO:0022900	88	88	2	0.662207	1
970	homeostasis of number of cells	GO:0048872	88	88	2	0.662207	1
971	negative regulation of transport	GO:0051051	42	42	1	0.663604	1
972	tube lumen formation	GO:0035148	42	42	1	0.663604	1
973	pigmentation	GO:0043473	42	42	1	0.663604	1
974	regulation of cell shape	GO:0008360	42	42	1	0.663604	1
975	cell-substrate adhesion	GO:0031589	43	43	1	0.672229	1
976	cytokine-mediated signaling pathway	GO:0019221	43	43	1	0.672229	1
977	regulation of cyclase activity	GO:0031279	43	43	1	0.672229	1	GO:0051339|regulation of lyase activity,
978	male gamete generation	GO:0048232	180	180	4	0.679673	1	GO:0007283|spermatogenesis,
979	glial cell differentiation	GO:0010001	44	44	1	0.680634	1
980	lipoprotein biosynthetic process	GO:0042158	44	44	1	0.680634	1
981	response to nutrient levels	GO:0031667	44	44	1	0.680634	1
982	proton transport	GO:0015992	44	44	1	0.680634	1	GO:0006818|hydrogen transport,
983	regulation of cAMP biosynthetic process	GO:0030817	45	45	1	0.688824	1
984	regulation of gene expression, epigenetic	GO:0040029	45	45	1	0.688824	1
985	regulation of lymphocyte differentiation	GO:0045619	45	45	1	0.688824	1
986	bone development	GO:0060348	93	93	2	0.691619	1
987	cellular di-, tri-valent inorganic cation homeostasis	GO:0030005	93	93	2	0.691619	1
988	regulation of blood pressure	GO:0008217	46	46	1	0.696804	1
989	regulation of DNA binding	GO:0051101	46	46	1	0.696804	1
990	protein-DNA complex assembly	GO:0065004	46	46	1	0.696804	1	GO:0031497|chromatin assembly,
991	nucleosome assembly	GO:0006334	46	46	1	0.696804	1
992	anion transport	GO:0006820	94	94	2	0.697243	1
993	negative regulation of signal transduction	GO:0009968	141	141	3	0.703207	1
994	transition metal ion transport	GO:0000041	47	47	1	0.704581	1
995	regulation of cAMP metabolic process	GO:0030814	47	47	1	0.704581	1
996	nucleosome organization	GO:0034728	47	47	1	0.704581	1
997	gliogenesis	GO:0042063	47	47	1	0.704581	1
998	fat cell differentiation	GO:0045444	47	47	1	0.704581	1
999	heterocycle biosynthetic process	GO:0018130	48	48	1	0.712158	1
1000	cell fate specification	GO:0001708	48	48	1	0.712158	1
1001	camera-type eye development	GO:0043010	98	98	2	0.718891	1
1002	positive regulation of protein modification process	GO:0031401	49	49	1	0.719541	1
1003	mesoderm development	GO:0007498	49	49	1	0.719541	1
1004	protein ubiquitination	GO:0016567	49	49	1	0.719541	1
1005	positive regulation of T cell activation	GO:0050870	49	49	1	0.719541	1
1006	regulation of immune effector process	GO:0002697	49	49	1	0.719541	1
1007	cellular carbohydrate metabolic process	GO:0044262	190	190	4	0.719827	1
1008	regulation of lymphocyte activation	GO:0051249	99	99	2	0.724096	1
1009	Notch signaling pathway	GO:0007219	50	50	1	0.726736	1
1010	Ras protein signal transduction	GO:0007265	50	50	1	0.726736	1
1011	negative regulation of response to stimulus	GO:0048585	50	50	1	0.726736	1
1012	glycerolipid metabolic process	GO:0046486	100	100	2	0.729219	1
1013	positive regulation of apoptosis	GO:0043065	147	147	3	0.729543	1
1014	macromolecular complex assembly	GO:0065003	193	193	4	0.731123	1
1015	acute inflammatory response	GO:0002526	51	51	1	0.733746	1
1016	skeletal muscle fiber development	GO:0048741	51	51	1	0.733746	1
1017	regulation of lymphocyte proliferation	GO:0050670	51	51	1	0.733746	1	GO:0032944|regulation of mononuclear cell proliferation,
1018	regulation of gene-specific transcription from RNA polymerase II promoter	GO:0010551	51	51	1	0.733746	1
1019	DNA replication	GO:0006260	101	101	2	0.734262	1
1020	cellular cation homeostasis	GO:0030003	102	102	2	0.739224	1
1021	inner ear morphogenesis	GO:0042472	52	52	1	0.740577	1
1022	cellular lipid catabolic process	GO:0044242	52	52	1	0.740577	1
1023	regulation of leukocyte proliferation	GO:0070663	52	52	1	0.740577	1
1024	di-, tri-valent inorganic cation homeostasis	GO:0055066	103	103	2	0.744108	1
1025	epithelial tube morphogenesis	GO:0060562	103	103	2	0.744108	1
1026	regulation of epithelial cell proliferation	GO:0050678	53	53	1	0.747233	1
1027	positive regulation of protein kinase cascade	GO:0010740	53	53	1	0.747233	1
1028	steroid biosynthetic process	GO:0006694	53	53	1	0.747233	1
1029	positive regulation of cell proliferation	GO:0008284	198	198	4	0.749188	1
1030	regulation of response to stress	GO:0080134	105	105	2	0.75364	1
1031	amino acid transport	GO:0006865	54	54	1	0.753719	1
1032	biopolymer methylation	GO:0043414	54	54	1	0.753719	1
1033	lipid catabolic process	GO:0016042	106	106	2	0.75829	1
1034	muscle fiber development	GO:0048747	55	55	1	0.760038	1
1035	fertilization	GO:0009566	55	55	1	0.760038	1
1036	multicellular organismal homeostasis	GO:0048871	56	56	1	0.766196	1
1037	regulation of binding	GO:0051098	57	57	1	0.772197	1
1038	cholesterol metabolic process	GO:0008203	57	57	1	0.772197	1
1039	regulation of protein localization	GO:0032880	57	57	1	0.772197	1
1040	response to biotic stimulus	GO:0009607	160	160	3	0.780279	1
1041	skeletal system morphogenesis	GO:0048705	111	111	2	0.780419	1
1042	regulation of defense response	GO:0031347	59	59	1	0.78374	1
1043	B cell activation	GO:0042113	59	59	1	0.78374	1
1044	protein modification by small protein conjugation	GO:0032446	59	59	1	0.78374	1
1045	response to extracellular stimulus	GO:0009991	59	59	1	0.78374	1
1046	methylation	GO:0032259	59	59	1	0.78374	1
1047	positive regulation of signal transduction	GO:0009967	112	112	2	0.784626	1
1048	meiosis	GO:0007126	60	60	1	0.789291	1	GO:0051327|M phase of meiotic cell cycle,
1049	regulation of gene-specific transcription	GO:0032583	60	60	1	0.789291	1
1050	vitamin metabolic process	GO:0006766	60	60	1	0.789291	1
1051	ear morphogenesis	GO:0042471	61	61	1	0.7947	1
1052	regulation of multicellular organism growth	GO:0040014	61	61	1	0.7947	1
1053	meiotic cell cycle	GO:0051321	61	61	1	0.7947	1
1054	steroid metabolic process	GO:0008202	115	115	2	0.796826	1
1055	positive regulation of catalytic activity	GO:0043085	166	166	3	0.800918	1
1056	DNA packaging	GO:0006323	63	63	1	0.805106	1
1057	anti-apoptosis	GO:0006916	64	64	1	0.81011	1
1058	detection of stimulus	GO:0051606	65	65	1	0.814986	1
1059	gastrulation	GO:0007369	66	66	1	0.819737	1
1060	carboxylic acid catabolic process	GO:0046395	66	66	1	0.819737	1	GO:0016054|organic acid catabolic process,
1061	cellular calcium ion homeostasis	GO:0006874	67	67	1	0.824366	1
1062	protein localization in organelle	GO:0033365	67	67	1	0.824366	1
1063	microtubule cytoskeleton organization	GO:0000226	68	68	1	0.828877	1
1064	negative regulation of catalytic activity	GO:0043086	68	68	1	0.828877	1
1065	positive regulation of leukocyte activation	GO:0002696	68	68	1	0.828877	1
1066	positive regulation of cell activation	GO:0050867	68	68	1	0.828877	1
1067	positive regulation of lymphocyte activation	GO:0051251	68	68	1	0.828877	1
1068	regulation of protein kinase activity	GO:0045859	125	125	2	0.833183	1
1069	inner ear development	GO:0048839	69	69	1	0.833272	1
1070	cation homeostasis	GO:0055080	126	126	2	0.836477	1
1071	calcium ion homeostasis	GO:0055074	70	70	1	0.837554	1
1072	negative regulation of multicellular organismal process	GO:0051241	71	71	1	0.841727	1
1073	phospholipid metabolic process	GO:0006644	128	128	2	0.842888	1
1074	chromatin assembly or disassembly	GO:0006333	72	72	1	0.845793	1
1075	regulation of kinase activity	GO:0043549	129	129	2	0.846008	1
1076	cellular metal ion homeostasis	GO:0006875	73	73	1	0.849754	1
1077	regulation of transferase activity	GO:0051338	131	131	2	0.852079	1
1078	circulatory system process	GO:0003013	74	74	1	0.853614	1	GO:0008015|blood circulation,
1079	regulation of T cell activation	GO:0050863	76	76	1	0.86104	1
1080	innate immune response	GO:0045087	77	77	1	0.864611	1
1081	metal ion homeostasis	GO:0055065	77	77	1	0.864611	1
1082	organophosphate metabolic process	GO:0019637	136	136	2	0.866315	1
1083	embryonic limb morphogenesis	GO:0030326	78	78	1	0.86809	1	GO:0035113|embryonic appendage morphogenesis,
1084	carboxylic acid transport	GO:0046942	78	78	1	0.86809	1
1085	organic acid transport	GO:0015849	79	79	1	0.87148	1
1086	developmental maturation	GO:0021700	80	80	1	0.874783	1
1087	negative regulation of molecular function	GO:0044092	81	81	1	0.878002	1
1088	regulation of translation	GO:0006417	82	82	1	0.881138	1
1089	immune effector process	GO:0002252	83	83	1	0.884193	1
1090	positive regulation of molecular function	GO:0044093	198	198	3	0.885324	1
1091	ear development	GO:0043583	84	84	1	0.88717	1
1092	positive regulation of immune response	GO:0050778	85	85	1	0.890071	1
1093	one-carbon metabolic process	GO:0006730	88	88	1	0.898335	1
1094	regulation of protein amino acid phosphorylation	GO:0001932	90	90	1	0.903497	1
1095	tube morphogenesis	GO:0035239	152	152	2	0.903835	1
1096	induction of apoptosis	GO:0006917	96	96	1	0.917465	1	GO:0012502|induction of programmed cell death,
1097	protein folding	GO:0006457	101	101	1	0.927552	1
1098	positive regulation of response to stimulus	GO:0048584	105	105	1	0.934728	1
1099	calcium ion transport	GO:0006816	107	107	1	0.938046	1
1100	morphogenesis of a branching structure	GO:0001763	110	110	1	0.942709	1
1101	divalent metal ion transport	GO:0070838	113	113	1	0.947022	1
1102	posttranscriptional regulation of gene expression	GO:0010608	114	114	1	0.948387	1
1103	regulation of protein modification process	GO:0031399	115	115	1	0.949717	1
1104	regulation of immune response	GO:0050776	122	122	1	0.958114	1
1105	di-, tri-valent inorganic cation transport	GO:0015674	133	133	1	0.968573	1
1106	positive regulation of immune system process	GO:0002684	144	144	1	0.976426	1
1107	cellular amino acid metabolic process	GO:0006520	155	155	1	0.98232	1
1108	protein kinase cascade	GO:0007243	165	165	1	0.986391	1
1109	response to radiation	GO:0009314	101	101	0	1	1
1110	determination of bilateral symmetry	GO:0009855	35	35	0	1	1	GO:0009799|determination of symmetry,
1111	negative regulation of kinase activity	GO:0033673	35	35	0	1	1	GO:0006469|negative regulation of protein kinase activity,
1112	ion transmembrane transport	GO:0034220	35	35	0	1	1
1113	formation of primary germ layer	GO:0001704	35	35	0	1	1
1114	histone modification	GO:0016570	48	48	0	1	1
1115	isoprenoid metabolic process	GO:0006720	35	35	0	1	1
1116	vesicle organization	GO:0016050	35	35	0	1	1
1117	gene silencing	GO:0016458	48	48	0	1	1
1118	positive regulation of transcription factor activity	GO:0051091	23	23	0	1	1	GO:0090047|positive regulation of transcription regulator activity,
1119	translational initiation	GO:0006413	28	28	0	1	1
1120	cardiac chamber development	GO:0003205	28	28	0	1	1
1121	glycerol metabolic process	GO:0006071	17	17	0	1	1
1122	RNA splicing, via transesterification reactions with bulged adenosine as nucleophile	GO:0000377	23	23	0	1	1	GO:0000398|nuclear mRNA splicing, via spliceosome,
1123	response to inorganic substance	GO:0010035	23	23	0	1	1
1124	heterophilic cell adhesion	GO:0007157	17	17	0	1	1
1125	regulation of G-protein coupled receptor protein signaling pathway	GO:0008277	17	17	0	1	1
1126	branching involved in mammary gland duct morphogenesis	GO:0060444	17	17	0	1	1
1127	circadian rhythm	GO:0007623	23	23	0	1	1
1128	monocarboxylic acid transport	GO:0015718	17	17	0	1	1
1129	isoprenoid biosynthetic process	GO:0008299	17	17	0	1	1
1130	cholesterol transport	GO:0030301	17	17	0	1	1	GO:0015918|sterol transport,
1131	branching morphogenesis of a tube	GO:0048754	81	81	0	1	1
1132	induction of apoptosis by extracellular signals	GO:0008624	17	17	0	1	1
1133	embryonic cranial skeleton morphogenesis	GO:0048701	17	17	0	1	1
1134	glutamine metabolic process	GO:0006541	17	17	0	1	1
1135	complement activation, classical pathway	GO:0006958	17	17	0	1	1
1136	chromosome segregation	GO:0007059	42	42	0	1	1
1137	central nervous system neuron development	GO:0021954	28	28	0	1	1
1138	negative regulation of T cell proliferation	GO:0042130	17	17	0	1	1
1139	nitrogen compound catabolic process	GO:0044270	62	62	0	1	1
1140	endochondral bone morphogenesis	GO:0060350	17	17	0	1	1
1141	chondrocyte differentiation	GO:0002062	17	17	0	1	1
1142	lens development in camera-type eye	GO:0002088	23	23	0	1	1
1143	antigen processing and presentation of exogenous peptide antigen	GO:0002478	17	17	0	1	1
1144	ureteric bud development	GO:0001657	42	42	0	1	1
1145	negative regulation of gene-specific transcription from RNA polymerase II promoter	GO:0010553	17	17	0	1	1
1146	unsaturated fatty acid biosynthetic process	GO:0006636	23	23	0	1	1
1147	response to abiotic stimulus	GO:0009628	167	167	0	1	1
1148	response to ionizing radiation	GO:0010212	23	23	0	1	1
1149	vitamin biosynthetic process	GO:0009110	23	23	0	1	1
1150	cardiac muscle tissue morphogenesis	GO:0055008	17	17	0	1	1	GO:0060415|muscle tissue morphogenesis,
1151	lymphocyte proliferation	GO:0046651	28	28	0	1	1
1152	negative regulation of phosphorylation	GO:0042326	23	23	0	1	1
1153	rRNA metabolic process	GO:0016072	62	62	0	1	1
1154	regulation of systemic arterial blood pressure	GO:0003073	23	23	0	1	1
1155	gastrulation with mouth forming second	GO:0001702	23	23	0	1	1
1156	histone methylation	GO:0016571	17	17	0	1	1
1157	hexose biosynthetic process	GO:0019319	17	17	0	1	1
1158	rRNA processing	GO:0006364	62	62	0	1	1
1159	cellular amino acid derivative catabolic process	GO:0042219	17	17	0	1	1
1160	chromatin silencing	GO:0006342	17	17	0	1	1
1161	negative regulation of MAP kinase activity	GO:0043407	17	17	0	1	1
1162	chromatin remodeling	GO:0006338	23	23	0	1	1
1163	positive regulation of adaptive immune response based on somatic recombination of immune receptors built from immunoglobulin superfamily domains	GO:0002824	17	17	0	1	1	GO:0002821|positive regulation of adaptive immune response,
1164	detection of light stimulus	GO:0009583	23	23	0	1	1
1165	negative regulation of inflammatory response	GO:0050728	17	17	0	1	1
1166	cellular response to nutrient levels	GO:0031669	17	17	0	1	1
1167	nuclear export	GO:0051168	17	17	0	1	1
1168	ncRNA processing	GO:0034470	123	123	0	1	1
1169	vitamin A metabolic process	GO:0006776	17	17	0	1	1
1170	cofactor biosynthetic process	GO:0051188	81	81	0	1	1
1171	Rho protein signal transduction	GO:0007266	23	23	0	1	1
1172	serine family amino acid metabolic process	GO:0009069	17	17	0	1	1
1173	cellular amino acid catabolic process	GO:0009063	42	42	0	1	1
1174	monosaccharide metabolic process	GO:0005996	121	121	0	1	1
1175	porphyrin metabolic process	GO:0006778	28	28	0	1	1	GO:0033013|tetrapyrrole metabolic process,
1176	cell growth	GO:0016049	17	17	0	1	1
1177	peptide hormone secretion	GO:0030072	23	23	0	1	1
1178	antigen receptor-mediated signaling pathway	GO:0050851	23	23	0	1	1
1179	negative regulation of T cell activation	GO:0050868	28	28	0	1	1
1180	regulation of embryonic development	GO:0045995	17	17	0	1	1
1181	response to heat	GO:0009408	23	23	0	1	1
1182	response to UV	GO:0009411	28	28	0	1	1
1183	protein secretion	GO:0009306	18	18	0	1	1
1184	regulation of tyrosine phosphorylation of STAT protein	GO:0042509	9	9	0	1	1
1185	rRNA transcription	GO:0009303	8	8	0	1	1
1186	organ formation	GO:0048645	10	10	0	1	1
1187	muscle organ morphogenesis	GO:0048644	7	7	0	1	1
1188	regulation of protein ubiquitination	GO:0031396	9	9	0	1	1
1189	protein import into nucleus, translocation	GO:0000060	11	11	0	1	1
1190	ventricular cardiac muscle tissue development	GO:0003229	14	14	0	1	1	GO:0055010|ventricular cardiac muscle tissue morphogenesis,
1191	positive regulation of G-protein coupled receptor protein signaling pathway	GO:0045745	6	6	0	1	1
1192	negative regulation of G-protein coupled receptor protein signaling pathway	GO:0045744	6	6	0	1	1
1193	negative regulation of muscle organ development	GO:0048635	8	8	0	1	1	GO:0045843|negative regulation of striated muscle tissue development,
1194	positive regulation of developmental growth	GO:0048639	5	5	0	1	1
1195	regulation of developmental growth	GO:0048638	16	16	0	1	1
1196	cardiac ventricle development	GO:0003231	20	20	0	1	1
1197	cardiac atrium development	GO:0003230	7	7	0	1	1	GO:0003209|cardiac atrium morphogenesis,
1198	very-long-chain fatty acid metabolic process	GO:0000038	6	6	0	1	1
1199	positive regulation of cAMP biosynthetic process	GO:0030819	5	5	0	1	1	GO:0030816|positive regulation of cAMP metabolic process,
1200	negative regulation of fibroblast proliferation	GO:0048147	6	6	0	1	1
1201	behavioral response to cocaine	GO:0048148	6	6	0	1	1
1202	axon extension	GO:0048675	6	6	0	1	1
1203	negative regulation of adenylate cyclase activity	GO:0007194	14	14	0	1	1	GO:0051350|negative regulation of lyase activity, GO:0031280|negative regulation of cyclase activity,
1204	activation of adenylate cyclase activity by dopamine receptor signaling pathway	GO:0007191	8	8	0	1	1
1205	alkaloid metabolic process	GO:0009820	18	18	0	1	1	GO:0006769|nicotinamide metabolic process, GO:0046496|nicotinamide nucleotide metabolic process,
1206	positive regulation of NF-kappaB transcription factor activity	GO:0051092	16	16	0	1	1
1207	autophagic vacuole formation	GO:0000045	8	8	0	1	1
1208	oligosaccharide biosynthetic process	GO:0009312	7	7	0	1	1
1209	oligosaccharide metabolic process	GO:0009311	11	11	0	1	1
1210	antigen processing and presentation of peptide or polysaccharide antigen via MHC class II	GO:0002504	11	11	0	1	1
1211	neuron fate determination	GO:0048664	6	6	0	1	1
1212	neuron fate specification	GO:0048665	13	13	0	1	1
1213	positive regulation of binding	GO:0051099	33	33	0	1	1
1214	positive regulation of translation	GO:0045727	8	8	0	1	1
1215	behavioral response to ethanol	GO:0048149	5	5	0	1	1
1216	citrulline metabolic process	GO:0000052	6	6	0	1	1
1217	regulation of membrane depolarization	GO:0003254	5	5	0	1	1
1218	N-terminal protein amino acid modification	GO:0031365	5	5	0	1	1	GO:0018409|peptide or protein amino-terminal blocking,
1219	reproductive cellular process	GO:0048610	16	16	0	1	1
1220	regulation of glucose metabolic process	GO:0010906	6	6	0	1	1
1221	embryonic pattern specification	GO:0009880	26	26	0	1	1
1222	RNA export from nucleus	GO:0006405	10	10	0	1	1
1223	mRNA export from nucleus	GO:0006406	8	8	0	1	1
1224	interkinetic nuclear migration	GO:0022027	5	5	0	1	1
1225	positive regulation of ERK1 and ERK2 cascade	GO:0070374	5	5	0	1	1
1226	regulation of ERK1 and ERK2 cascade	GO:0070372	7	7	0	1	1
1227	post-embryonic morphogenesis	GO:0009886	10	10	0	1	1
1228	positive regulation of tyrosine phosphorylation of STAT protein	GO:0042531	6	6	0	1	1
1229	ER-associated protein catabolic process	GO:0030433	5	5	0	1	1
1230	peristalsis	GO:0030432	7	7	0	1	1	GO:0014821|phasic smooth muscle contraction,
1231	RNA localization	GO:0006403	52	52	0	1	1
1232	tRNA modification	GO:0006400	9	9	0	1	1
1233	positive regulation of cell size	GO:0045793	7	7	0	1	1
1234	negative regulation of defense response	GO:0031348	21	21	0	1	1
1235	response to oxygen radical	GO:0000305	7	7	0	1	1
1236	chaperone mediated protein folding requiring cofactor	GO:0051085	11	11	0	1	1
1237	response to superoxide	GO:0000303	6	6	0	1	1
1238	somatic stem cell division	GO:0048103	7	7	0	1	1
1239	positive regulation of axon extension	GO:0045773	7	7	0	1	1
1240	regulation of cyclin-dependent protein kinase activity	GO:0000079	8	8	0	1	1
1241	positive regulation of blood pressure	GO:0045777	13	13	0	1	1
1242	positive regulation of ossification	GO:0045778	8	8	0	1	1
1243	G1/S transition of mitotic cell cycle	GO:0000082	21	21	0	1	1
1244	positive regulation of cellular catabolic process	GO:0031331	11	11	0	1	1
1245	activation of plasma proteins involved in acute inflammatory response	GO:0002541	22	22	0	1	1	GO:0006956|complement activation,
1246	regulation of DNA metabolic process	GO:0051052	34	34	0	1	1
1247	superoxide anion generation	GO:0042554	6	6	0	1	1
1248	negative regulation of DNA metabolic process	GO:0051053	16	16	0	1	1
1249	positive regulation of small GTPase mediated signal transduction	GO:0051057	11	11	0	1	1
1250	negative regulation of small GTPase mediated signal transduction	GO:0051058	10	10	0	1	1	GO:0046580|negative regulation of Ras protein signal transduction,
1251	cardiac chamber morphogenesis	GO:0003206	27	27	0	1	1
1252	cardiac ventricle morphogenesis	GO:0003208	15	15	0	1	1
1253	positive regulation of angiogenesis	GO:0045766	11	11	0	1	1
1254	sulfur amino acid metabolic process	GO:0000096	16	16	0	1	1
1255	sulfur amino acid biosynthetic process	GO:0000097	10	10	0	1	1
1256	cortical cytoskeleton organization	GO:0030865	10	10	0	1	1
1257	cortical actin cytoskeleton organization	GO:0030866	8	8	0	1	1
1258	embryonic foregut morphogenesis	GO:0048617	5	5	0	1	1
1259	regulation of S phase	GO:0033261	5	5	0	1	1	GO:0007090|regulation of S phase of mitotic cell cycle,
1260	glycosphingolipid catabolic process	GO:0046479	5	5	0	1	1
1261	gluconeogenesis	GO:0006094	13	13	0	1	1
1262	pentose-phosphate shunt	GO:0006098	6	6	0	1	1	GO:0006740|NADPH regeneration,
1263	glycolysis	GO:0006096	33	33	0	1	1
1264	regulation of interferon-gamma production	GO:0032649	15	15	0	1	1
1265	positive regulation of lipid biosynthetic process	GO:0046889	5	5	0	1	1
1266	pyruvate metabolic process	GO:0006090	15	15	0	1	1
1267	positive regulation of hormone secretion	GO:0046887	10	10	0	1	1
1268	regulation of chemokine production	GO:0032642	6	6	0	1	1
1269	dicarboxylic acid transport	GO:0006835	9	9	0	1	1
1270	synaptonemal complex assembly	GO:0007130	8	8	0	1	1
1271	reciprocal meiotic recombination	GO:0007131	5	5	0	1	1
1272	associative learning	GO:0008306	15	15	0	1	1
1273	myotube differentiation	GO:0014902	13	13	0	1	1
1274	phosphatidylinositol metabolic process	GO:0046488	10	10	0	1	1
1275	cellular aldehyde metabolic process	GO:0006081	16	16	0	1	1
1276	negative regulation of B cell proliferation	GO:0030889	5	5	0	1	1	GO:0070667|negative regulation of mast cell proliferation,
1277	female meiosis	GO:0007143	8	8	0	1	1
1278	DNA catabolic process, endonucleolytic	GO:0000737	9	9	0	1	1
1279	nose development	GO:0043584	8	8	0	1	1
1280	male meiosis	GO:0007140	11	11	0	1	1
1281	icosanoid biosynthetic process	GO:0046456	22	22	0	1	1
1282	positive regulation of B cell proliferation	GO:0030890	14	14	0	1	1
1283	genitalia morphogenesis	GO:0035112	6	6	0	1	1
1284	glycerol-3-phosphate metabolic process	GO:0006072	5	5	0	1	1
1285	substrate-independent telencephalic tangential interneuron migration	GO:0021843	5	5	0	1	1	GO:0021826|substrate-independent telencephalic tangential migration,
1286	double-strand break repair via homologous recombination	GO:0000724	6	6	0	1	1	GO:0000725|recombinational repair,
1287	phosphate transport	GO:0006817	6	6	0	1	1
1288	regulation of transmembrane transport	GO:0034762	7	7	0	1	1
1289	neutral lipid biosynthetic process	GO:0046460	8	8	0	1	1	GO:0046463|acylglycerol biosynthetic process,
1290	regulation of ion transmembrane transport	GO:0034765	5	5	0	1	1	GO:0022898|regulation of transmembrane transporter activity, GO:0032412|regulation of ion transmembrane transporter activity,
1291	non-recombinational repair	GO:0000726	6	6	0	1	1	GO:0006303|double-strand break repair via nonhomologous end joining,
1292	regulation of cellular amine metabolic process	GO:0033238	6	6	0	1	1	GO:0042053|regulation of dopamine metabolic process, GO:0042069|regulation of catecholamine metabolic process,
1293	tail morphogenesis	GO:0035121	7	7	0	1	1
1294	hypothalamus development	GO:0021854	6	6	0	1	1
1295	synapsis	GO:0007129	13	13	0	1	1	GO:0070192|chromosome organization involved in meiosis,
1296	meiotic prophase I	GO:0007128	7	7	0	1	1	GO:0051324|prophase,
1297	phosphoinositide phosphorylation	GO:0046854	7	7	0	1	1
1298	cellular hormone metabolic process	GO:0034754	38	38	0	1	1
1299	iron ion transport	GO:0006826	20	20	0	1	1
1300	phosphatidylcholine metabolic process	GO:0046470	7	7	0	1	1
1301	folic acid and derivative biosynthetic process	GO:0009396	7	7	0	1	1
1302	phospholipid catabolic process	GO:0009395	14	14	0	1	1
1303	glycerophospholipid biosynthetic process	GO:0046474	37	37	0	1	1
1304	regulation of bone remodeling	GO:0046850	6	6	0	1	1	GO:0045124|regulation of bone resorption,
1305	ventricular septum development	GO:0003281	7	7	0	1	1
1306	regulation of pH	GO:0006885	18	18	0	1	1
1307	cell volume homeostasis	GO:0006884	7	7	0	1	1
1308	cellular iron ion homeostasis	GO:0006879	16	16	0	1	1
1309	epidermal growth factor receptor signaling pathway	GO:0007173	9	9	0	1	1
1310	response to metal ion	GO:0010038	18	18	0	1	1
1311	regulation of epidermal growth factor receptor activity	GO:0007176	5	5	0	1	1
1312	cellular polysaccharide biosynthetic process	GO:0033692	15	15	0	1	1
1313	filopodium assembly	GO:0046847	10	10	0	1	1
1314	CTP metabolic process	GO:0046036	8	8	0	1	1	GO:0046051|UTP metabolic process, GO:0004550|nucleoside diphosphate kinase activity, GO:0006228|UTP biosynthetic process, GO:0006241|CTP biosynthetic process, GO:0009208|pyrimidine ribonucleoside triphosphate metabolic process, GO:0009209|pyrimidine ribonucleoside triphosphate biosynthetic process,
1315	cardiac septum development	GO:0003279	9	9	0	1	1
1316	amino sugar metabolic process	GO:0006040	15	15	0	1	1
1317	glucosamine metabolic process	GO:0006041	10	10	0	1	1	GO:0006044|N-acetylglucosamine metabolic process,
1318	receptor-mediated endocytosis	GO:0006898	13	13	0	1	1
1319	ER to Golgi vesicle-mediated transport	GO:0006888	15	15	0	1	1
1320	endothelial cell migration	GO:0043542	9	9	0	1	1
1321	carbohydrate phosphorylation	GO:0046835	6	6	0	1	1
1322	lipid phosphorylation	GO:0046834	8	8	0	1	1
1323	regulation of heart growth	GO:0060420	8	8	0	1	1
1324	peroxisomal transport	GO:0043574	5	5	0	1	1	GO:0006625|protein targeting to peroxisome,
1325	protein amino acid ADP-ribosylation	GO:0006471	9	9	0	1	1
1326	leukocyte adhesion	GO:0007159	9	9	0	1	1
1327	GTP metabolic process	GO:0046039	9	9	0	1	1	GO:0006183|GTP biosynthetic process,
1328	syncytium formation by plasma membrane fusion	GO:0000768	7	7	0	1	1	GO:0007520|myoblast fusion,
1329	regulation of nucleocytoplasmic transport	GO:0046822	22	22	0	1	1
1330	protein amino acid deacetylation	GO:0006476	13	13	0	1	1
1331	protein amino acid acetylation	GO:0006473	16	16	0	1	1
1332	regulation of protein export from nucleus	GO:0046825	5	5	0	1	1
1333	positive regulation of nucleocytoplasmic transport	GO:0046824	5	5	0	1	1
1334	positive regulation of kinase activity	GO:0033674	88	88	0	1	1
1335	inositol metabolic process	GO:0006020	15	15	0	1	1
1336	cAMP metabolic process	GO:0046058	13	13	0	1	1
1337	ventricular septum morphogenesis	GO:0060412	6	6	0	1	1
1338	cardiac septum morphogenesis	GO:0060411	8	8	0	1	1
1339	aminoglycan catabolic process	GO:0006026	9	9	0	1	1
1340	positive regulation of JAK-STAT cascade	GO:0046427	7	7	0	1	1
1341	establishment of tissue polarity	GO:0007164	7	7	0	1	1	GO:0001736|establishment of planar polarity,
1342	negative regulation of cell adhesion	GO:0007162	13	13	0	1	1
1343	establishment or maintenance of cell polarity	GO:0007163	22	22	0	1	1
1344	regulation of insulin-like growth factor receptor signaling pathway	GO:0043567	6	6	0	1	1
1345	Golgi vesicle transport	GO:0048193	27	27	0	1	1
1346	response to estrogen stimulus	GO:0043627	5	5	0	1	1
1347	retinal bipolar neuron differentiation	GO:0060040	5	5	0	1	1
1348	regulation of cardiac muscle cell proliferation	GO:0060043	7	7	0	1	1	GO:0055021|regulation of cardiac muscle tissue growth, GO:0055024|regulation of cardiac muscle tissue development,
1349	retina morphogenesis in camera-type eye	GO:0060042	15	15	0	1	1
1350	cardiac muscle contraction	GO:0060048	9	9	0	1	1
1351	hair follicle morphogenesis	GO:0031069	15	15	0	1	1
1352	embryonic camera-type eye development	GO:0031076	13	13	0	1	1
1353	prostaglandin biosynthetic process	GO:0001516	9	9	0	1	1	GO:0046457|prostanoid biosynthetic process,
1354	trachea development	GO:0060438	6	6	0	1	1
1355	regulation of cell-cell adhesion	GO:0022407	5	5	0	1	1
1356	positive regulation of cell-cell adhesion	GO:0022409	5	5	0	1	1
1357	RNA polyadenylation	GO:0043631	8	8	0	1	1
1358	induction of positive chemotaxis	GO:0050930	5	5	0	1	1	GO:0050926|regulation of positive chemotaxis, GO:0050927|positive regulation of positive chemotaxis,
1359	branching involved in prostate gland morphogenesis	GO:0060442	11	11	0	1	1
1360	branching involved in lung morphogenesis	GO:0060441	7	7	0	1	1
1361	cartilage condensation	GO:0001502	14	14	0	1	1
1362	neurotransmitter uptake	GO:0001504	5	5	0	1	1
1363	social behavior	GO:0035176	10	10	0	1	1
1364	sulfate transport	GO:0008272	8	8	0	1	1
1365	sperm capacitation	GO:0048240	6	6	0	1	1
1366	vagina development	GO:0060068	6	6	0	1	1
1367	gene silencing by RNA	GO:0031047	27	27	0	1	1
1368	SREBP-mediated signaling pathway	GO:0032933	5	5	0	1	1
1369	negative regulation of gene-specific transcription	GO:0032582	18	18	0	1	1
1370	regulation of chemotaxis	GO:0050920	6	6	0	1	1
1371	vesicle docking	GO:0048278	14	14	0	1	1	GO:0022406|membrane docking,
1372	regulation of mitochondrial membrane permeability	GO:0046902	6	6	0	1	1
1373	neurofilament cytoskeleton organization	GO:0060052	8	8	0	1	1
1374	negative regulation of histone modification	GO:0031057	6	6	0	1	1
1375	positive regulation of histone modification	GO:0031058	6	6	0	1	1
1376	malate metabolic process	GO:0006108	5	5	0	1	1
1377	regulation of carbohydrate metabolic process	GO:0006109	10	10	0	1	1
1378	regulation of lipid storage	GO:0010883	7	7	0	1	1
1379	regulation of histone modification	GO:0031056	14	14	0	1	1
1380	regulation of histone methylation	GO:0031060	5	5	0	1	1
1381	detection of mechanical stimulus involved in sensory perception of sound	GO:0050910	8	8	0	1	1
1382	posttranscriptional gene silencing by RNA	GO:0035194	5	5	0	1	1	GO:0016441|posttranscriptional gene silencing,
1383	behavioral response to pain	GO:0048266	8	8	0	1	1
1384	xenobiotic metabolic process	GO:0006805	7	7	0	1	1
1385	sister chromatid segregation	GO:0000819	6	6	0	1	1	GO:0000070|mitotic sister chromatid segregation,
1386	superoxide metabolic process	GO:0006801	14	14	0	1	1
1387	auditory receptor cell stereocilium organization	GO:0060088	6	6	0	1	1	GO:0002093|auditory receptor cell morphogenesis,
1388	detection of mechanical stimulus	GO:0050982	16	16	0	1	1
1389	cerebral cortex radially oriented cell migration	GO:0021799	7	7	0	1	1
1390	memory	GO:0007613	26	26	0	1	1
1391	learning	GO:0007612	49	49	0	1	1
1392	long-term memory	GO:0007616	7	7	0	1	1
1393	micturition	GO:0060073	6	6	0	1	1
1394	response to calcium ion	GO:0051592	9	9	0	1	1
1395	preganglionic parasympathetic nervous system development	GO:0021783	5	5	0	1	1
1396	membrane hyperpolarization	GO:0060081	9	9	0	1	1
1397	glial cell development	GO:0021782	16	16	0	1	1
1398	regulation of inhibitory postsynaptic membrane potential	GO:0060080	7	7	0	1	1
1399	detection of mechanical stimulus involved in sensory perception	GO:0050974	14	14	0	1	1
1400	rhythmic behavior	GO:0007622	6	6	0	1	1
1401	glial cell fate commitment	GO:0021781	8	8	0	1	1
1402	amide biosynthetic process	GO:0043604	7	7	0	1	1
1403	activation of protein kinase C activity by G-protein coupled receptor protein signaling pathway	GO:0007205	11	11	0	1	1
1404	erythrocyte maturation	GO:0043249	5	5	0	1	1
1405	olfactory bulb development	GO:0021772	10	10	0	1	1
1406	detection of mechanical stimulus involved in sensory perception of pain	GO:0050966	5	5	0	1	1
1407	bile acid metabolic process	GO:0008206	10	10	0	1	1
1408	embryonic hemopoiesis	GO:0035162	8	8	0	1	1
1409	detection of light stimulus involved in sensory perception	GO:0050962	5	5	0	1	1	GO:0050908|detection of light stimulus involved in visual perception,
1410	stress-activated protein kinase signaling pathway	GO:0031098	22	22	0	1	1
1411	regeneration	GO:0031099	13	13	0	1	1
1412	negative regulation of cytokine biosynthetic process	GO:0042036	10	10	0	1	1
1413	regulation of carbohydrate biosynthetic process	GO:0043255	6	6	0	1	1
1414	spermine metabolic process	GO:0008215	5	5	0	1	1
1415	spermidine metabolic process	GO:0008216	5	5	0	1	1
1416	sensory perception of temperature stimulus	GO:0050951	6	6	0	1	1
1417	protein amino acid dealkylation	GO:0008214	6	6	0	1	1	GO:0006482|protein amino acid demethylation, GO:0070988|demethylation, GO:0016577|histone demethylation,
1418	glucocorticoid metabolic process	GO:0008211	6	6	0	1	1
1419	keratinization	GO:0031424	21	21	0	1	1
1420	regulation of potassium ion transport	GO:0043266	5	5	0	1	1
1421	negative regulation of transcription factor import into nucleus	GO:0042992	5	5	0	1	1
1422	regulation of systemic arterial blood pressure by hormone	GO:0001990	9	9	0	1	1	GO:0050886|endocrine process,
1423	regulation of transcription factor import into nucleus	GO:0042990	8	8	0	1	1
1424	negative regulation of ion transport	GO:0043271	6	6	0	1	1
1425	cell migration involved in gastrulation	GO:0042074	9	9	0	1	1
1426	dendrite development	GO:0016358	39	39	0	1	1
1427	regulation of epidermal growth factor receptor signaling pathway	GO:0042058	8	8	0	1	1
1428	regulation of systemic arterial blood pressure by norepinephrine-epinephrine	GO:0001993	6	6	0	1	1
1429	positive regulation of muscle cell differentiation	GO:0051149	8	8	0	1	1
1430	negative regulation of muscle cell differentiation	GO:0051148	7	7	0	1	1
1431	smooth muscle cell differentiation	GO:0051145	8	8	0	1	1
1432	chemosensory behavior	GO:0007635	5	5	0	1	1
1433	microtubule bundle formation	GO:0001578	13	13	0	1	1
1434	T-helper 1 type immune response	GO:0042088	5	5	0	1	1
1435	apocarotenoid metabolic process	GO:0043288	6	6	0	1	1	GO:0042574|retinal metabolic process,
1436	startle response	GO:0001964	16	16	0	1	1
1437	suckling behavior	GO:0001967	9	9	0	1	1
1438	T cell proliferation	GO:0042098	21	21	0	1	1
1439	odontogenesis	GO:0042476	33	33	0	1	1
1440	odontogenesis of dentine-containing tooth	GO:0042475	31	31	0	1	1
1441	middle ear morphogenesis	GO:0042474	13	13	0	1	1
1442	grooming behavior	GO:0007625	8	8	0	1	1
1443	patterning of blood vessels	GO:0001569	21	21	0	1	1
1444	auditory receptor cell differentiation	GO:0042491	15	15	0	1	1
1445	leukocyte degranulation	GO:0043299	6	6	0	1	1
1446	response to amphetamine	GO:0001975	13	13	0	1	1
1447	neurological system process involved in regulation of systemic arterial blood pressure	GO:0001976	13	13	0	1	1
1448	blood vessel remodeling	GO:0001974	13	13	0	1	1
1449	ganglioside metabolic process	GO:0001573	7	7	0	1	1
1450	regulation of odontogenesis of dentine-containing tooth	GO:0042487	5	5	0	1	1
1451	regulation of stress-activated protein kinase signaling pathway	GO:0070302	27	27	0	1	1
1452	regulation of receptor activity	GO:0010469	6	6	0	1	1
1453	lens fiber cell differentiation	GO:0070306	6	6	0	1	1
1454	regulation of mesenchymal cell proliferation	GO:0010464	22	22	0	1	1
1455	positive regulation of stress-activated protein kinase signaling pathway	GO:0070304	7	7	0	1	1	GO:0046330|positive regulation of JNK cascade,
1456	oocyte maturation	GO:0001556	6	6	0	1	1
1457	leukocyte migration	GO:0050900	26	26	0	1	1
1458	response to axon injury	GO:0048678	10	10	0	1	1
1459	heart looping	GO:0001947	22	22	0	1	1
1460	Sertoli cell differentiation	GO:0060008	6	6	0	1	1
1461	Sertoli cell development	GO:0060009	5	5	0	1	1
1462	reflex	GO:0060004	11	11	0	1	1
1463	organic anion transport	GO:0015711	30	30	0	1	1
1464	negative regulation of heart contraction	GO:0045822	6	6	0	1	1
1465	lymph vessel development	GO:0001945	5	5	0	1	1
1466	positive regulation of heart contraction	GO:0045823	5	5	0	1	1
1467	organelle fusion	GO:0048284	11	11	0	1	1
1468	ovulation from ovarian follicle	GO:0001542	8	8	0	1	1
1469	regulation of cytokine-mediated signaling pathway	GO:0001959	7	7	0	1	1
1470	endochondral ossification	GO:0001958	14	14	0	1	1
1471	intramembranous ossification	GO:0001957	5	5	0	1	1
1472	regulation of cell-matrix adhesion	GO:0001952	11	11	0	1	1
1473	positive regulation of isotype switching	GO:0045830	6	6	0	1	1
1474	bicarbonate transport	GO:0015701	5	5	0	1	1
1475	ciliary or flagellar motility	GO:0001539	7	7	0	1	1
1476	positive regulation of endocytosis	GO:0045807	15	15	0	1	1
1477	pseudouridine synthesis	GO:0001522	9	9	0	1	1	GO:0009982|pseudouridine synthase activity,
1478	retinoid metabolic process	GO:0001523	20	20	0	1	1	GO:0016101|diterpenoid metabolic process,
1479	parathyroid gland development	GO:0060017	5	5	0	1	1
1480	pancreas development	GO:0031016	30	30	0	1	1
1481	regulation of endothelial cell proliferation	GO:0001936	8	8	0	1	1
1482	exocrine pancreas development	GO:0031017	7	7	0	1	1
1483	righting reflex	GO:0060013	6	6	0	1	1
1484	positive regulation of cell growth	GO:0030307	6	6	0	1	1
1485	bone resorption	GO:0045453	8	8	0	1	1
1486	regulation of chemokine biosynthetic process	GO:0045073	5	5	0	1	1
1487	apoptotic mitochondrial changes	GO:0008637	21	21	0	1	1
1488	regulation of interleukin-12 biosynthetic process	GO:0045075	8	8	0	1	1
1489	positive regulation of protein kinase activity	GO:0045860	84	84	0	1	1
1490	urinary bladder smooth muscle contraction	GO:0014832	5	5	0	1	1	GO:0014848|urinary tract smooth muscle contraction,
1491	cellular amino acid biosynthetic process	GO:0008652	34	34	0	1	1
1492	regulation of mammary gland epithelial cell proliferation	GO:0033599	6	6	0	1	1
1493	mammary gland epithelial cell proliferation	GO:0033598	7	7	0	1	1
1494	positive regulation of interleukin-12 biosynthetic process	GO:0045084	6	6	0	1	1
1495	glycerol ether biosynthetic process	GO:0046504	9	9	0	1	1
1496	ventral spinal cord interneuron differentiation	GO:0021514	6	6	0	1	1	GO:0060579|ventral spinal cord interneuron fate commitment,
1497	spinal cord dorsal/ventral patterning	GO:0021513	9	9	0	1	1
1498	spinal cord patterning	GO:0021511	11	11	0	1	1
1499	tissue remodeling	GO:0048771	33	33	0	1	1
1500	hemoglobin metabolic process	GO:0020027	8	8	0	1	1
1501	spinal cord development	GO:0021510	33	33	0	1	1
1502	response to ethanol	GO:0045471	13	13	0	1	1
1503	negative regulation of smoothened signaling pathway	GO:0045879	6	6	0	1	1
1504	protein targeting to ER	GO:0045047	9	9	0	1	1	GO:0070972|protein localization in endoplasmic reticulum,
1505	ventral spinal cord development	GO:0021517	15	15	0	1	1
1506	dorsal spinal cord development	GO:0021516	10	10	0	1	1
1507	cell differentiation in spinal cord	GO:0021515	22	22	0	1	1
1508	inactivation of MAPK activity	GO:0000188	7	7	0	1	1
1509	activation of MAPK activity	GO:0000187	34	34	0	1	1
1510	regulated secretory pathway	GO:0045055	8	8	0	1	1
1511	positive regulation of smoothened signaling pathway	GO:0045880	5	5	0	1	1
1512	activation of MAPKK activity	GO:0000186	10	10	0	1	1
1513	axon midline choice point recognition	GO:0016199	5	5	0	1	1
1514	axon choice point recognition	GO:0016198	7	7	0	1	1
1515	endosome transport	GO:0016197	16	16	0	1	1
1516	rostrocaudal neural tube patterning	GO:0021903	6	6	0	1	1
1517	vascular endothelial growth factor receptor signaling pathway	GO:0048010	11	11	0	1	1
1518	nerve growth factor receptor signaling pathway	GO:0048011	5	5	0	1	1
1519	ephrin receptor signaling pathway	GO:0048013	6	6	0	1	1
1520	positive thymic T cell selection	GO:0045059	6	6	0	1	1
1521	positive regulation of proteolysis	GO:0045862	8	8	0	1	1
1522	negative regulation of proteolysis	GO:0045861	6	6	0	1	1
1523	thymic T cell selection	GO:0045061	8	8	0	1	1
1524	negative thymic T cell selection	GO:0045060	5	5	0	1	1
1525	insulin-like growth factor receptor signaling pathway	GO:0048009	6	6	0	1	1
1526	platelet-derived growth factor receptor signaling pathway	GO:0048008	18	18	0	1	1
1527	glycolipid biosynthetic process	GO:0009247	6	6	0	1	1
1528	pigment granule organization	GO:0048753	6	6	0	1	1
1529	regulation of mRNA processing	GO:0050684	5	5	0	1	1
1530	response to carbohydrate stimulus	GO:0009743	16	16	0	1	1
1531	response to hexose stimulus	GO:0009746	14	14	0	1	1	GO:0009749|response to glucose stimulus, GO:0034284|response to monosaccharide stimulus,
1532	drug transport	GO:0015893	8	8	0	1	1
1533	GPI anchor biosynthetic process	GO:0006506	26	26	0	1	1	GO:0046489|phosphoinositide biosynthetic process,
1534	GPI anchor metabolic process	GO:0006505	27	27	0	1	1
1535	positive regulation of epithelial cell proliferation	GO:0050679	21	21	0	1	1
1536	immune response-activating cell surface receptor signaling pathway	GO:0002429	27	27	0	1	1
1537	adrenal gland development	GO:0030325	8	8	0	1	1
1538	nucleotide-sugar metabolic process	GO:0009225	9	9	0	1	1
1539	cysteine metabolic process	GO:0006534	5	5	0	1	1
1540	pyrimidine ribonucleotide biosynthetic process	GO:0009220	10	10	0	1	1	GO:0009218|pyrimidine ribonucleotide metabolic process,
1541	epidermis morphogenesis	GO:0048730	18	18	0	1	1
1542	arginine metabolic process	GO:0006525	7	7	0	1	1
1543	lymphocyte mediated immunity	GO:0002449	52	52	0	1	1
1544	neutrophil mediated immunity	GO:0002446	5	5	0	1	1
1545	myeloid leukocyte mediated immunity	GO:0002444	9	9	0	1	1
1546	induction of apoptosis by oxidative stress	GO:0008631	5	5	0	1	1
1547	osteoclast differentiation	GO:0030316	9	9	0	1	1
1548	regulation of oligodendrocyte differentiation	GO:0048713	9	9	0	1	1
1549	regulation of astrocyte differentiation	GO:0048710	5	5	0	1	1
1550	hormone-mediated signaling pathway	GO:0009755	6	6	0	1	1
1551	negative regulation of oligodendrocyte differentiation	GO:0048715	5	5	0	1	1
1552	glycoprotein catabolic process	GO:0006516	7	7	0	1	1
1553	misfolded or incompletely synthesized protein catabolic process	GO:0006515	6	6	0	1	1
1554	developmental programmed cell death	GO:0010623	8	8	0	1	1
1555	ovulation	GO:0030728	9	9	0	1	1
1556	regulation of isotype switching to IgG isotypes	GO:0048302	7	7	0	1	1
1557	astrocyte differentiation	GO:0048708	8	8	0	1	1
1558	histidine metabolic process	GO:0006547	8	8	0	1	1	GO:0006548|histidine catabolic process, GO:0009075|histidine family amino acid metabolic process, GO:0009077|histidine family amino acid catabolic process,
1559	regulation of striated muscle contraction	GO:0006942	5	5	0	1	1
1560	positive regulation of Ras protein signal transduction	GO:0046579	10	10	0	1	1
1561	germ cell programmed cell death	GO:0035234	5	5	0	1	1
1562	methionine metabolic process	GO:0006555	9	9	0	1	1
1563	DNA duplex unwinding	GO:0032508	7	7	0	1	1	GO:0006268|DNA unwinding during replication,
1564	maintenance of protein location in cell	GO:0032507	15	15	0	1	1
1565	protein polyubiquitination	GO:0000209	14	14	0	1	1
1566	glutamate metabolic process	GO:0006536	8	8	0	1	1
1567	syncytium formation	GO:0006949	8	8	0	1	1
1568	cellular carbohydrate biosynthetic process	GO:0034637	33	33	0	1	1
1569	cell fate commitment involved in the formation of primary germ layers	GO:0060795	6	6	0	1	1
1570	glycine metabolic process	GO:0006544	9	9	0	1	1
1571	inner mitochondrial membrane organization	GO:0007007	5	5	0	1	1	GO:0045039|protein import into mitochondrial inner membrane, GO:0042719|mitochondrial intermembrane space protein transporter complex,
1572	glycine catabolic process	GO:0006546	7	7	0	1	1
1573	immunoglobulin secretion	GO:0048305	6	6	0	1	1
1574	plasma membrane organization	GO:0007009	7	7	0	1	1
1575	adenohypophysis development	GO:0021984	7	7	0	1	1
1576	negative regulation of steroid hormone receptor signaling pathway	GO:0033144	5	5	0	1	1
1577	regulation of steroid hormone receptor signaling pathway	GO:0033143	10	10	0	1	1
1578	olfactory lobe development	GO:0021988	11	11	0	1	1
1579	complement activation, alternative pathway	GO:0006957	6	6	0	1	1
1580	positive regulation of pigmentation during development	GO:0048087	5	5	0	1	1
1581	ribonucleotide catabolic process	GO:0009261	7	7	0	1	1
1582	tyrosine metabolic process	GO:0006570	8	8	0	1	1
1583	regulation of peptidyl-serine phosphorylation	GO:0033135	7	7	0	1	1
1584	cellular response to starvation	GO:0009267	15	15	0	1	1
1585	L-phenylalanine metabolic process	GO:0006558	5	5	0	1	1
1586	response to osmotic stress	GO:0006970	13	13	0	1	1
1587	regulation of development, heterochronic	GO:0040034	7	7	0	1	1	GO:0048505|regulation of timing of cell differentiation,
1588	regulation of fibroblast growth factor receptor signaling pathway	GO:0040036	11	11	0	1	1
1589	nucleobase, nucleoside, nucleotide and nucleic acid biosynthetic process	GO:0034654	9	9	0	1	1	GO:0034404|nucleobase, nucleoside and nucleotide biosynthetic process,
1590	proline metabolic process	GO:0006560	6	6	0	1	1
1591	negative regulation of fibroblast growth factor receptor signaling pathway	GO:0040037	6	6	0	1	1
1592	glucan biosynthetic process	GO:0009250	9	9	0	1	1	GO:0005978|glycogen biosynthetic process,
1593	proline biosynthetic process	GO:0006561	5	5	0	1	1
1594	L-serine metabolic process	GO:0006563	5	5	0	1	1
1595	endoplasmic reticulum organization	GO:0007029	6	6	0	1	1
1596	tryptophan metabolic process	GO:0006568	6	6	0	1	1
1597	ER-nuclear signaling pathway	GO:0006984	22	22	0	1	1
1598	ER overload response	GO:0006983	6	6	0	1	1
1599	regulation of interleukin-6 biosynthetic process	GO:0045408	7	7	0	1	1
1600	alcohol catabolic process	GO:0046164	49	49	0	1	1
1601	alcohol biosynthetic process	GO:0046165	30	30	0	1	1
1602	cellular response to heat	GO:0034605	9	9	0	1	1
1603	vacuolar transport	GO:0007034	9	9	0	1	1
1604	Golgi organization	GO:0007030	5	5	0	1	1
1605	endosome organization	GO:0007032	7	7	0	1	1
1606	regulation of intracellular protein transport	GO:0033157	18	18	0	1	1
1607	regulation of granule cell precursor proliferation	GO:0021936	7	7	0	1	1	GO:0021940|positive regulation of granule cell precursor proliferation,
1608	positive regulation of interleukin-6 biosynthetic process	GO:0045410	5	5	0	1	1
1609	spliceosome assembly	GO:0000245	11	11	0	1	1
1610	immunoglobulin V(D)J recombination	GO:0033152	5	5	0	1	1
1611	polyol biosynthetic process	GO:0046173	5	5	0	1	1
1612	unsaturated fatty acid metabolic process	GO:0033559	26	26	0	1	1
1613	regulation of pigmentation during development	GO:0048070	10	10	0	1	1
1614	indolalkylamine metabolic process	GO:0006586	10	10	0	1	1	GO:0042434|indole derivative metabolic process, GO:0042430|indole and derivative metabolic process,
1615	regulation of estrogen receptor signaling pathway	GO:0033146	5	5	0	1	1
1616	cell-substrate junction assembly	GO:0007044	9	9	0	1	1
1617	lysosomal transport	GO:0007041	5	5	0	1	1
1618	melanin metabolic process	GO:0006582	11	11	0	1	1
1619	quinone cofactor biosynthetic process	GO:0045426	9	9	0	1	1
1620	muscle cell migration	GO:0014812	6	6	0	1	1
1621	response to X-ray	GO:0010165	9	9	0	1	1
1622	positive regulation of nitric oxide biosynthetic process	GO:0045429	10	10	0	1	1
1623	nuclear envelope organization	GO:0006998	8	8	0	1	1
1624	spindle organization	GO:0007051	14	14	0	1	1
1625	embryonic eye morphogenesis	GO:0048048	13	13	0	1	1
1626	response to activity	GO:0014823	5	5	0	1	1
1627	body morphogenesis	GO:0010171	20	20	0	1	1
1628	central nervous system neuron axonogenesis	GO:0021955	13	13	0	1	1
1629	central nervous system projection neuron axonogenesis	GO:0021952	10	10	0	1	1
1630	regulation of organ formation	GO:0003156	5	5	0	1	1	GO:0060685|regulation of prostatic bud formation,
1631	flagellum assembly	GO:0009296	7	7	0	1	1
1632	regulation of phosphoprotein phosphatase activity	GO:0043666	5	5	0	1	1	GO:0010921|regulation of phosphatase activity,
1633	spongiotrophoblast layer development	GO:0060712	6	6	0	1	1
1634	purine ribonucleoside biosynthetic process	GO:0046129	5	5	0	1	1	GO:0042455|ribonucleoside biosynthetic process, GO:0042451|purine nucleoside biosynthetic process, GO:0009163|nucleoside biosynthetic process,
1635	purine ribonucleoside metabolic process	GO:0046128	16	16	0	1	1	GO:0042278|purine nucleoside metabolic process,
1636	pyrimidine ribonucleoside metabolic process	GO:0046131	13	13	0	1	1
1637	urea metabolic process	GO:0019627	7	7	0	1	1	GO:0000050|urea cycle,
1638	nuclear-transcribed mRNA catabolic process, deadenylation-dependent decay	GO:0000288	7	7	0	1	1
1639	endoplasmic reticulum calcium ion homeostasis	GO:0032469	6	6	0	1	1
1640	bleb formation	GO:0032060	5	5	0	1	1
1641	heart trabecula formation	GO:0060347	8	8	0	1	1
1642	retinoic acid receptor signaling pathway	GO:0048384	8	8	0	1	1
1643	trabecula formation	GO:0060343	10	10	0	1	1
1644	regulation of type I interferon production	GO:0032479	5	5	0	1	1
1645	B cell proliferation	GO:0042100	6	6	0	1	1
1646	nucleobase biosynthetic process	GO:0046112	5	5	0	1	1
1647	glucose metabolic process	GO:0006006	79	79	0	1	1
1648	fucose metabolic process	GO:0006004	6	6	0	1	1
1649	fructose metabolic process	GO:0006000	5	5	0	1	1
1650	mammary gland branching involved in pregnancy	GO:0060745	5	5	0	1	1
1651	mammary gland branching involved in thelarche	GO:0060744	5	5	0	1	1	GO:0042695|thelarche,
1652	morphogenesis of an epithelial sheet	GO:0002011	6	6	0	1	1
1653	negative regulation of NF-kappaB transcription factor activity	GO:0032088	5	5	0	1	1
1654	actin polymerization or depolymerization	GO:0008154	8	8	0	1	1
1655	head morphogenesis	GO:0060323	14	14	0	1	1
1656	face development	GO:0060324	15	15	0	1	1
1657	head development	GO:0060322	18	18	0	1	1
1658	response to peptidoglycan	GO:0032494	9	9	0	1	1
1659	negative regulation of DNA replication	GO:0008156	7	7	0	1	1
1660	galactose metabolic process	GO:0006012	5	5	0	1	1
1661	mammary gland alveolus development	GO:0060749	14	14	0	1	1
1662	mannose metabolic process	GO:0006013	10	10	0	1	1
1663	phagocytosis	GO:0006909	34	34	0	1	1
1664	NAD metabolic process	GO:0019674	8	8	0	1	1
1665	membrane budding	GO:0006900	5	5	0	1	1
1666	vesicle fusion	GO:0006906	6	6	0	1	1
1667	response to dietary excess	GO:0002021	9	9	0	1	1
1668	segmentation	GO:0035282	44	44	0	1	1
1669	regulation of blood volume by renin-angiotensin	GO:0002016	5	5	0	1	1
1670	regulation of meiotic cell cycle	GO:0051445	8	8	0	1	1
1671	heme metabolic process	GO:0042168	22	22	0	1	1
1672	positive regulation of insulin secretion	GO:0032024	7	7	0	1	1
1673	regulation of I-kappaB kinase/NF-kappaB cascade	GO:0043122	15	15	0	1	1
1674	olfactory bulb interneuron development	GO:0021891	5	5	0	1	1
1675	paraxial mesoderm development	GO:0048339	11	11	0	1	1
1676	regulation of branching involved in mammary gland duct morphogenesis	GO:0060762	5	5	0	1	1
1677	olfactory bulb interneuron differentiation	GO:0021889	6	6	0	1	1
1678	regulation of sodium ion transport	GO:0002028	10	10	0	1	1
1679	paraxial mesoderm morphogenesis	GO:0048340	7	7	0	1	1
1680	paraxial mesoderm formation	GO:0048341	5	5	0	1	1
1681	forebrain neuron development	GO:0021884	5	5	0	1	1
1682	multicellular organismal catabolic process	GO:0044243	15	15	0	1	1
1683	substrate-bound cell migration	GO:0006929	6	6	0	1	1
1684	melanosome organization	GO:0032438	5	5	0	1	1
1685	regulation of proteasomal ubiquitin-dependent protein catabolic process	GO:0032434	6	6	0	1	1
1686	cell structure disassembly during apoptosis	GO:0006921	9	9	0	1	1
1687	asymmetric protein localization	GO:0008105	8	8	0	1	1
1688	organ growth	GO:0035265	15	15	0	1	1
1689	mesoderm morphogenesis	GO:0048332	33	33	0	1	1
1690	mesodermal cell differentiation	GO:0048333	5	5	0	1	1	GO:0001710|mesodermal cell fate commitment,
1691	positive regulation of neuroblast proliferation	GO:0002052	9	9	0	1	1
1692	positive regulation of mesenchymal cell proliferation	GO:0002053	21	21	0	1	1
1693	phagocytosis, recognition	GO:0006910	8	8	0	1	1
1694	phagocytosis, engulfment	GO:0006911	9	9	0	1	1
1695	ectodermal placode formation	GO:0060788	7	7	0	1	1
1696	receptor clustering	GO:0043113	10	10	0	1	1
1697	neurotransmitter biosynthetic process	GO:0042136	5	5	0	1	1
1698	neurotransmitter catabolic process	GO:0042135	7	7	0	1	1
1699	neurotransmitter metabolic process	GO:0042133	15	15	0	1	1
1700	antigen processing and presentation via MHC class Ib	GO:0002475	5	5	0	1	1
1701	UV protection	GO:0009650	6	6	0	1	1
1702	response to salt stress	GO:0009651	5	5	0	1	1
1703	apoptotic nuclear changes	GO:0030262	11	11	0	1	1
1704	chromosome condensation	GO:0030261	14	14	0	1	1
1705	peptidyl-citrulline biosynthetic process from peptidyl-arginine	GO:0018101	5	5	0	1	1	GO:0019240|citrulline biosynthetic process, GO:0004668|protein-arginine deiminase activity,
1706	glandular epithelial cell differentiation	GO:0002067	6	6	0	1	1
1707	fear response	GO:0042596	18	18	0	1	1
1708	response to starvation	GO:0042594	16	16	0	1	1
1709	peptidyl-serine phosphorylation	GO:0018105	18	18	0	1	1
1710	chondrocyte development	GO:0002063	9	9	0	1	1
1711	columnar/cuboidal epithelial cell differentiation	GO:0002065	8	8	0	1	1
1712	germinal center formation	GO:0002467	5	5	0	1	1
1713	organic alcohol transport	GO:0015850	16	16	0	1	1
1714	actin cytoskeleton reorganization	GO:0031532	5	5	0	1	1
1715	epithelial cell maturation	GO:0002070	9	9	0	1	1
1716	T cell mediated immunity	GO:0002456	6	6	0	1	1
1717	antigen processing and presentation of peptide antigen via MHC class II	GO:0002495	11	11	0	1	1	GO:0019886|antigen processing and presentation of exogenous peptide antigen via MHC class II,
1718	SMAD protein signal transduction	GO:0060395	6	6	0	1	1
1719	sex determination	GO:0007530	11	11	0	1	1
1720	lens morphogenesis in camera-type eye	GO:0002089	10	10	0	1	1
1721	neuromuscular junction development	GO:0007528	22	22	0	1	1
1722	male sex determination	GO:0030238	9	9	0	1	1
1723	retinoic acid metabolic process	GO:0042573	13	13	0	1	1
1724	retinol metabolic process	GO:0042572	6	6	0	1	1
1725	negative regulation of caspase activity	GO:0043154	7	7	0	1	1	GO:0010466|negative regulation of peptidase activity,
1726	negative regulation of protein catabolic process	GO:0042177	10	10	0	1	1
1727	dopamine transport	GO:0015872	5	5	0	1	1
1728	macroautophagy	GO:0016236	9	9	0	1	1
1729	regulation of immunoglobulin secretion	GO:0051023	6	6	0	1	1
1730	positive regulation of carbohydrate metabolic process	GO:0045913	6	6	0	1	1
1731	proteasomal ubiquitin-dependent protein catabolic process	GO:0043161	16	16	0	1	1	GO:0010498|proteasomal protein catabolic process,
1732	positive regulation of DNA recombination	GO:0045911	7	7	0	1	1
1733	negative regulation of DNA recombination	GO:0045910	9	9	0	1	1
1734	branching involved in ureteric bud morphogenesis	GO:0001658	27	27	0	1	1	GO:0060675|ureteric bud morphogenesis,
1735	L-glutamate transport	GO:0015813	7	7	0	1	1
1736	positive regulation of fatty acid metabolic process	GO:0045923	6	6	0	1	1
1737	behavioral fear response	GO:0001662	13	13	0	1	1	GO:0002209|behavioral defense response,
1738	positive regulation of gene-specific transcription from RNA polymerase II promoter	GO:0010552	30	30	0	1	1
1739	neutral amino acid transport	GO:0015804	9	9	0	1	1
1740	acidic amino acid transport	GO:0015800	7	7	0	1	1
1741	plasma membrane fusion	GO:0045026	7	7	0	1	1
1742	L-amino acid transport	GO:0015807	15	15	0	1	1
1743	long-chain fatty acid metabolic process	GO:0001676	10	10	0	1	1
1744	bone mineralization	GO:0030282	11	11	0	1	1
1745	positive regulation of gene-specific transcription	GO:0043193	37	37	0	1	1
1746	negative regulation of ossification	GO:0030279	10	10	0	1	1
1747	glycerolipid biosynthetic process	GO:0045017	45	45	0	1	1
1748	determination of anterior/posterior axis, embryo	GO:0008595	5	5	0	1	1	GO:0007351|tripartite regional subdivision,
1749	regulation of Notch signaling pathway	GO:0008593	6	6	0	1	1
1750	body fluid secretion	GO:0007589	10	10	0	1	1
1751	ameboidal cell migration	GO:0001667	8	8	0	1	1
1752	regulation of smoothened signaling pathway	GO:0008589	16	16	0	1	1
1753	Schwann cell differentiation	GO:0014037	10	10	0	1	1
1754	piRNA metabolic process	GO:0034587	5	5	0	1	1
1755	phosphatidylcholine biosynthetic process	GO:0006656	5	5	0	1	1
1756	acyl-CoA metabolic process	GO:0006637	11	11	0	1	1
1757	regulation of protein binding	GO:0043393	9	9	0	1	1
1758	monovalent inorganic cation homeostasis	GO:0055067	22	22	0	1	1
1759	negative regulation of DNA binding	GO:0043392	11	11	0	1	1
1760	positive regulation of DNA binding	GO:0043388	30	30	0	1	1
1761	peptide cross-linking via chondroitin 4-sulfate glycosaminoglycan	GO:0019800	8	8	0	1	1
1762	regulation of cholesterol biosynthetic process	GO:0045540	5	5	0	1	1
1763	response to fungus	GO:0009620	11	11	0	1	1
1764	iron ion homeostasis	GO:0055072	22	22	0	1	1
1765	homeostasis of number of cells within a tissue	GO:0048873	18	18	0	1	1
1766	negative regulation of gliogenesis	GO:0014014	10	10	0	1	1
1767	meiotic chromosome segregation	GO:0045132	8	8	0	1	1
1768	positive regulation of gliogenesis	GO:0014015	8	8	0	1	1	GO:0045687|positive regulation of glial cell differentiation,
1769	protein homotetramerization	GO:0051289	5	5	0	1	1
1770	regulation of gliogenesis	GO:0014013	16	16	0	1	1
1771	nucleoside monophosphate catabolic process	GO:0009125	6	6	0	1	1
1772	purine nucleoside monophosphate metabolic process	GO:0009126	11	11	0	1	1	GO:0009167|purine ribonucleoside monophosphate metabolic process,
1773	purine nucleoside monophosphate biosynthetic process	GO:0009127	10	10	0	1	1	GO:0009168|purine ribonucleoside monophosphate biosynthetic process,
1774	regulation of dephosphorylation	GO:0035303	6	6	0	1	1
1775	positive regulation of peptide secretion	GO:0002793	8	8	0	1	1
1776	SRP-dependent cotranslational protein targeting to membrane	GO:0006614	6	6	0	1	1
1777	cotranslational protein targeting to membrane	GO:0006613	8	8	0	1	1
1778	neural nucleus development	GO:0048857	6	6	0	1	1
1779	response to virus	GO:0009615	33	33	0	1	1
1780	forebrain morphogenesis	GO:0048853	8	8	0	1	1
1781	response to mechanical stimulus	GO:0009612	21	21	0	1	1
1782	brain morphogenesis	GO:0048854	15	15	0	1	1
1783	peptide cross-linking	GO:0018149	14	14	0	1	1
1784	nucleobase metabolic process	GO:0009112	11	11	0	1	1
1785	regulation of behavior	GO:0050795	11	11	0	1	1
1786	oligodendrocyte development	GO:0014003	8	8	0	1	1
1787	hyaluronan metabolic process	GO:0030212	5	5	0	1	1
1788	activated T cell proliferation	GO:0050798	7	7	0	1	1
1789	positive regulation of alpha-beta T cell differentiation	GO:0046638	16	16	0	1	1
1790	negative regulation of alpha-beta T cell activation	GO:0046636	9	9	0	1	1
1791	intermediate filament organization	GO:0045109	9	9	0	1	1
1792	positive regulation of alpha-beta T cell activation	GO:0046635	20	20	0	1	1
1793	regulation of alpha-beta T cell activation	GO:0046634	26	26	0	1	1
1794	intermediate filament cytoskeleton organization	GO:0045104	16	16	0	1	1
1795	ventricular cardiac muscle cell differentiation	GO:0055012	10	10	0	1	1
1796	negative regulation of myeloid leukocyte differentiation	GO:0002762	8	8	0	1	1
1797	negative regulation of alpha-beta T cell differentiation	GO:0046639	6	6	0	1	1
1798	immune response-activating signal transduction	GO:0002757	34	34	0	1	1
1799	innate immune response-activating signal transduction	GO:0002758	11	11	0	1	1
1800	protein export from nucleus	GO:0006611	8	8	0	1	1
1801	regulation of alpha-beta T cell proliferation	GO:0046640	7	7	0	1	1
1802	positive regulation of alpha-beta T cell proliferation	GO:0046641	5	5	0	1	1
1803	behavioral interaction between organisms	GO:0051705	27	27	0	1	1
1804	segment specification	GO:0007379	8	8	0	1	1
1805	interaction with symbiont	GO:0051702	5	5	0	1	1
1806	immune response-regulating signal transduction	GO:0002764	37	37	0	1	1
1807	ventricular cardiac muscle cell development	GO:0055015	6	6	0	1	1
1808	determination of left/right symmetry	GO:0007368	34	34	0	1	1
1809	regulation of phagocytosis	GO:0050764	10	10	0	1	1	GO:0050766|positive regulation of phagocytosis,
1810	peptidyl-arginine modification	GO:0018195	7	7	0	1	1
1811	peptidyl-cysteine modification	GO:0018198	6	6	0	1	1
1812	negative regulation of organ growth	GO:0046621	5	5	0	1	1
1813	regulation of organ growth	GO:0046620	27	27	0	1	1
1814	positive regulation of organ growth	GO:0046622	10	10	0	1	1
1815	negative regulation of insulin receptor signaling pathway	GO:0046627	5	5	0	1	1
1816	regulation of biomineral formation	GO:0070167	13	13	0	1	1	GO:0030500|regulation of bone mineralization,
1817	regulation of insulin receptor signaling pathway	GO:0046626	7	7	0	1	1
1818	blastoderm segmentation	GO:0007350	6	6	0	1	1
1819	ribonucleoside diphosphate metabolic process	GO:0009185	5	5	0	1	1	GO:0009191|ribonucleoside diphosphate catabolic process,
1820	pigment granule localization	GO:0051875	5	5	0	1	1
1821	positive regulation of T cell mediated immunity	GO:0002711	10	10	0	1	1
1822	regulation of systemic arterial blood pressure mediated by a chemical signal	GO:0003044	15	15	0	1	1
1823	pro-B cell differentiation	GO:0002328	5	5	0	1	1
1824	lymphoid progenitor cell differentiation	GO:0002320	7	7	0	1	1
1825	mesenchymal-epithelial cell signaling	GO:0060638	6	6	0	1	1
1826	negative regulation of protein import into nucleus	GO:0042308	7	7	0	1	1
1827	regulation of protein import into nucleus	GO:0042306	13	13	0	1	1
1828	embryonic placenta morphogenesis	GO:0060669	9	9	0	1	1
1829	epithelial cell proliferation involved in salivary gland morphogenesis	GO:0060664	5	5	0	1	1
1830	DNA replication initiation	GO:0006270	8	8	0	1	1
1831	vasoconstriction	GO:0042310	11	11	0	1	1
1832	antigen processing and presentation of exogenous antigen	GO:0019884	21	21	0	1	1
1833	tetrahydrofolate metabolic process	GO:0046653	5	5	0	1	1
1834	synaptonemal complex organization	GO:0070193	9	9	0	1	1
1835	RNA-dependent DNA replication	GO:0006278	5	5	0	1	1
1836	regulation of DNA replication	GO:0006275	11	11	0	1	1
1837	negative regulation of lymphocyte mediated immunity	GO:0002707	8	8	0	1	1	GO:0002704|negative regulation of leukocyte mediated immunity,
1838	regulation of T cell mediated immunity	GO:0002709	13	13	0	1	1
1839	regulation of production of molecular mediator of immune response	GO:0002700	20	20	0	1	1
1840	DNA topological change	GO:0006265	5	5	0	1	1	GO:0003916|DNA topoisomerase activity,
1841	regulation of retinal cell programmed cell death	GO:0046668	5	5	0	1	1
1842	cholesterol biosynthetic process	GO:0006695	22	22	0	1	1
1843	immunoglobulin mediated immune response	GO:0016064	41	41	0	1	1
1844	response to isoquinoline alkaloid	GO:0014072	5	5	0	1	1	GO:0043278|response to morphine,
1845	negative regulation of fat cell differentiation	GO:0045599	8	8	0	1	1
1846	regulation of transporter activity	GO:0032409	6	6	0	1	1
1847	regulation of T cell differentiation in the thymus	GO:0033081	8	8	0	1	1
1848	nucleoside triphosphate catabolic process	GO:0009143	5	5	0	1	1
1849	leukotriene metabolic process	GO:0006691	13	13	0	1	1
1850	regulation of systemic arterial blood pressure by renin-angiotensin	GO:0003081	7	7	0	1	1
1851	embryonic axis specification	GO:0000578	6	6	0	1	1
1852	lateral sprouting from an epithelium	GO:0060601	6	6	0	1	1
1853	genitalia development	GO:0048806	16	16	0	1	1
1854	branch elongation of an epithelium	GO:0060602	7	7	0	1	1
1855	mammary gland duct morphogenesis	GO:0060603	22	22	0	1	1
1856	negative regulation of systemic arterial blood pressure	GO:0003085	8	8	0	1	1
1857	sphingomyelin metabolic process	GO:0006684	10	10	0	1	1
1858	glycosphingolipid metabolic process	GO:0006687	15	15	0	1	1
1859	regulation of tumor necrosis factor production	GO:0032680	15	15	0	1	1
1860	sphingomyelin biosynthetic process	GO:0006686	5	5	0	1	1
1861	nucleoside diphosphate metabolic process	GO:0009132	10	10	0	1	1
1862	nucleoside diphosphate catabolic process	GO:0009134	6	6	0	1	1
1863	regulation of interleukin-6 production	GO:0032675	16	16	0	1	1
1864	negative regulation of protein kinase B signaling cascade	GO:0051898	5	5	0	1	1
1865	glycosylceramide metabolic process	GO:0006677	5	5	0	1	1
1866	mast cell activation	GO:0045576	8	8	0	1	1
1867	sphingosine metabolic process	GO:0006670	5	5	0	1	1
1868	ribonucleoside monophosphate metabolic process	GO:0009161	15	15	0	1	1
1869	multicellular organismal aging	GO:0010259	14	14	0	1	1
1870	nucleotide catabolic process	GO:0009166	21	21	0	1	1
1871	regulation of protein kinase B signaling cascade	GO:0051896	10	10	0	1	1
1872	negative T cell selection	GO:0043383	6	6	0	1	1
1873	negative regulation of T cell differentiation	GO:0045581	8	8	0	1	1
1874	nucleoside bisphosphate metabolic process	GO:0033865	9	9	0	1	1
1875	cranial nerve morphogenesis	GO:0021602	8	8	0	1	1
1876	glycolipid metabolic process	GO:0006664	18	18	0	1	1
1877	Schwann cell development	GO:0014044	6	6	0	1	1
1878	CD4-positive, alpha beta T cell differentiation	GO:0043367	9	9	0	1	1
1879	purine ribonucleotide catabolic process	GO:0009154	5	5	0	1	1
1880	ribonucleoside monophosphate biosynthetic process	GO:0009156	14	14	0	1	1
1881	positive T cell selection	GO:0043368	8	8	0	1	1
1882	regulation of CD4-positive, alpha beta T cell differentiation	GO:0043370	10	10	0	1	1
1883	regulation of dendrite morphogenesis	GO:0048814	6	6	0	1	1	GO:0050773|regulation of dendrite development,
1884	dendrite morphogenesis	GO:0048813	13	13	0	1	1
1885	positive regulation of CD4-positive, alpha beta T cell differentiation	GO:0043372	8	8	0	1	1
1886	negative regulation of CD4-positive, alpha beta T cell differentiation	GO:0043371	5	5	0	1	1	GO:0045623|negative regulation of T-helper cell differentiation,
1887	regulation of interleukin-12 production	GO:0032655	11	11	0	1	1
1888	regulation of interleukin-1 beta production	GO:0032651	6	6	0	1	1
1889	regulation of interleukin-10 production	GO:0032653	6	6	0	1	1
1890	regulation of interleukin-1 production	GO:0032652	7	7	0	1	1
1891	positive regulation of interleukin-6 production	GO:0032755	7	7	0	1	1
1892	positive regulation of tumor necrosis factor production	GO:0032760	8	8	0	1	1
1893	rhombomere development	GO:0021546	5	5	0	1	1
1894	ribosome biogenesis	GO:0042254	92	92	0	1	1
1895	cranial nerve development	GO:0021545	13	13	0	1	1
1896	regulation of chondrocyte differentiation	GO:0032330	9	9	0	1	1
1897	pons development	GO:0021548	6	6	0	1	1
1898	molybdopterin cofactor biosynthetic process	GO:0032324	6	6	0	1	1	GO:0051189|prosthetic group metabolic process, GO:0043545|molybdopterin cofactor metabolic process, GO:0006777|Mo-molybdopterin cofactor biosynthetic process, GO:0019720|Mo-molybdopterin cofactor metabolic process,
1899	regulation of chromosome organization	GO:0033044	15	15	0	1	1
1900	oogenesis	GO:0048477	27	27	0	1	1
1901	DNA modification	GO:0006304	16	16	0	1	1
1902	negative regulation of multicellular organism growth	GO:0040015	10	10	0	1	1
1903	embryonic cleavage	GO:0040016	6	6	0	1	1
1904	positive regulation of locomotion	GO:0040017	6	6	0	1	1	GO:0048520|positive regulation of behavior, GO:0050921|positive regulation of chemotaxis,
1905	histone deacetylation	GO:0016575	5	5	0	1	1
1906	spinal cord motor neuron differentiation	GO:0021522	13	13	0	1	1
1907	histone acetylation	GO:0016573	15	15	0	1	1
1908	ventral spinal cord interneuron specification	GO:0021521	5	5	0	1	1
1909	histone ubiquitination	GO:0016574	6	6	0	1	1
1910	spinal cord motor neuron cell fate specification	GO:0021520	6	6	0	1	1
1911	cellular pigmentation	GO:0033059	10	10	0	1	1
1912	spinal cord association neuron differentiation	GO:0021527	5	5	0	1	1
1913	regulation of meiosis	GO:0040020	7	7	0	1	1
1914	DNA methylation	GO:0006306	16	16	0	1	1	GO:0006305|DNA alkylation,
1915	DNA catabolic process	GO:0006308	13	13	0	1	1
1916	pentose metabolic process	GO:0019321	7	7	0	1	1
1917	DNA fragmentation involved in apoptosis	GO:0006309	8	8	0	1	1
1918	hexose catabolic process	GO:0019320	39	39	0	1	1	GO:0006007|glucose catabolic process,
1919	regulation of immunoglobulin mediated immune response	GO:0002889	16	16	0	1	1	GO:0002712|regulation of B cell mediated immunity,
1920	somitogenesis	GO:0001756	34	34	0	1	1
1921	branching involved in embryonic placenta morphogenesis	GO:0060670	7	7	0	1	1
1922	transcription from RNA polymerase I promoter	GO:0006360	8	8	0	1	1
1923	induction of an organ	GO:0001759	15	15	0	1	1
1924	T cell lineage commitment	GO:0002360	5	5	0	1	1
1925	leukocyte activation during immune response	GO:0002366	15	15	0	1	1	GO:0002263|cell activation during immune response,
1926	positive regulation of immunoglobulin mediated immune response	GO:0002891	5	5	0	1	1	GO:0002714|positive regulation of B cell mediated immunity,
1927	positive regulation of interferon-gamma production	GO:0032729	10	10	0	1	1
1928	mRNA polyadenylation	GO:0006378	5	5	0	1	1
1929	leukocyte chemotaxis	GO:0030595	18	18	0	1	1	GO:0060326|cell chemotaxis,
1930	protein sumoylation	GO:0016925	6	6	0	1	1	GO:0019789|SUMO ligase activity,
1931	neutrophil chemotaxis	GO:0030593	10	10	0	1	1
1932	mRNA splice site selection	GO:0006376	6	6	0	1	1
1933	negative regulation of tumor necrosis factor production	GO:0032720	5	5	0	1	1
1934	parasympathetic nervous system development	GO:0048486	6	6	0	1	1
1935	regulation of morphogenesis of a branching structure	GO:0060688	21	21	0	1	1
1936	regulation of branching involved in prostate gland morphogenesis	GO:0060687	6	6	0	1	1
1937	enteric nervous system development	GO:0048484	6	6	0	1	1
1938	mitochondrion morphogenesis	GO:0070584	9	9	0	1	1
1939	fatty acid transport	GO:0015908	13	13	0	1	1
1940	long-chain fatty acid transport	GO:0015909	7	7	0	1	1
1941	regulation of branching involved in salivary gland morphogenesis	GO:0060693	6	6	0	1	1
1942	negative regulation of inflammatory response to antigenic stimulus	GO:0002862	6	6	0	1	1
1943	mature B cell differentiation	GO:0002335	5	5	0	1	1
1944	tissue regeneration	GO:0042246	6	6	0	1	1
1945	morphogenesis of a polarized epithelium	GO:0001738	11	11	0	1	1
1946	muscle cell proliferation	GO:0033002	6	6	0	1	1
1947	positive regulation of MAP kinase activity	GO:0043406	41	41	0	1	1
1948	negative regulation of chondrocyte differentiation	GO:0032331	5	5	0	1	1
1949	RNA elongation	GO:0006354	7	7	0	1	1
1950	regulation of hormone metabolic process	GO:0032350	6	6	0	1	1
1951	regulation of inflammatory response to antigenic stimulus	GO:0002861	9	9	0	1	1
1952	genetic imprinting	GO:0006349	9	9	0	1	1
1953	positive regulation of MAPKKK cascade	GO:0043410	31	31	0	1	1
1954	regulation of growth of symbiont in host	GO:0044126	6	6	0	1	1	GO:0044130|negative regulation of growth of symbiont in host, GO:0044146|negative regulation of growth of symbiont during interaction with host, GO:0044144|modulation of growth of symbiont during interaction with host, GO:0043903|regulation of symbiosis, encompassing mutualism through parasitism, GO:0043901|negative regulation of multi-organism process,
1955	negative regulation of peptidyl-tyrosine phosphorylation	GO:0050732	6	6	0	1	1
1956	regulation of proteolysis	GO:0030162	16	16	0	1	1
1957	B cell apoptosis	GO:0001783	5	5	0	1	1
1958	B cell homeostasis	GO:0001782	13	13	0	1	1
1959	positive regulation of protein secretion	GO:0050714	7	7	0	1	1
1960	coenzyme A biosynthetic process	GO:0015937	6	6	0	1	1
1961	coenzyme A metabolic process	GO:0015936	8	8	0	1	1
1962	nucleobase, nucleoside, nucleotide and nucleic acid transport	GO:0015931	56	56	0	1	1
1963	regulation of T-helper 2 type immune response	GO:0002828	9	9	0	1	1
1964	negative regulation of adaptive immune response based on somatic recombination of immune receptors built from immunoglobulin superfamily domains	GO:0002823	9	9	0	1	1	GO:0002820|negative regulation of adaptive immune response,
1965	regulation of adaptive immune response based on somatic recombination of immune receptors built from immunoglobulin superfamily domains	GO:0002822	33	33	0	1	1	GO:0002819|regulation of adaptive immune response,
1966	myeloid dendritic cell activation	GO:0001773	7	7	0	1	1	GO:0043011|myeloid dendritic cell differentiation,
1967	positive regulation of intracellular transport	GO:0032388	7	7	0	1	1
1968	metaphase	GO:0051323	6	6	0	1	1
1969	negative regulation of intracellular transport	GO:0032387	9	9	0	1	1	GO:0046823|negative regulation of nucleocytoplasmic transport,
1970	interphase of mitotic cell cycle	GO:0051329	31	31	0	1	1	GO:0051325|interphase,
1971	regulation of cellular carbohydrate metabolic process	GO:0010675	9	9	0	1	1
1972	detection of visible light	GO:0009584	6	6	0	1	1
1973	detection of abiotic stimulus	GO:0009582	44	44	0	1	1
1974	regulation of tissue remodeling	GO:0034103	11	11	0	1	1
1975	regulation of blood coagulation	GO:0030193	6	6	0	1	1
1976	foregut morphogenesis	GO:0007440	6	6	0	1	1
1977	negative regulation of tissue remodeling	GO:0034104	5	5	0	1	1
1978	positive regulation of cellular carbohydrate metabolic process	GO:0010676	5	5	0	1	1
1979	DNA geometric change	GO:0032392	8	8	0	1	1
1980	peptidyl-lysine modification	GO:0018205	7	7	0	1	1
1981	peptidyl-histidine modification	GO:0018202	5	5	0	1	1
1982	negative regulation of neuroblast proliferation	GO:0007406	5	5	0	1	1
1983	energy coupled proton transport, against electrochemical gradient	GO:0015988	7	7	0	1	1	GO:0015991|ATP hydrolysis coupled proton transport,
1984	energy coupled proton transport, down electrochemical gradient	GO:0015985	31	31	0	1	1	GO:0015986|ATP synthesis coupled proton transport,
1985	regulation of isotype switching	GO:0045191	10	10	0	1	1
1986	establishment or maintenance of epithelial cell apical/basal polarity	GO:0045197	5	5	0	1	1
1987	peptidyl-serine modification	GO:0018209	26	26	0	1	1
1988	peripheral nervous system development	GO:0007422	27	27	0	1	1
1989	regulation of protein secretion	GO:0050708	14	14	0	1	1
1990	regulation of cytokine secretion	GO:0050707	7	7	0	1	1
1991	regulation of hair follicle development	GO:0051797	5	5	0	1	1	GO:0042634|regulation of hair cycle,
1992	maintenance of protein location	GO:0045185	21	21	0	1	1
1993	heat generation	GO:0031649	5	5	0	1	1
1994	regulation of protein stability	GO:0031647	21	21	0	1	1
1995	negative regulation of neurological system process	GO:0031645	11	11	0	1	1
1996	DNA methylation during gametogenesis	GO:0043046	7	7	0	1	1
1997	flagellum organization	GO:0043064	8	8	0	1	1
1998	sphingolipid catabolic process	GO:0030149	10	10	0	1	1	GO:0046466|membrane lipid catabolic process,
1999	apical protein localization	GO:0045176	6	6	0	1	1
[truncated: 384 more rows]

## Sheet: Proximity
Rank	Name	ID	Probes	NumGenes	RawScore	Pval	CorrectedPvalue	Same as	GeneMembers
1	detection of temperature stimulus	GO:0016048	5	5	2	0.005272	0.523942
2	negative regulation of epidermis development	GO:0045683	5	5	2	0.005272	0.546722
3	regulation of gamma-delta T cell differentiation	GO:0045586	5	5	2	0.005272	0.571573	GO:0045588|positive regulation of gamma-delta T cell differentiation, GO:0046643|regulation of gamma-delta T cell activation, GO:0046645|positive regulation of gamma-delta T cell activation,
4	B cell differentiation	GO:0030183	33	33	4	0.00721	0.573231
5	cellular amino acid derivative catabolic process	GO:0042219	17	17	3	0.006884	0.586402
6	odontogenesis	GO:0042476	33	33	4	0.00721	0.592997
7	regulation of cell migration	GO:0030334	71	71	6	0.006468	0.593347
8	fructose metabolic process	GO:0006000	5	5	2	0.005272	0.59879
9	embryonic organ development	GO:0048568	51	51	5	0.006804	0.601029
10	steroid biosynthetic process	GO:0006694	53	53	5	0.008002	0.615616
11	diencephalon development	GO:0021536	32	32	4	0.006454	0.615719
12	positive regulation of heart contraction	GO:0045823	5	5	2	0.005272	0.62873
13	cardiac muscle tissue development	GO:0048738	45	45	5	0.003968	0.630917
14	spermine metabolic process	GO:0008215	5	5	2	0.005272	0.661821
15	striated muscle cell differentiation	GO:0051146	35	35	4	0.008893	0.662842
16	cardiac cell differentiation	GO:0035051	28	28	4	0.003956	0.673935
17	positive regulation of B cell differentiation	GO:0045579	7	7	2	0.0107313	0.691734
18	substrate-independent telencephalic tangential interneuron migration	GO:0021843	5	5	2	0.005272	0.698589	GO:0021826|substrate-independent telencephalic tangential migration,
19	response to temperature stimulus	GO:0009266	36	36	4	0.009823	0.709957
20	cholesterol biosynthetic process	GO:0006695	22	22	3	0.0142966	0.710363
21	glycoprotein catabolic process	GO:0006516	7	7	2	0.0107313	0.710949
22	regulation of locomotion	GO:0040012	80	80	6	0.0113915	0.714968
23	regulation of heart contraction	GO:0008016	39	39	4	0.0129834	0.720125
24	regulation of cell motion	GO:0051270	84	84	6	0.0142591	0.723572
25	nitrogen compound catabolic process	GO:0044270	62	62	5	0.015213	0.725658
26	cell-matrix adhesion	GO:0007160	38	38	4	0.0118669	0.725707
27	sterol biosynthetic process	GO:0016126	28	28	4	0.003956	0.725776
28	cytokine metabolic process	GO:0042107	8	8	2	0.0140872	0.730391
29	positive regulation of epithelial cell proliferation	GO:0050679	21	21	3	0.0125624	0.730766
30	cytokine biosynthetic process	GO:0042089	7	7	2	0.0107313	0.731262
31	regulation of hydrolase activity	GO:0051336	132	132	8	0.0128823	0.731531
32	lung development	GO:0030324	83	83	6	0.0134996	0.73174
33	axon guidance	GO:0007411	85	85	6	0.0150478	0.732428
34	forebrain neuron fate commitment	GO:0021877	5	5	2	0.005272	0.739682
35	B cell activation	GO:0042113	59	59	5	0.0124572	0.742758
36	histidine metabolic process	GO:0006547	8	8	2	0.0140872	0.746622	GO:0006548|histidine catabolic process, GO:0009075|histidine family amino acid metabolic process, GO:0009077|histidine family amino acid catabolic process,
37	positive regulation of cyclic nucleotide metabolic process	GO:0030801	7	7	2	0.0107313	0.752769	GO:0030804|positive regulation of cyclic nucleotide biosynthetic process, GO:0030810|positive regulation of nucleotide biosynthetic process, GO:0045981|positive regulation of nucleotide metabolic process,
38	epithelium development	GO:0060429	194	194	10	0.0167649	0.75442
39	catechol metabolic process	GO:0009712	23	23	3	0.0161596	0.755698	GO:0018958|phenol metabolic process, GO:0006584|catecholamine metabolic process, GO:0034311|diol metabolic process,
40	tube lumen formation	GO:0035148	42	42	4	0.0167263	0.767156
41	cellular biogenic amine biosynthetic process	GO:0042401	25	25	3	0.0202753	0.767565
42	cellular biogenic amine metabolic process	GO:0006576	65	65	5	0.0183491	0.767764
43	embryonic skeletal system development	GO:0048706	67	67	5	0.0206604	0.769923
44	cell-substrate adhesion	GO:0031589	43	43	4	0.0181086	0.771233
45	cellular biogenic amine catabolic process	GO:0042402	14	14	3	0.003883	0.771726
46	adult heart development	GO:0007512	9	9	2	0.0178327	0.773291
47	negative regulation of signal transduction	GO:0009968	142	142	8	0.0192208	0.776978
48	pituitary gland development	GO:0021983	25	25	3	0.0202753	0.779945
49	regulation of system process	GO:0044057	143	143	8	0.0199584	0.78034
50	steroid metabolic process	GO:0008202	115	115	7	0.018997	0.781168
51	positive regulation of cell proliferation	GO:0008284	199	199	10	0.0196521	0.781169
52	behavioral response to ethanol	GO:0048149	5	5	2	0.005272	0.785912
53	lymphocyte activation	GO:0046649	140	140	8	0.0178045	0.786364
54	catecholamine biosynthetic process	GO:0042423	10	10	2	0.0219476	0.80531
55	sterol metabolic process	GO:0016125	64	64	6	0.003882	0.841778
56	respiratory tube development	GO:0030323	84	84	7	0.003627	0.864982
57	positive regulation of immune effector process	GO:0002699	27	27	3	0.0249133	0.88684
58	respiratory system development	GO:0060541	95	95	6	0.0246526	0.890856
59	lymphocyte differentiation	GO:0030098	83	83	7	0.003391	0.898726
60	Wnt receptor signaling pathway	GO:0016055	124	124	9	0.002655	0.904711
61	regionalization	GO:0003002	181	181	9	0.0277144	0.905465
62	negative regulation of cell communication	GO:0010648	151	151	8	0.0265978	0.906227
63	phosphoinositide-mediated signaling	GO:0048015	28	28	3	0.0274282	0.908559
64	trophectodermal cell differentiation	GO:0001829	11	11	2	0.0264127	0.912961
65	regulation of GTPase activity	GO:0043087	72	72	5	0.0272459	0.915232
66	regulation of the force of heart contraction	GO:0002026	11	11	2	0.0264127	0.926387
67	cytokine production	GO:0001816	30	30	3	0.0328476	0.943874
68	retinal ganglion cell axon guidance	GO:0031290	12	12	2	0.0312092	0.954281
69	ovulation cycle	GO:0042698	30	30	3	0.0328476	0.955385
70	leukocyte activation	GO:0045321	161	161	8	0.036879	0.956049
71	neural tube development	GO:0021915	74	74	5	0.0302139	0.9608
72	response to ethanol	GO:0045471	13	13	2	0.0363191	0.962457
73	second-messenger-mediated signaling	GO:0019932	78	78	5	0.0367402	0.962917
74	regulation of B cell differentiation	GO:0045577	12	12	2	0.0312092	0.966674
75	pancreas development	GO:0031016	30	30	3	0.0328476	0.96718
76	negative regulation of cell differentiation	GO:0045596	157	157	8	0.0324901	0.968611
77	ovulation cycle process	GO:0022602	29	29	3	0.0300732	0.96925
78	neurological system process involved in regulation of systemic arterial blood pressure	GO:0001976	13	13	2	0.0363191	0.973271
79	heterocycle catabolic process	GO:0046700	32	32	3	0.0387814	0.973617
80	forebrain neuron differentiation	GO:0021879	12	12	2	0.0312092	0.979394
81	mesoderm morphogenesis	GO:0048332	33	33	3	0.0419385	0.98062
82	gland development	GO:0048732	157	157	8	0.0324901	0.980872
83	regulation of inflammatory response	GO:0050727	32	32	3	0.0387814	0.983974
84	response to amphetamine	GO:0001975	13	13	2	0.0363191	0.984331
85	regulation of amine transport	GO:0051952	14	14	2	0.0417252	0.985292
86	glucose metabolic process	GO:0006006	79	79	5	0.0384968	0.987255
87	peptidyl-amino acid modification	GO:0018193	107	107	6	0.0407209	0.991012
88	positive regulation of catalytic activity	GO:0043085	166	166	8	0.0429047	0.993473
89	cellular nitrogen compound metabolic process	GO:0034641	194	194	9	0.0404398	0.994318
90	response to hexose stimulus	GO:0009746	14	14	2	0.0417252	0.995145	GO:0009749|response to glucose stimulus, GO:0034284|response to monosaccharide stimulus,
91	positive regulation of blood pressure	GO:0045777	13	13	2	0.0363191	0.995645
92	cerebral cortex GABAergic interneuron differentiation	GO:0021892	7	7	3	0.0004221	1
93	heart development	GO:0007507	177	177	12	0.001007	1
94	cerebral cortex neuron differentiation	GO:0021895	11	11	3	0.001855	1
95	cardiac muscle cell differentiation	GO:0055007	23	23	4	0.001877	1
96	regulation of heart rate	GO:0002027	12	12	3	0.00243	1
97	endocrine system development	GO:0035270	59	59	6	0.002573	1
98	leukocyte differentiation	GO:0002521	105	105	8	0.003355	1
99	odontogenesis of dentine-containing tooth	GO:0042475	31	31	3	0.0357507	1
100	amine catabolic process	GO:0009310	53	53	4	0.0358403	1
101	hexose metabolic process	GO:0019318	104	104	6	0.0362098	1
102	developmental maturation	GO:0021700	80	80	5	0.0403038	1
103	generation of neurons in the forebrain	GO:0021872	14	14	2	0.0417252	1
104	regulation of secretion	GO:0051046	82	82	5	0.0440701	1
105	cholesterol metabolic process	GO:0008203	57	57	4	0.0449853	1
106	positive regulation of molecular function	GO:0044093	198	198	9	0.0450403	1
107	immune effector process	GO:0002252	83	83	5	0.0460297	1
108	associative learning	GO:0008306	15	15	2	0.0474106	1
109	cerebral cortex cell migration	GO:0021795	15	15	2	0.0474106	1
110	organ growth	GO:0035265	15	15	2	0.0474106	1
111	embryo implantation	GO:0007566	15	15	2	0.0474106	1
112	dopamine metabolic process	GO:0042417	15	15	2	0.0474106	1
113	regulation of small GTPase mediated signal transduction	GO:0051056	170	170	8	0.0481693	1
114	blood vessel morphogenesis	GO:0048514	170	170	8	0.0481693	1
115	cellular amino acid derivative metabolic process	GO:0006575	112	112	6	0.0489985	1
116	amine biosynthetic process	GO:0009309	59	59	4	0.0500023	1
117	regulation of transforming growth factor beta receptor signaling pathway	GO:0017015	36	36	3	0.0521538	1
118	keratinocyte differentiation	GO:0030216	36	36	3	0.0521538	1
119	female gamete generation	GO:0007292	36	36	3	0.0521538	1
120	cell maturation	GO:0048469	60	60	4	0.0526214	1
121	response to carbohydrate stimulus	GO:0009743	16	16	2	0.0533594	1
122	polyamine metabolic process	GO:0006595	16	16	2	0.0533594	1
123	T cell homeostasis	GO:0043029	16	16	2	0.0533594	1
124	regulation of epidermis development	GO:0045682	16	16	2	0.0533594	1
125	spleen development	GO:0048536	16	16	2	0.0533594	1
126	blastocyst formation	GO:0001825	16	16	2	0.0533594	1
127	axonogenesis	GO:0007409	145	145	7	0.0557326	1
128	female pregnancy	GO:0007565	37	37	3	0.0558015	1
129	cell activation	GO:0001775	176	176	8	0.0568261	1
130	forebrain development	GO:0030900	146	146	7	0.0574166	1
131	telencephalon cell migration	GO:0022029	17	17	2	0.0595561	1
132	lung morphogenesis	GO:0060425	17	17	2	0.0595561	1
133	response to pain	GO:0048265	17	17	2	0.0595561	1
134	activation of phospholipase C activity by G-protein coupled receptor protein signaling pathway coupled to IP3 second messenger	GO:0007200	17	17	2	0.0595561	1	GO:0007202|activation of phospholipase C activity, GO:0010518|positive regulation of phospholipase activity, GO:0010863|positive regulation of phospholipase C activity,
135	negative regulation of inflammatory response	GO:0050728	17	17	2	0.0595561	1
136	cell growth	GO:0016049	17	17	2	0.0595561	1
137	epidermal cell differentiation	GO:0009913	38	38	3	0.0595673	1
138	neural tube closure	GO:0001843	38	38	3	0.0595673	1	GO:0060606|tube closure,
139	neuron fate commitment	GO:0048663	39	39	3	0.0634493	1
140	epithelial cell differentiation	GO:0030855	64	64	4	0.0638283	1
141	rhythmic process	GO:0048511	64	64	4	0.0638283	1
142	cell projection assembly	GO:0030031	64	64	4	0.0638283	1
143	angiogenesis	GO:0001525	120	120	6	0.0642556	1
144	kidney development	GO:0001822	92	92	5	0.0659731	1
145	forebrain cell migration	GO:0021885	18	18	2	0.0659857	1
146	regulation of exocytosis	GO:0017157	18	18	2	0.0659857	1
147	response to amine stimulus	GO:0014075	18	18	2	0.0659857	1	GO:0010243|response to organic nitrogen,
148	positive regulation of lipase activity	GO:0060193	18	18	2	0.0659857	1
149	interspecies interaction between organisms	GO:0044419	18	18	2	0.0659857	1
150	monosaccharide metabolic process	GO:0005996	121	121	6	0.0663384	1
151	primary neural tube formation	GO:0014020	40	40	3	0.0674453	1
152	regulation of transmembrane receptor protein serine/threonine kinase signaling pathway	GO:0090092	40	40	3	0.0674453	1
153	cell morphogenesis involved in differentiation	GO:0000904	183	183	8	0.0681025	1
154	response to endogenous stimulus	GO:0009719	93	93	5	0.0684449	1
155	hemopoiesis	GO:0030097	184	184	8	0.0698181	1
156	molting cycle process	GO:0022404	41	41	3	0.0715532	1	GO:0022405|hair cycle process, GO:0001942|hair follicle development,
157	neuron projection morphogenesis	GO:0048812	154	154	7	0.072018	1
158	protein amino acid N-linked glycosylation	GO:0006487	19	19	2	0.072634	1
159	epithelial cell development	GO:0002064	19	19	2	0.072634	1
160	regulation of phospholipase activity	GO:0010517	19	19	2	0.072634	1
161	nerve development	GO:0021675	19	19	2	0.072634	1
162	urogenital system development	GO:0001655	124	124	6	0.0728211	1
163	muscle cell differentiation	GO:0042692	67	67	4	0.072988	1
164	heart morphogenesis	GO:0003007	67	67	4	0.072988	1
165	positive regulation of hydrolase activity	GO:0051345	42	42	3	0.0757707	1
166	lipid localization	GO:0010876	96	96	5	0.0761638	1
167	cell morphogenesis involved in neuron differentiation	GO:0048667	157	157	7	0.0780126	1
168	cell projection morphogenesis	GO:0048858	157	157	7	0.0780126	1
169	negative regulation of transcription from RNA polymerase II promoter	GO:0000122	189	189	8	0.0787907	1
170	epidermis development	GO:0008544	97	97	5	0.0788373	1
171	negative regulation of cell migration	GO:0030336	20	20	2	0.0794872	1
172	morphogenesis of an epithelium	GO:0002009	158	158	7	0.0800737	1
173	hair cycle	GO:0042633	43	43	3	0.0800953	1	GO:0042303|molting cycle,
174	cellular amino acid derivative biosynthetic process	GO:0042398	43	43	3	0.0800953	1
175	positive regulation of multicellular organismal process	GO:0051240	98	98	5	0.0815606	1
176	anterior/posterior pattern formation	GO:0009952	128	128	6	0.0820091	1
177	segmentation	GO:0035282	44	44	3	0.0845247	1
178	negative regulation of multicellular organismal process	GO:0051241	71	71	4	0.0861766	1
179	negative regulation of defense response	GO:0031348	21	21	2	0.0865319	1
180	keratinization	GO:0031424	21	21	2	0.0865319	1
181	positive regulation of cytokine biosynthetic process	GO:0042108	21	21	2	0.0865319	1
182	proximal/distal pattern formation	GO:0009954	21	21	2	0.0865319	1
183	cilium assembly	GO:0042384	21	21	2	0.0865319	1
184	regulation of lipase activity	GO:0060191	21	21	2	0.0865319	1
185	multi-organism process	GO:0051704	194	194	8	0.088421	1
186	chloride transport	GO:0006821	45	45	3	0.0890564	1
187	protein maturation by peptide bond cleavage	GO:0051605	45	45	3	0.0890564	1
188	striated muscle tissue development	GO:0014706	132	132	6	0.0918128	1
189	actin filament-based process	GO:0030029	132	132	6	0.0918128	1
190	regulation of cellular localization	GO:0060341	102	102	5	0.0929459	1
191	morphogenesis of embryonic epithelium	GO:0016331	73	73	4	0.0931757	1
192	regulation of blood pressure	GO:0008217	46	46	3	0.0936878	1
193	blastocyst development	GO:0001824	46	46	3	0.0936878	1
194	regulation of cell size	GO:0008361	46	46	3	0.0936878	1
195	activation of plasma proteins involved in acute inflammatory response	GO:0002541	22	22	2	0.0937554	1	GO:0006956|complement activation,
196	response to toxin	GO:0009636	22	22	2	0.0937554	1
197	ectoderm development	GO:0007398	103	103	5	0.0959135	1
198	circulatory system process	GO:0003013	74	74	4	0.0967735	1	GO:0008015|blood circulation,
199	cell part morphogenesis	GO:0032990	166	166	7	0.0976862	1
200	pallium development	GO:0021543	47	47	3	0.0984164	1
201	positive regulation of T cell proliferation	GO:0042102	23	23	2	0.101145	1
202	regulation of insulin secretion	GO:0050796	23	23	2	0.101145	1
203	regulation of systemic arterial blood pressure	GO:0003073	23	23	2	0.101145	1
204	gastrulation with mouth forming second	GO:0001702	23	23	2	0.101145	1
205	negative regulation of Wnt receptor signaling pathway	GO:0030178	23	23	2	0.101145	1
206	response to heat	GO:0009408	23	23	2	0.101145	1
207	negative regulation of cell motion	GO:0051271	23	23	2	0.101145	1
208	neural tube formation	GO:0001841	48	48	3	0.103239	1
209	embryonic placenta development	GO:0001892	48	48	3	0.103239	1
210	mesoderm development	GO:0007498	49	49	3	0.108154	1
211	alcohol catabolic process	GO:0046164	49	49	3	0.108154	1
212	regulation of immune effector process	GO:0002697	49	49	3	0.108154	1
213	regulation of neurogenesis	GO:0050767	107	107	5	0.108257	1
214	immunoglobulin production	GO:0002377	24	24	2	0.10869	1
215	regulation of osteoblast differentiation	GO:0045667	24	24	2	0.10869	1
216	regulation of peptide transport	GO:0090087	24	24	2	0.10869	1	GO:0002791|regulation of peptide secretion,
217	protein polymerization	GO:0051258	24	24	2	0.10869	1
218	positive regulation of cAMP biosynthetic process	GO:0030819	5	5	1	0.1123	1	GO:0030816|positive regulation of cAMP metabolic process,
219	regulation of cGMP metabolic process	GO:0030823	5	5	1	0.1123	1
220	glycosphingolipid catabolic process	GO:0046479	5	5	1	0.1123	1
221	response to growth hormone stimulus	GO:0060416	5	5	1	0.1123	1	GO:0060396|growth hormone receptor signaling pathway,
222	2-oxoglutarate metabolic process	GO:0006103	5	5	1	0.1123	1	GO:0006107|oxaloacetate metabolic process,
223	taurine metabolic process	GO:0019530	5	5	1	0.1123	1
224	viral reproductive process	GO:0022415	5	5	1	0.1123	1	GO:0016032|viral reproduction,
225	regulation of odontogenesis of dentine-containing tooth	GO:0042487	5	5	1	0.1123	1
226	positive regulation of interleukin-2 biosynthetic process	GO:0045086	5	5	1	0.1123	1
227	positive regulation of survival gene product expression	GO:0045885	5	5	1	0.1123	1
228	negative regulation of oligodendrocyte differentiation	GO:0048715	5	5	1	0.1123	1
229	valine metabolic process	GO:0006573	5	5	1	0.1123	1
230	proline biosynthetic process	GO:0006561	5	5	1	0.1123	1
231	Golgi organization	GO:0007030	5	5	1	0.1123	1
232	immunoglobulin V(D)J recombination	GO:0033152	5	5	1	0.1123	1
233	positive regulation of activated T cell proliferation	GO:0042104	5	5	1	0.1123	1
234	olfactory bulb interneuron development	GO:0021891	5	5	1	0.1123	1
235	forebrain neuron development	GO:0021884	5	5	1	0.1123	1
236	positive regulation of mitotic cell cycle	GO:0045931	5	5	1	0.1123	1
237	determination of anterior/posterior axis, embryo	GO:0008595	5	5	1	0.1123	1	GO:0007351|tripartite regional subdivision,
238	hyaluronan metabolic process	GO:0030212	5	5	1	0.1123	1
239	positive regulation of alpha-beta T cell proliferation	GO:0046641	5	5	1	0.1123	1
240	cardiac myofibril assembly	GO:0055003	5	5	1	0.1123	1
241	creatine metabolic process	GO:0006600	5	5	1	0.1123	1
242	dichotomous subdivision of terminal units involved in salivary gland branching	GO:0060666	5	5	1	0.1123	1
243	sphingomyelin biosynthetic process	GO:0006686	5	5	1	0.1123	1
244	glycosylceramide metabolic process	GO:0006677	5	5	1	0.1123	1
245	regulation of myeloid cell apoptosis	GO:0033032	5	5	1	0.1123	1
246	negative regulation of tumor necrosis factor production	GO:0032720	5	5	1	0.1123	1
247	mature B cell differentiation	GO:0002335	5	5	1	0.1123	1
248	B cell apoptosis	GO:0001783	5	5	1	0.1123	1
249	natural killer cell differentiation	GO:0001779	5	5	1	0.1123	1
250	regulation of hair follicle development	GO:0051797	5	5	1	0.1123	1	GO:0042634|regulation of hair cycle,
251	Peyer's patch development	GO:0048541	5	5	1	0.1123	1
252	notochord morphogenesis	GO:0048570	5	5	1	0.1123	1
253	positive regulation of blood pressure by epinephrine-norepinephrine	GO:0003321	5	5	1	0.1123	1
254	negative regulation of smooth muscle contraction	GO:0045986	5	5	1	0.1123	1
255	behavioral response to nicotine	GO:0035095	5	5	1	0.1123	1
256	embryonic skeletal system morphogenesis	GO:0048704	50	50	3	0.113158	1
257	muscle tissue development	GO:0060537	141	141	6	0.116064	1
258	digestive system development	GO:0055123	25	25	2	0.116379	1
259	production of molecular mediator of immune response	GO:0002440	25	25	2	0.116379	1
260	positive regulation of B cell activation	GO:0050871	25	25	2	0.116379	1
261	negative regulation of transforming growth factor beta receptor signaling pathway	GO:0030512	25	25	2	0.116379	1
262	embryonic epithelial tube formation	GO:0001838	51	51	3	0.118249	1
263	response to peptide hormone stimulus	GO:0043434	52	52	3	0.123423	1
264	embryonic pattern specification	GO:0009880	26	26	2	0.124199	1
265	memory	GO:0007613	26	26	2	0.124199	1
266	regulation of alpha-beta T cell activation	GO:0046634	26	26	2	0.124199	1
267	peptidyl-serine modification	GO:0018209	26	26	2	0.124199	1
268	lymphocyte homeostasis	GO:0002260	26	26	2	0.124199	1
269	gut development	GO:0048565	26	26	2	0.124199	1
270	regulation of neuron differentiation	GO:0045664	82	82	4	0.127786	1
271	regulation of epithelial cell proliferation	GO:0050678	53	53	3	0.128678	1
272	muscle organ development	GO:0007517	179	179	7	0.130454	1
273	positive regulation of secretion	GO:0051047	27	27	2	0.132142	1
274	cardiac chamber morphogenesis	GO:0003206	27	27	2	0.132142	1
275	regulation of organ growth	GO:0046620	27	27	2	0.132142	1
276	oogenesis	GO:0048477	27	27	2	0.132142	1
277	RNA modification	GO:0009451	27	27	2	0.132142	1
278	negative regulation of G-protein coupled receptor protein signaling pathway	GO:0045744	6	6	1	0.133203	1
279	genitalia morphogenesis	GO:0035112	6	6	1	0.133203	1
280	trachea development	GO:0060438	6	6	1	0.133203	1
281	sensory perception of temperature stimulus	GO:0050951	6	6	1	0.133203	1
282	glucocorticoid metabolic process	GO:0008211	6	6	1	0.133203	1
283	regulation of systemic arterial blood pressure by norepinephrine-epinephrine	GO:0001993	6	6	1	0.133203	1
284	regulation of odontogenesis	GO:0042481	6	6	1	0.133203	1
285	oocyte maturation	GO:0001556	6	6	1	0.133203	1
286	negative regulation of heart contraction	GO:0045822	6	6	1	0.133203	1
287	rostrocaudal neural tube patterning	GO:0021903	6	6	1	0.133203	1
288	ephrin receptor signaling pathway	GO:0048013	6	6	1	0.133203	1
289	immunoglobulin secretion	GO:0048305	6	6	1	0.133203	1
290	complement activation, alternative pathway	GO:0006957	6	6	1	0.133203	1
291	proline metabolic process	GO:0006560	6	6	1	0.133203	1
292	negative regulation of fibroblast growth factor receptor signaling pathway	GO:0040037	6	6	1	0.133203	1
293	phosphagen metabolic process	GO:0006599	6	6	1	0.133203	1
294	olfactory bulb interneuron differentiation	GO:0021889	6	6	1	0.133203	1
295	negative regulation of muscle contraction	GO:0045932	6	6	1	0.133203	1
296	macrophage differentiation	GO:0030225	6	6	1	0.133203	1
297	peptidyl-asparagine modification	GO:0018196	6	6	1	0.133203	1	GO:0018279|protein amino acid N-linked glycosylation via asparagine,
298	peptidyl-cysteine modification	GO:0018198	6	6	1	0.133203	1
299	blastoderm segmentation	GO:0007350	6	6	1	0.133203	1
300	embryonic axis specification	GO:0000578	6	6	1	0.133203	1
301	dichotomous subdivision of an epithelial terminal unit	GO:0060600	6	6	1	0.133203	1
302	regulation of interleukin-1 beta production	GO:0032651	6	6	1	0.133203	1
303	muscle cell proliferation	GO:0033002	6	6	1	0.133203	1
304	regulation of keratinocyte differentiation	GO:0045616	6	6	1	0.133203	1
305	activation of JUN kinase activity	GO:0007257	6	6	1	0.133203	1
306	glycolipid catabolic process	GO:0019377	6	6	1	0.133203	1
307	mucosal-associated lymphoid tissue development	GO:0048537	6	6	1	0.133203	1
308	positive regulation of transforming growth factor beta receptor signaling pathway	GO:0030511	6	6	1	0.133203	1
309	somatic stem cell maintenance	GO:0035019	6	6	1	0.133203	1
310	response to nicotine	GO:0035094	6	6	1	0.133203	1
311	positive regulation of apoptosis	GO:0043065	147	147	6	0.133845	1
312	muscle system process	GO:0003012	54	54	3	0.134011	1
313	positive regulation of protein kinase activity	GO:0045860	84	84	4	0.13612	1
314	positive regulation of programmed cell death	GO:0043068	149	149	6	0.140044	1
315	translational initiation	GO:0006413	28	28	2	0.140197	1
316	cardiac chamber development	GO:0003205	28	28	2	0.140197	1
317	regulation of hormone secretion	GO:0046883	28	28	2	0.140197	1
318	regulation of tube size	GO:0035150	28	28	2	0.140197	1	GO:0050880|regulation of blood vessel size,
319	regulation of muscle contraction	GO:0006937	28	28	2	0.140197	1
320	central nervous system neuron development	GO:0021954	28	28	2	0.140197	1
321	stem cell differentiation	GO:0048863	28	28	2	0.140197	1
322	positive regulation of T cell differentiation	GO:0045582	28	28	2	0.140197	1
323	MAPKKK cascade	GO:0000165	85	85	4	0.140368	1
324	sex differentiation	GO:0007548	85	85	4	0.140368	1
325	positive regulation of immune response	GO:0050778	85	85	4	0.140368	1
326	positive regulation of cell death	GO:0010942	150	150	6	0.143193	1
327	labyrinthine layer development	GO:0060711	29	29	2	0.148354	1
328	vascular process in circulatory system	GO:0003018	29	29	2	0.148354	1
329	positive regulation of lymphocyte differentiation	GO:0045621	29	29	2	0.148354	1
330	embryonic organ morphogenesis	GO:0048562	29	29	2	0.148354	1
331	lipid transport	GO:0006869	87	87	4	0.149019	1
332	glycoprotein metabolic process	GO:0009100	119	119	5	0.149552	1
333	tube morphogenesis	GO:0035239	152	152	6	0.149588	1
334	neuron projection development	GO:0031175	187	187	7	0.153024	1
335	actin cytoskeleton organization	GO:0030036	120	120	5	0.15326	1
336	positive regulation of kinase activity	GO:0033674	88	88	4	0.15342	1
337	cardiac atrium development	GO:0003230	7	7	1	0.153615	1	GO:0003209|cardiac atrium morphogenesis,
338	oligosaccharide biosynthetic process	GO:0009312	7	7	1	0.153615	1
339	phosphoinositide phosphorylation	GO:0046854	7	7	1	0.153615	1
340	cell volume homeostasis	GO:0006884	7	7	1	0.153615	1
341	establishment of tissue polarity	GO:0007164	7	7	1	0.153615	1	GO:0001736|establishment of planar polarity,
342	regulation of activated T cell proliferation	GO:0046006	7	7	1	0.153615	1
343	cerebral cortex radially oriented cell migration	GO:0021799	7	7	1	0.153615	1
344	regulation of inhibitory postsynaptic membrane potential	GO:0060080	7	7	1	0.153615	1
345	synaptic transmission, dopaminergic	GO:0001963	7	7	1	0.153615	1
346	exocrine pancreas development	GO:0031017	7	7	1	0.153615	1
347	plasma membrane organization	GO:0007009	7	7	1	0.153615	1
348	regulation of development, heterochronic	GO:0040034	7	7	1	0.153615	1	GO:0048505|regulation of timing of cell differentiation,
349	endosome organization	GO:0007032	7	7	1	0.153615	1
350	positive regulation of insulin secretion	GO:0032024	7	7	1	0.153615	1
351	neurotransmitter catabolic process	GO:0042135	7	7	1	0.153615	1
352	regulation of alpha-beta T cell proliferation	GO:0046640	7	7	1	0.153615	1
353	regulation of interleukin-1 production	GO:0032652	7	7	1	0.153615	1
354	regulation of meiosis	GO:0040020	7	7	1	0.153615	1
355	axonal fasciculation	GO:0007413	7	7	1	0.153615	1
356	synaptic transmission, cholinergic	GO:0007271	7	7	1	0.153615	1
357	norepinephrine metabolic process	GO:0042415	7	7	1	0.153615	1
358	post-embryonic organ morphogenesis	GO:0048563	7	7	1	0.153615	1
359	embryonic gut development	GO:0048566	7	7	1	0.153615	1
360	positive regulation of natural killer cell activation	GO:0032816	7	7	1	0.153615	1
361	regulation of synaptic transmission, GABAergic	GO:0032228	7	7	1	0.153615	1
362	symbiosis, encompassing mutualism through parasitism	GO:0044403	7	7	1	0.153615	1
363	cellular monovalent inorganic cation homeostasis	GO:0030004	7	7	1	0.153615	1
364	activation of immune response	GO:0002253	58	58	3	0.156069	1
365	autophagy	GO:0006914	30	30	2	0.156605	1
366	female gonad development	GO:0008585	30	30	2	0.156605	1
367	glycosaminoglycan metabolic process	GO:0030203	30	30	2	0.156605	1
368	regulation of nervous system development	GO:0051960	121	121	5	0.157007	1
369	positive regulation of transferase activity	GO:0051347	89	89	4	0.15787	1
370	regulation of immune response	GO:0050776	122	122	5	0.160791	1
371	regulation of defense response	GO:0031347	59	59	3	0.161751	1
372	leukocyte mediated immunity	GO:0002443	59	59	3	0.161751	1
373	gonad development	GO:0008406	59	59	3	0.161751	1
374	inorganic anion transport	GO:0015698	59	59	3	0.161751	1
375	appendage morphogenesis	GO:0035107	90	90	4	0.162367	1	GO:0035108|limb morphogenesis,
376	cell fate commitment	GO:0045165	123	123	5	0.164611	1
377	negative regulation of response to external stimulus	GO:0032102	31	31	2	0.16494	1
378	nitrogen compound biosynthetic process	GO:0044271	124	124	5	0.168468	1
379	humoral immune response	GO:0006959	32	32	2	0.17335	1
380	regulation of Rab protein signal transduction	GO:0032483	32	32	2	0.17335	1	GO:0032313|regulation of Rab GTPase activity,
381	exocrine system development	GO:0035272	32	32	2	0.17335	1
382	mesenchymal cell development	GO:0014031	32	32	2	0.17335	1
383	mesoderm formation	GO:0001707	32	32	2	0.17335	1
384	cortical actin cytoskeleton organization	GO:0030866	8	8	1	0.173548	1
385	lipid phosphorylation	GO:0046834	8	8	1	0.173548	1
386	behavioral response to pain	GO:0048266	8	8	1	0.173548	1
387	ovulation from ovarian follicle	GO:0001542	8	8	1	0.173548	1
388	adrenal gland development	GO:0030325	8	8	1	0.173548	1
389	polyamine biosynthetic process	GO:0006596	8	8	1	0.173548	1
390	development of secondary female sexual characteristics	GO:0046543	8	8	1	0.173548	1
391	V(D)J recombination	GO:0033151	8	8	1	0.173548	1
392	heart trabecula formation	GO:0060347	8	8	1	0.173548	1
393	retinoic acid receptor signaling pathway	GO:0048384	8	8	1	0.173548	1
394	regulation of meiotic cell cycle	GO:0051445	8	8	1	0.173548	1
395	peptide cross-linking via chondroitin 4-sulfate glycosaminoglycan	GO:0019800	8	8	1	0.173548	1
396	positive regulation of peptide secretion	GO:0002793	8	8	1	0.173548	1
397	oligodendrocyte development	GO:0014003	8	8	1	0.173548	1
398	segment specification	GO:0007379	8	8	1	0.173548	1
399	negative regulation of systemic arterial blood pressure	GO:0003085	8	8	1	0.173548	1
400	cranial nerve morphogenesis	GO:0021602	8	8	1	0.173548	1
401	notochord development	GO:0030903	8	8	1	0.173548	1
402	calcium-mediated signaling	GO:0019722	8	8	1	0.173548	1
403	negative regulation of axon extension	GO:0030517	8	8	1	0.173548	1
404	embryonic digestive tract morphogenesis	GO:0048557	8	8	1	0.173548	1
405	regulation of natural killer cell activation	GO:0032814	8	8	1	0.173548	1
406	positive regulation of neuron apoptosis	GO:0043525	8	8	1	0.173548	1
407	B cell receptor signaling pathway	GO:0050853	8	8	1	0.173548	1
408	appendage development	GO:0048736	93	93	4	0.17613	1	GO:0060173|limb development,
409	neuropeptide signaling pathway	GO:0007218	62	62	3	0.179156	1
410	rRNA metabolic process	GO:0016072	62	62	3	0.179156	1
411	rRNA processing	GO:0006364	62	62	3	0.179156	1
412	positive regulation of cell differentiation	GO:0045597	127	127	5	0.180247	1
413	development of primary female sexual characteristics	GO:0046545	33	33	2	0.181829	1
414	osteoblast differentiation	GO:0001649	33	33	2	0.181829	1
415	regulation of Wnt receptor signaling pathway	GO:0030111	33	33	2	0.181829	1
416	regulation of response to external stimulus	GO:0032101	63	63	3	0.185068	1
417	regulation of Ras GTPase activity	GO:0032318	63	63	3	0.185068	1
418	mitotic cell cycle	GO:0000278	198	198	7	0.186767	1
419	induction of apoptosis	GO:0006917	96	96	4	0.190273	1	GO:0012502|induction of programmed cell death,
420	regulation of angiogenesis	GO:0045765	34	34	2	0.190366	1
421	activation of MAPK activity	GO:0000187	34	34	2	0.190366	1
422	mesenchymal cell differentiation	GO:0048762	34	34	2	0.190366	1
423	positive regulation of lymphocyte proliferation	GO:0050671	34	34	2	0.190366	1	GO:0032946|positive regulation of mononuclear cell proliferation,
424	cerebral cortex development	GO:0021987	34	34	2	0.190366	1
425	multicellular organismal response to stress	GO:0033555	34	34	2	0.190366	1
426	leukocyte homeostasis	GO:0001776	34	34	2	0.190366	1
427	regulation of cell-substrate adhesion	GO:0010810	34	34	2	0.190366	1
428	regulation of cell cycle	GO:0051726	130	130	5	0.192323	1
429	positive regulation of fibroblast proliferation	GO:0048146	9	9	1	0.193012	1
430	tRNA modification	GO:0006400	9	9	1	0.193012	1
431	response to calcium ion	GO:0051592	9	9	1	0.193012	1
432	membrane hyperpolarization	GO:0060081	9	9	1	0.193012	1
433	pseudouridine synthesis	GO:0001522	9	9	1	0.193012	1	GO:0009982|pseudouridine synthase activity,
434	regulation of interleukin-2 biosynthetic process	GO:0045076	9	9	1	0.193012	1
435	regulation of catecholamine secretion	GO:0050433	9	9	1	0.193012	1
436	regulation of oligodendrocyte differentiation	GO:0048713	9	9	1	0.193012	1
437	ovulation	GO:0030728	9	9	1	0.193012	1
438	cellular response to heat	GO:0034605	9	9	1	0.193012	1
439	cell-substrate junction assembly	GO:0007044	9	9	1	0.193012	1
440	regulation of protein binding	GO:0043393	9	9	1	0.193012	1
441	negative regulation of alpha-beta T cell activation	GO:0046636	9	9	1	0.193012	1
442	positive regulation of myeloid leukocyte differentiation	GO:0002763	9	9	1	0.193012	1
443	embryonic placenta morphogenesis	GO:0060669	9	9	1	0.193012	1
444	sarcomere organization	GO:0045214	9	9	1	0.193012	1
445	regulation of epidermal cell differentiation	GO:0045604	9	9	1	0.193012	1
446	negative regulation of glial cell differentiation	GO:0045686	9	9	1	0.193012	1
447	ectodermal gut morphogenesis	GO:0048567	9	9	1	0.193012	1	GO:0007439|ectodermal gut development,
448	positive regulation of JUN kinase activity	GO:0043507	9	9	1	0.193012	1
449	regulation of calcium-mediated signaling	GO:0050848	9	9	1	0.193012	1	GO:0050850|positive regulation of calcium-mediated signaling,
450	peptide hormone processing	GO:0016486	9	9	1	0.193012	1
451	protein kinase cascade	GO:0007243	165	165	6	0.194078	1
452	regulation of cell development	GO:0060284	131	131	5	0.196412	1
453	protein processing	GO:0016485	65	65	3	0.197041	1
454	aminoglycan metabolic process	GO:0006022	35	35	2	0.198957	1
455	mesenchyme development	GO:0060485	35	35	2	0.198957	1
456	lipid modification	GO:0030258	35	35	2	0.198957	1
457	regulation of axonogenesis	GO:0050770	35	35	2	0.198957	1
458	formation of primary germ layer	GO:0001704	35	35	2	0.198957	1
459	positive regulation of leukocyte proliferation	GO:0070665	35	35	2	0.198957	1
460	regulation of membrane potential	GO:0042391	98	98	4	0.199896	1
461	positive regulation of developmental process	GO:0051094	167	167	6	0.201332	1
462	gastrulation	GO:0007369	66	66	3	0.203097	1
463	telencephalon development	GO:0021537	66	66	3	0.203097	1
464	central nervous system neuron differentiation	GO:0021953	36	36	2	0.207592	1
465	negative regulation of neurogenesis	GO:0050768	36	36	2	0.207592	1
466	regulation of B cell activation	GO:0050864	36	36	2	0.207592	1
467	regulation of cell adhesion	GO:0030155	67	67	3	0.209196	1
468	protein maturation	GO:0051604	67	67	3	0.209196	1
469	post-embryonic morphogenesis	GO:0009886	10	10	1	0.212019	1
470	cortical cytoskeleton organization	GO:0030865	10	10	1	0.212019	1
471	positive regulation of hormone secretion	GO:0046887	10	10	1	0.212019	1
472	phosphatidylinositol metabolic process	GO:0046488	10	10	1	0.212019	1
473	olfactory bulb development	GO:0021772	10	10	1	0.212019	1
474	regulation of survival gene product expression	GO:0045884	10	10	1	0.212019	1
475	regulation of pigmentation during development	GO:0048070	10	10	1	0.212019	1
476	trabecula formation	GO:0060343	10	10	1	0.212019	1
477	long-chain fatty acid metabolic process	GO:0001676	10	10	1	0.212019	1
478	positive regulation of natural killer cell mediated cytotoxicity	GO:0045954	10	10	1	0.212019	1	GO:0002717|positive regulation of natural killer cell mediated immunity,
479	negative regulation of gliogenesis	GO:0014014	10	10	1	0.212019	1
480	negative regulation of peptide secretion	GO:0002792	10	10	1	0.212019	1	GO:0046676|negative regulation of insulin secretion,
481	development of secondary sexual characteristics	GO:0045136	10	10	1	0.212019	1
482	ventricular cardiac muscle cell differentiation	GO:0055012	10	10	1	0.212019	1
483	positive regulation of organ growth	GO:0046622	10	10	1	0.212019	1
484	eating behavior	GO:0042755	10	10	1	0.212019	1
485	sphingomyelin metabolic process	GO:0006684	10	10	1	0.212019	1
486	reproductive behavior in a multicellular organism	GO:0033057	10	10	1	0.212019	1
487	peptide biosynthetic process	GO:0043043	10	10	1	0.212019	1
488	sphingolipid catabolic process	GO:0030149	10	10	1	0.212019	1	GO:0046466|membrane lipid catabolic process,
489	natural killer cell activation	GO:0030101	10	10	1	0.212019	1
490	positive regulation of transmission of nerve impulse	GO:0051971	10	10	1	0.212019	1	GO:0050806|positive regulation of synaptic transmission,
491	hormone biosynthetic process	GO:0042446	10	10	1	0.212019	1
492	oocyte differentiation	GO:0009994	10	10	1	0.212019	1	GO:0048599|oocyte development,
493	cGMP biosynthetic process	GO:0006182	10	10	1	0.212019	1
494	myeloid cell homeostasis	GO:0002262	10	10	1	0.212019	1
495	post-embryonic organ development	GO:0048569	10	10	1	0.212019	1
496	regulation of cytokine biosynthetic process	GO:0042035	37	37	2	0.216266	1
497	positive regulation of protein amino acid phosphorylation	GO:0001934	37	37	2	0.216266	1
498	peptidyl-tyrosine phosphorylation	GO:0018108	37	37	2	0.216266	1	GO:0018212|peptidyl-tyrosine modification,
499	fatty acid biosynthetic process	GO:0006633	69	69	3	0.221512	1
500	development of primary sexual characteristics	GO:0045137	69	69	3	0.221512	1
501	placenta development	GO:0001890	69	69	3	0.221512	1
502	epithelial tube morphogenesis	GO:0060562	103	103	4	0.224557	1
503	regulation of T cell proliferation	GO:0042129	38	38	2	0.224972	1
504	positive regulation of phosphorus metabolic process	GO:0010562	38	38	2	0.224972	1	GO:0045937|positive regulation of phosphate metabolic process, GO:0042327|positive regulation of phosphorylation,
505	negative regulation of cell development	GO:0010721	38	38	2	0.224972	1
506	regulation of T cell differentiation	GO:0045580	38	38	2	0.224972	1
507	oligosaccharide metabolic process	GO:0009311	11	11	1	0.23058	1
508	negative regulation of small GTPase mediated signal transduction	GO:0051058	11	11	1	0.23058	1	GO:0046580|negative regulation of Ras protein signal transduction,
509	thyroid gland development	GO:0030878	11	11	1	0.23058	1
510	activation of protein kinase C activity by G-protein coupled receptor protein signaling pathway	GO:0007205	11	11	1	0.23058	1
511	regulation of cell-matrix adhesion	GO:0001952	11	11	1	0.23058	1
512	lipid storage	GO:0019915	11	11	1	0.23058	1
513	olfactory lobe development	GO:0021988	11	11	1	0.23058	1
514	regulation of fibroblast growth factor receptor signaling pathway	GO:0040036	11	11	1	0.23058	1
515	cardiac cell development	GO:0055006	11	11	1	0.23058	1	GO:0055013|cardiac muscle cell development,
516	vasoconstriction	GO:0042310	11	11	1	0.23058	1
517	regulation of vasoconstriction	GO:0019229	11	11	1	0.23058	1
518	morphogenesis of a polarized epithelium	GO:0001738	11	11	1	0.23058	1
519	positive regulation of inflammatory response	GO:0050729	11	11	1	0.23058	1
520	positive regulation of neurological system process	GO:0031646	11	11	1	0.23058	1
521	regulation of erythrocyte differentiation	GO:0045646	11	11	1	0.23058	1
522	positive regulation of osteoblast differentiation	GO:0045669	11	11	1	0.23058	1
523	positive regulation of neuron differentiation	GO:0045666	11	11	1	0.23058	1
524	branched chain family amino acid metabolic process	GO:0009081	11	11	1	0.23058	1
525	epithelial to mesenchymal transition	GO:0001837	11	11	1	0.23058	1
526	lymphocyte apoptosis	GO:0070227	11	11	1	0.23058	1
527	positive regulation of growth	GO:0045927	39	39	2	0.233702	1
528	female sex differentiation	GO:0046660	39	39	2	0.233702	1
529	regulation of response to stress	GO:0080134	105	105	4	0.234635	1
530	positive regulation of response to stimulus	GO:0048584	105	105	4	0.234635	1
531	regulation of cell cycle process	GO:0010564	40	40	2	0.242453	1
532	regulation of leukocyte mediated immunity	GO:0002703	40	40	2	0.242453	1
533	regulation of transport	GO:0051049	179	179	6	0.24677	1
534	negative regulation of blood pressure	GO:0045776	12	12	1	0.248705	1
535	negative regulation of hormone secretion	GO:0046888	12	12	1	0.248705	1
536	regulation of translational initiation	GO:0006446	12	12	1	0.248705	1
537	cell proliferation in forebrain	GO:0021846	12	12	1	0.248705	1
538	cell junction assembly	GO:0034329	12	12	1	0.248705	1
539	endocrine pancreas development	GO:0031018	12	12	1	0.248705	1
540	T cell selection	GO:0045058	12	12	1	0.248705	1
541	smooth muscle tissue development	GO:0048745	12	12	1	0.248705	1
542	labyrinthine layer morphogenesis	GO:0060713	12	12	1	0.248705	1
543	labyrinthine layer blood vessel development	GO:0060716	12	12	1	0.248705	1
544	epithelial cell differentiation involved in prostate gland development	GO:0060742	12	12	1	0.248705	1
545	chondroitin sulfate metabolic process	GO:0030204	12	12	1	0.248705	1
546	hair follicle maturation	GO:0048820	12	12	1	0.248705	1
547	immunoglobulin production during immune response	GO:0002381	12	12	1	0.248705	1
548	phospholipid transport	GO:0015914	12	12	1	0.248705	1
549	negative regulation of osteoblast differentiation	GO:0045668	12	12	1	0.248705	1
550	glutamine family amino acid biosynthetic process	GO:0009084	12	12	1	0.248705	1
551	regulation of neuron projection development	GO:0010975	41	41	2	0.251217	1
552	defense response to bacterium	GO:0042742	41	41	2	0.251217	1
553	immunoglobulin mediated immune response	GO:0016064	41	41	2	0.251217	1
554	positive regulation of MAP kinase activity	GO:0043406	41	41	2	0.251217	1
555	positive regulation of immune system process	GO:0002684	144	144	5	0.252001	1
556	response to hormone stimulus	GO:0009725	74	74	3	0.252875	1
557	regulation of anatomical structure morphogenesis	GO:0022603	182	182	6	0.258572	1
558	post-embryonic development	GO:0009791	75	75	3	0.259226	1
559	chromosome segregation	GO:0007059	42	42	2	0.259989	1
560	cellular amino acid catabolic process	GO:0009063	42	42	2	0.259989	1
561	pigmentation	GO:0043473	42	42	2	0.259989	1
562	morphogenesis of a branching structure	GO:0001763	110	110	4	0.260276	1
563	regulation of T cell activation	GO:0050863	76	76	3	0.265599	1
564	regulation of epithelial cell differentiation	GO:0030856	13	13	1	0.266404	1
565	cGMP metabolic process	GO:0046068	13	13	1	0.266404	1
566	embryonic camera-type eye development	GO:0031076	13	13	1	0.266404	1
567	blood vessel remodeling	GO:0001974	13	13	1	0.266404	1
568	pyrimidine ribonucleoside metabolic process	GO:0046131	13	13	1	0.266404	1
569	peptidyl-threonine phosphorylation	GO:0018107	13	13	1	0.266404	1	GO:0018210|peptidyl-threonine modification,
570	regulation of natural killer cell mediated immunity	GO:0002715	13	13	1	0.266404	1	GO:0042269|regulation of natural killer cell mediated cytotoxicity,
571	leukotriene metabolic process	GO:0006691	13	13	1	0.266404	1
572	regulation of interleukin-2 production	GO:0032663	13	13	1	0.266404	1
573	cranial nerve development	GO:0021545	13	13	1	0.266404	1
574	spinal cord motor neuron differentiation	GO:0021522	13	13	1	0.266404	1
575	B cell homeostasis	GO:0001782	13	13	1	0.266404	1
576	leukotriene biosynthetic process	GO:0019370	13	13	1	0.266404	1	GO:0043450|alkene biosynthetic process,
577	regulation of JUN kinase activity	GO:0043506	13	13	1	0.266404	1
578	actin filament-based movement	GO:0030048	13	13	1	0.266404	1
579	B cell mediated immunity	GO:0019724	43	43	2	0.268765	1
580	regulation of cell morphogenesis involved in differentiation	GO:0010769	43	43	2	0.268765	1
581	innate immune response	GO:0045087	77	77	3	0.27199	1
582	carboxylic acid biosynthetic process	GO:0046394	113	113	4	0.275914	1	GO:0016053|organic acid biosynthetic process,
583	regulation of vesicle-mediated transport	GO:0060627	44	44	2	0.277538	1
584	embryonic limb morphogenesis	GO:0030326	78	78	3	0.278398	1	GO:0035113|embryonic appendage morphogenesis,
585	regulation of cytokine production	GO:0001817	78	78	3	0.278398	1
586	dicarboxylic acid metabolic process	GO:0043648	14	14	1	0.283687	1
587	chondroitin sulfate proteoglycan metabolic process	GO:0050654	14	14	1	0.283687	1
588	spindle organization	GO:0007051	14	14	1	0.283687	1
589	monoamine transport	GO:0015844	14	14	1	0.283687	1
590	myofibril assembly	GO:0030239	14	14	1	0.283687	1	GO:0055002|striated muscle cell development,
591	peptide cross-linking	GO:0018149	14	14	1	0.283687	1
592	vasodilation	GO:0042311	14	14	1	0.283687	1
593	cellular alkene metabolic process	GO:0043449	14	14	1	0.283687	1
594	negative regulation of BMP signaling pathway	GO:0030514	14	14	1	0.283687	1
595	male sex differentiation	GO:0046661	45	45	2	0.286304	1
596	detection of abiotic stimulus	GO:0009582	45	45	2	0.286304	1
597	regulation of lymphocyte differentiation	GO:0045619	45	45	2	0.286304	1
598	response to other organism	GO:0051707	115	115	4	0.286424	1
599	regulation of anatomical structure size	GO:0090066	115	115	4	0.286424	1
600	cell migration	GO:0016477	189	189	6	0.286662	1
601	skeletal muscle tissue development	GO:0007519	80	80	3	0.291254	1
602	cellular aromatic compound metabolic process	GO:0006725	80	80	3	0.291254	1
603	membrane invagination	GO:0010324	154	154	5	0.297123	1	GO:0006897|endocytosis,
604	regulation of fibroblast proliferation	GO:0048145	15	15	1	0.300563	1
605	hair follicle morphogenesis	GO:0031069	15	15	1	0.300563	1
606	gamma-aminobutyric acid signaling pathway	GO:0007214	15	15	1	0.300563	1
607	ventral spinal cord development	GO:0021517	15	15	1	0.300563	1
608	regulation of smooth muscle contraction	GO:0006940	15	15	1	0.300563	1
609	lysosome organization	GO:0007040	15	15	1	0.300563	1
610	neurotransmitter metabolic process	GO:0042133	15	15	1	0.300563	1
611	temperature homeostasis	GO:0001659	15	15	1	0.300563	1
612	negative regulation of axonogenesis	GO:0050771	15	15	1	0.300563	1
613	regulation of systemic arterial blood pressure mediated by a chemical signal	GO:0003044	15	15	1	0.300563	1
614	glycosphingolipid metabolic process	GO:0006687	15	15	1	0.300563	1
615	regulation of tumor necrosis factor production	GO:0032680	15	15	1	0.300563	1
616	negative regulation of angiogenesis	GO:0016525	15	15	1	0.300563	1
617	JAK-STAT cascade	GO:0007259	15	15	1	0.300563	1
618	regulation of glial cell differentiation	GO:0045685	15	15	1	0.300563	1
619	regulation of axon extension	GO:0030516	15	15	1	0.300563	1
620	anterior/posterior axis specification	GO:0009948	15	15	1	0.300563	1
621	negative regulation of cytokine production	GO:0001818	15	15	1	0.300563	1
622	cytokinesis	GO:0000910	15	15	1	0.300563	1
623	pyrimidine nucleoside metabolic process	GO:0006213	15	15	1	0.300563	1
624	lamellipodium assembly	GO:0030032	15	15	1	0.300563	1
625	muscle contraction	GO:0006936	47	47	2	0.303799	1
626	regulation of ossification	GO:0030278	47	47	2	0.303799	1
627	detection of external stimulus	GO:0009581	47	47	2	0.303799	1
628	skeletal muscle organ development	GO:0060538	82	82	3	0.30415	1
629	adult behavior	GO:0030534	82	82	3	0.30415	1
630	heterocycle biosynthetic process	GO:0018130	48	48	2	0.312519	1
631	reproductive developmental process	GO:0003006	120	120	4	0.312929	1
632	positive regulation of cell cycle	GO:0045787	16	16	1	0.317044	1
633	negative regulation of secretion	GO:0051048	16	16	1	0.317044	1
634	cellular aldehyde metabolic process	GO:0006081	16	16	1	0.317044	1
635	reproductive behavior	GO:0019098	16	16	1	0.317044	1
636	glial cell development	GO:0021782	16	16	1	0.317044	1
637	oligodendrocyte differentiation	GO:0048709	16	16	1	0.317044	1
638	proteasomal ubiquitin-dependent protein catabolic process	GO:0043161	16	16	1	0.317044	1	GO:0010498|proteasomal protein catabolic process,
639	regulation of gliogenesis	GO:0014013	16	16	1	0.317044	1
640	positive regulation of alpha-beta T cell differentiation	GO:0046638	16	16	1	0.317044	1
641	genitalia development	GO:0048806	16	16	1	0.317044	1
642	regulation of interleukin-6 production	GO:0032675	16	16	1	0.317044	1
643	neuron recognition	GO:0008038	16	16	1	0.317044	1
644	placenta blood vessel development	GO:0060674	16	16	1	0.317044	1
645	neural crest cell migration	GO:0001755	16	16	1	0.317044	1
646	negative regulation of myeloid cell differentiation	GO:0045638	16	16	1	0.317044	1
647	thymus development	GO:0048538	16	16	1	0.317044	1
648	gut morphogenesis	GO:0048547	16	16	1	0.317044	1
649	heme biosynthetic process	GO:0006783	16	16	1	0.317044	1
650	positive regulation of leukocyte mediated cytotoxicity	GO:0001912	16	16	1	0.317044	1	GO:0031343|positive regulation of cell killing,
651	somatic recombination of immunoglobulin gene segments	GO:0016447	16	16	1	0.317044	1
652	ear development	GO:0043583	84	84	3	0.317071	1
653	regulation of nucleotide biosynthetic process	GO:0030808	49	49	2	0.321216	1	GO:0030802|regulation of cyclic nucleotide biosynthetic process,
654	learning	GO:0007612	49	49	2	0.321216	1
655	positive regulation of protein modification process	GO:0031401	49	49	2	0.321216	1
656	positive regulation of T cell activation	GO:0050870	49	49	2	0.321216	1
657	potassium ion transport	GO:0006813	122	122	4	0.323598	1
658	response to biotic stimulus	GO:0009607	160	160	5	0.324815	1
659	positive regulation of cell communication	GO:0010647	123	123	4	0.328942	1
660	ncRNA processing	GO:0034470	123	123	4	0.328942	1
661	Notch signaling pathway	GO:0007219	50	50	2	0.329885	1
662	phosphoinositide metabolic process	GO:0030384	50	50	2	0.329885	1
663	mRNA transport	GO:0051028	50	50	2	0.329885	1
664	negative regulation of response to stimulus	GO:0048585	50	50	2	0.329885	1
665	embryonic forelimb morphogenesis	GO:0035115	17	17	1	0.333137	1
666	regulation of G-protein coupled receptor protein signaling pathway	GO:0008277	17	17	1	0.333137	1
667	branching involved in salivary gland morphogenesis	GO:0060445	17	17	1	0.333137	1
668	Wnt receptor signaling pathway, calcium modulating pathway	GO:0007223	17	17	1	0.333137	1
669	actomyosin structure organization	GO:0031032	17	17	1	0.333137	1
670	lung alveolus development	GO:0048286	17	17	1	0.333137	1
671	isoprenoid biosynthetic process	GO:0008299	17	17	1	0.333137	1
672	induction of apoptosis by extracellular signals	GO:0008624	17	17	1	0.333137	1
673	embryonic cranial skeleton morphogenesis	GO:0048701	17	17	1	0.333137	1
674	complement activation, classical pathway	GO:0006958	17	17	1	0.333137	1
675	vacuole organization	GO:0007033	17	17	1	0.333137	1
676	activation of caspase activity	GO:0006919	17	17	1	0.333137	1
677	alpha-beta T cell differentiation	GO:0046632	17	17	1	0.333137	1
678	cardiac muscle tissue morphogenesis	GO:0055008	17	17	1	0.333137	1	GO:0060415|muscle tissue morphogenesis,
679	midbrain development	GO:0030901	17	17	1	0.333137	1
680	response to cytokine stimulus	GO:0034097	17	17	1	0.333137	1
681	positive regulation of mast cell proliferation	GO:0070668	17	17	1	0.333137	1
682	mitosis	GO:0007067	162	162	5	0.334112	1	GO:0000280|nuclear division,
683	T cell activation	GO:0042110	87	87	3	0.336465	1
684	acute inflammatory response	GO:0002526	51	51	2	0.338523	1
685	regulation of cell projection organization	GO:0031344	51	51	2	0.338523	1
686	regulation of lymphocyte proliferation	GO:0050670	51	51	2	0.338523	1	GO:0032944|regulation of mononuclear cell proliferation,
687	establishment of RNA localization	GO:0051236	51	51	2	0.338523	1	GO:0050658|RNA transport, GO:0050657|nucleic acid transport,
688	M phase of mitotic cell cycle	GO:0000087	163	163	5	0.33877	1
689	regulation of protein kinase activity	GO:0045859	125	125	4	0.339644	1
690	regulation of cellular component size	GO:0032535	88	88	3	0.342925	1
691	RNA localization	GO:0006403	52	52	2	0.347127	1
692	inner ear morphogenesis	GO:0042472	52	52	2	0.347127	1
693	lymphocyte mediated immunity	GO:0002449	52	52	2	0.347127	1
694	regulation of cyclic nucleotide metabolic process	GO:0030799	52	52	2	0.347127	1
695	sphingolipid metabolic process	GO:0006665	52	52	2	0.347127	1
696	protein amino acid autophosphorylation	GO:0046777	52	52	2	0.347127	1
697	regulation of leukocyte proliferation	GO:0070663	52	52	2	0.347127	1
698	regulation of mitotic cell cycle	GO:0007346	52	52	2	0.347127	1
699	organelle fission	GO:0048285	165	165	5	0.348101	1
700	protein secretion	GO:0009306	18	18	1	0.348851	1
701	response to metal ion	GO:0010038	18	18	1	0.348851	1
702	epidermis morphogenesis	GO:0048730	18	18	1	0.348851	1
703	fear response	GO:0042596	18	18	1	0.348851	1
704	peptidyl-serine phosphorylation	GO:0018105	18	18	1	0.348851	1
705	regulation of steroid metabolic process	GO:0019218	18	18	1	0.348851	1
706	glycolipid metabolic process	GO:0006664	18	18	1	0.348851	1
707	positive regulation of peptidyl-tyrosine phosphorylation	GO:0050731	18	18	1	0.348851	1
708	positive regulation of myeloid cell differentiation	GO:0045639	18	18	1	0.348851	1
709	regulation of BMP signaling pathway	GO:0030510	18	18	1	0.348851	1
710	somatic diversification of immunoglobulins	GO:0016445	18	18	1	0.348851	1
711	regulation of nucleotide metabolic process	GO:0006140	53	53	2	0.355694	1
712	dorsal/ventral pattern formation	GO:0009953	53	53	2	0.355694	1
713	regulation of kinase activity	GO:0043549	129	129	4	0.361075	1
714	response to abiotic stimulus	GO:0009628	168	168	5	0.362122	1
715	somatic diversification of immune receptors via germline recombination within a single locus	GO:0002562	19	19	1	0.364197	1	GO:0016444|somatic cell DNA recombination,
716	negative regulation of cell projection organization	GO:0031345	19	19	1	0.364197	1
717	embryonic hindlimb morphogenesis	GO:0035116	19	19	1	0.364197	1
718	positive regulation of caspase activity	GO:0043280	19	19	1	0.364197	1	GO:0010952|positive regulation of peptidase activity,
719	positive regulation of response to external stimulus	GO:0032103	19	19	1	0.364197	1
720	sperm motility	GO:0030317	19	19	1	0.364197	1
721	humoral immune response mediated by circulating immunoglobulin	GO:0002455	19	19	1	0.364197	1
722	regulation of alpha-beta T cell differentiation	GO:0046637	19	19	1	0.364197	1
723	regulation of ARF GTPase activity	GO:0032312	19	19	1	0.364197	1	GO:0008060|ARF GTPase activator activity,
724	neural tube patterning	GO:0021532	19	19	1	0.364197	1
725	regulation of immunoglobulin production	GO:0002637	19	19	1	0.364197	1
726	JNK cascade	GO:0007254	19	19	1	0.364197	1
727	membrane lipid metabolic process	GO:0006643	54	54	2	0.36422	1
728	ribosome biogenesis	GO:0042254	92	92	3	0.3687	1
729	regulation of transferase activity	GO:0051338	131	131	4	0.371787	1
730	metanephros development	GO:0001656	55	55	2	0.372703	1
731	lactation	GO:0007595	20	20	1	0.379182	1
732	positive regulation of alpha-beta T cell activation	GO:0046635	20	20	1	0.379182	1
733	alpha-beta T cell activation	GO:0046631	20	20	1	0.379182	1
734	stem cell maintenance	GO:0019827	20	20	1	0.379182	1
735	regulation of production of molecular mediator of immune response	GO:0002700	20	20	1	0.379182	1
736	cyclic nucleotide biosynthetic process	GO:0009190	20	20	1	0.379182	1
737	regulation of leukocyte mediated cytotoxicity	GO:0001910	20	20	1	0.379182	1	GO:0031341|regulation of cell killing,
738	nucleobase, nucleoside, nucleotide and nucleic acid transport	GO:0015931	56	56	2	0.38114	1
739	anion transport	GO:0006820	94	94	3	0.381525	1
740	reproductive structure development	GO:0048608	95	95	3	0.387917	1
741	homophilic cell adhesion	GO:0007156	57	57	2	0.389529	1
742	T cell differentiation	GO:0030217	57	57	2	0.389529	1
743	adaptive immune response	GO:0002250	57	57	2	0.389529	1	GO:0002460|adaptive immune response based on somatic recombination of immune receptors built from immunoglobulin superfamily domains,
744	cell-cell adhesion	GO:0016337	135	135	4	0.393166	1
745	G1/S transition of mitotic cell cycle	GO:0000082	21	21	1	0.393814	1
746	activation of adenylate cyclase activity by G-protein signaling pathway	GO:0007189	21	21	1	0.393814	1	GO:0010579|positive regulation of adenylate cyclase activity by G-protein signaling pathway, GO:0010578|regulation of adenylate cyclase activity involved in G-protein signaling,
747	forelimb morphogenesis	GO:0035136	21	21	1	0.393814	1
748	regulation of postsynaptic membrane potential	GO:0060078	21	21	1	0.393814	1
749	patterning of blood vessels	GO:0001569	21	21	1	0.393814	1
750	cell junction organization	GO:0034330	21	21	1	0.393814	1
751	positive regulation of mesenchymal cell proliferation	GO:0002053	21	21	1	0.393814	1
752	neural crest cell development	GO:0014032	21	21	1	0.393814	1	GO:0014033|neural crest cell differentiation,
753	stem cell development	GO:0048864	21	21	1	0.393814	1
754	muscle cell development	GO:0055001	21	21	1	0.393814	1
755	positive regulation of multicellular organism growth	GO:0040018	21	21	1	0.393814	1
756	sphingolipid biosynthetic process	GO:0030148	21	21	1	0.393814	1
757	lipid oxidation	GO:0034440	21	21	1	0.393814	1	GO:0019395|fatty acid oxidation,
758	somatic diversification of immune receptors	GO:0002200	21	21	1	0.393814	1
759	porphyrin biosynthetic process	GO:0006779	21	21	1	0.393814	1	GO:0033014|tetrapyrrole biosynthetic process,
760	regulation of neuron apoptosis	GO:0043523	58	58	2	0.397867	1
761	hormone metabolic process	GO:0042445	59	59	2	0.406152	1
762	icosanoid biosynthetic process	GO:0046456	22	22	1	0.408102	1
763	establishment or maintenance of cell polarity	GO:0007163	22	22	1	0.408102	1
764	stress-activated protein kinase signaling pathway	GO:0031098	22	22	1	0.408102	1
765	hippocampus development	GO:0021766	22	22	1	0.408102	1
766	regulation of mesenchymal cell proliferation	GO:0010464	22	22	1	0.408102	1
767	regulation of mitosis	GO:0007088	22	22	1	0.408102	1	GO:0051783|regulation of nuclear division,
768	cell differentiation in spinal cord	GO:0021515	22	22	1	0.408102	1
769	prostate gland epithelium morphogenesis	GO:0060740	22	22	1	0.408102	1
770	heme metabolic process	GO:0042168	22	22	1	0.408102	1
771	monovalent inorganic cation homeostasis	GO:0055067	22	22	1	0.408102	1
772	prostate gland morphogenesis	GO:0060512	22	22	1	0.408102	1
773	digestive tract morphogenesis	GO:0048546	22	22	1	0.408102	1
774	intracellular receptor-mediated signaling pathway	GO:0030522	22	22	1	0.408102	1
775	regulation of mast cell proliferation	GO:0070666	22	22	1	0.408102	1
776	inflammatory response	GO:0006954	138	138	4	0.409131	1
777	regulation of lymphocyte activation	GO:0051249	99	99	3	0.41331	1
778	transmembrane receptor protein serine/threonine kinase signaling pathway	GO:0007178	60	60	2	0.414381	1
779	cellular protein complex assembly	GO:0043623	60	60	2	0.414381	1
780	regulation of MAP kinase activity	GO:0043405	60	60	2	0.414381	1
781	regulation of Ras protein signal transduction	GO:0046578	140	140	4	0.419728	1
782	membrane lipid biosynthetic process	GO:0046467	23	23	1	0.422055	1
783	response to inorganic substance	GO:0010035	23	23	1	0.422055	1
784	axis specification	GO:0009798	23	23	1	0.422055	1
785	response to alkaloid	GO:0043279	23	23	1	0.422055	1
786	endoderm development	GO:0007492	23	23	1	0.422055	1
787	unsaturated fatty acid biosynthetic process	GO:0006636	23	23	1	0.422055	1
788	regulation of myeloid leukocyte differentiation	GO:0002761	23	23	1	0.422055	1
789	positive regulation of leukocyte mediated immunity	GO:0002705	23	23	1	0.422055	1	GO:0002708|positive regulation of lymphocyte mediated immunity,
790	T cell differentiation in the thymus	GO:0033077	23	23	1	0.422055	1
791	salivary gland morphogenesis	GO:0007435	23	23	1	0.422055	1
792	antigen receptor-mediated signaling pathway	GO:0050851	23	23	1	0.422055	1
793	ear morphogenesis	GO:0042471	61	61	2	0.422553	1
794	positive regulation of innate immune response	GO:0045089	24	24	1	0.43568	1
795	induction of apoptosis by intracellular signals	GO:0008629	24	24	1	0.43568	1
796	embryonic digit morphogenesis	GO:0042733	24	24	1	0.43568	1
797	visual learning	GO:0008542	24	24	1	0.43568	1
798	positive regulation of cell-substrate adhesion	GO:0010811	24	24	1	0.43568	1
799	regulation of leukocyte activation	GO:0002694	103	103	3	0.438364	1
800	regulation of cell activation	GO:0050865	103	103	3	0.438364	1
801	fatty acid metabolic process	GO:0006631	145	145	4	0.446011	1
802	anti-apoptosis	GO:0006916	64	64	2	0.446709	1
803	regulation of MAPKKK cascade	GO:0043408	64	64	2	0.446709	1
804	cellular component assembly involved in morphogenesis	GO:0010927	25	25	1	0.448984	1
805	smoothened signaling pathway	GO:0007224	25	25	1	0.448984	1
806	visual behavior	GO:0007632	25	25	1	0.448984	1
807	pigmentation during development	GO:0048066	25	25	1	0.448984	1
808	icosanoid metabolic process	GO:0006690	25	25	1	0.448984	1
809	nerve-nerve synaptic transmission	GO:0007270	25	25	1	0.448984	1
810	sensory perception of sound	GO:0007605	65	65	2	0.454635	1
811	lipid catabolic process	GO:0016042	106	106	3	0.456886	1
812	skin development	GO:0043588	26	26	1	0.461975	1
813	proteoglycan metabolic process	GO:0006029	26	26	1	0.461975	1
814	leukocyte migration	GO:0050900	26	26	1	0.461975	1
815	positive regulation of cell migration	GO:0030335	26	26	1	0.461975	1
816	unsaturated fatty acid metabolic process	GO:0033559	26	26	1	0.461975	1
817	response to organic cyclic substance	GO:0014070	26	26	1	0.461975	1
818	salivary gland development	GO:0007431	26	26	1	0.461975	1
819	regulation of JNK cascade	GO:0046328	26	26	1	0.461975	1
820	glycerophospholipid metabolic process	GO:0006650	66	66	2	0.462496	1
821	carboxylic acid catabolic process	GO:0046395	66	66	2	0.462496	1	GO:0016054|organic acid catabolic process,
822	detection of stimulus	GO:0051606	66	66	2	0.462496	1
823	regulation of synaptic transmission	GO:0050804	66	66	2	0.462496	1
824	calcium ion transport	GO:0006816	107	107	3	0.463003	1
825	cellular ion homeostasis	GO:0006873	191	191	5	0.46883	1
826	ribonucleoprotein complex biogenesis	GO:0022613	108	108	3	0.46909	1
827	Golgi vesicle transport	GO:0048193	27	27	1	0.474661	1
828	hindlimb morphogenesis	GO:0035137	27	27	1	0.474661	1
829	regulation of stress-activated protein kinase signaling pathway	GO:0070302	27	27	1	0.474661	1
830	cytoskeleton-dependent intracellular transport	GO:0030705	27	27	1	0.474661	1
831	immune response-activating cell surface receptor signaling pathway	GO:0002429	27	27	1	0.474661	1
832	regulation of endopeptidase activity	GO:0052548	27	27	1	0.474661	1	GO:0043281|regulation of caspase activity,
833	branching involved in ureteric bud morphogenesis	GO:0001658	27	27	1	0.474661	1	GO:0060675|ureteric bud morphogenesis,
834	cyclic nucleotide metabolic process	GO:0009187	27	27	1	0.474661	1
835	ceramide metabolic process	GO:0006672	27	27	1	0.474661	1
836	sensory perception of pain	GO:0019233	27	27	1	0.474661	1
837	mammary gland development	GO:0030879	68	68	2	0.478015	1
838	positive regulation of leukocyte activation	GO:0002696	68	68	2	0.478015	1
839	polysaccharide metabolic process	GO:0005976	68	68	2	0.478015	1
840	cartilage development	GO:0051216	68	68	2	0.478015	1
841	positive regulation of cell activation	GO:0050867	68	68	2	0.478015	1
842	positive regulation of lymphocyte activation	GO:0051251	68	68	2	0.478015	1
843	inner ear development	GO:0048839	69	69	2	0.485672	1
844	locomotory behavior	GO:0007626	195	195	5	0.486928	1
845	activation of adenylate cyclase activity	GO:0007190	28	28	1	0.487049	1
846	myeloid leukocyte differentiation	GO:0002573	28	28	1	0.487049	1
847	regulation of peptidase activity	GO:0052547	28	28	1	0.487049	1
848	positive regulation of cell division	GO:0051781	28	28	1	0.487049	1
849	negative regulation of neuron differentiation	GO:0045665	28	28	1	0.487049	1
850	porphyrin metabolic process	GO:0006778	28	28	1	0.487049	1	GO:0033013|tetrapyrrole metabolic process,
851	negative regulation of T cell activation	GO:0050868	28	28	1	0.487049	1
852	skeletal system morphogenesis	GO:0048705	111	111	3	0.487163	1
853	positive regulation of signal transduction	GO:0009967	112	112	3	0.493121	1
854	positive regulation of transport	GO:0051050	70	70	2	0.493259	1
855	microtubule-based movement	GO:0007018	70	70	2	0.493259	1
856	regulation of transmission of nerve impulse	GO:0051969	70	70	2	0.493259	1
857	cellular amino acid metabolic process	GO:0006520	155	155	4	0.497368	1
858	divalent metal ion transport	GO:0070838	113	113	3	0.499045	1
859	cellular amide metabolic process	GO:0043603	29	29	1	0.499145	1
860	pigment biosynthetic process	GO:0046148	29	29	1	0.499145	1
861	regulation of ARF protein signal transduction	GO:0032012	29	29	1	0.499145	1
862	ribonucleoside metabolic process	GO:0009119	29	29	1	0.499145	1
863	immune response-regulating cell surface receptor signaling pathway	GO:0002768	29	29	1	0.499145	1
864	positive regulation of lyase activity	GO:0051349	29	29	1	0.499145	1	GO:0031281|positive regulation of cyclase activity, GO:0045762|positive regulation of adenylate cyclase activity,
865	positive regulation of cell motion	GO:0051272	29	29	1	0.499145	1
866	cellular chemical homeostasis	GO:0055082	198	198	5	0.500358	1
867	sensory perception of mechanical stimulus	GO:0050954	72	72	2	0.508218	1
868	gland morphogenesis	GO:0022612	72	72	2	0.508218	1
869	regulation of neurological system process	GO:0031644	72	72	2	0.508218	1
870	myelination	GO:0042552	30	30	1	0.510957	1
871	transforming growth factor beta receptor signaling pathway	GO:0007179	30	30	1	0.510957	1
872	regulation of innate immune response	GO:0045088	30	30	1	0.510957	1
873	liver development	GO:0001889	30	30	1	0.510957	1
874	learning or memory	GO:0007611	73	73	2	0.51559	1
875	sulfur metabolic process	GO:0006790	73	73	2	0.51559	1
876	positive regulation of cellular protein metabolic process	GO:0032270	73	73	2	0.51559	1
877	limbic system development	GO:0021761	31	31	1	0.522491	1
878	regulation of ion transport	GO:0043269	31	31	1	0.522491	1
879	sphingoid metabolic process	GO:0046519	31	31	1	0.522491	1
880	peptide metabolic process	GO:0006518	31	31	1	0.522491	1
881	regulation of cell division	GO:0051302	31	31	1	0.522491	1
882	positive regulation of MAPKKK cascade	GO:0043410	31	31	1	0.522491	1
883	interphase of mitotic cell cycle	GO:0051329	31	31	1	0.522491	1	GO:0051325|interphase,
884	protein amino acid glycosylation	GO:0006486	75	75	2	0.530111	1	GO:0043413|biopolymer glycosylation, GO:0070085|glycosylation,
885	positive regulation of defense response	GO:0031349	32	32	1	0.533753	1
886	activation of protein kinase activity	GO:0032147	32	32	1	0.533753	1
887	ensheathment of neurons	GO:0007272	32	32	1	0.533753	1	GO:0008366|axon ensheathment,
888	ncRNA metabolic process	GO:0034660	163	163	4	0.536946	1
889	positive regulation of binding	GO:0051099	33	33	1	0.544751	1
890	prostate gland development	GO:0030850	33	33	1	0.544751	1
891	glycolysis	GO:0006096	33	33	1	0.544751	1
892	tissue remodeling	GO:0048771	33	33	1	0.544751	1
893	spinal cord development	GO:0021510	33	33	1	0.544751	1
894	male gonad development	GO:0008584	33	33	1	0.544751	1
895	response to virus	GO:0009615	33	33	1	0.544751	1
896	regulation of peptidyl-tyrosine phosphorylation	GO:0050730	33	33	1	0.544751	1
897	negative regulation of lymphocyte activation	GO:0051250	33	33	1	0.544751	1	GO:0050866|negative regulation of cell activation, GO:0002695|negative regulation of leukocyte activation,
898	response to bacterium	GO:0009617	78	78	2	0.551332	1
899	vasculogenesis	GO:0001570	34	34	1	0.55549	1
900	cellular amino acid biosynthetic process	GO:0008652	34	34	1	0.55549	1
901	phagocytosis	GO:0006909	34	34	1	0.55549	1
902	immune response-activating signal transduction	GO:0002757	34	34	1	0.55549	1
903	determination of left/right symmetry	GO:0007368	34	34	1	0.55549	1
904	somitogenesis	GO:0001756	34	34	1	0.55549	1
905	glutamine family amino acid metabolic process	GO:0009064	34	34	1	0.55549	1
906	chemotaxis	GO:0006935	79	79	2	0.558254	1	GO:0042330|taxis,
907	response to light stimulus	GO:0009416	79	79	2	0.558254	1
908	ossification	GO:0001503	80	80	2	0.5651	1
909	positive regulation of cell adhesion	GO:0045785	35	35	1	0.565976	1
910	determination of bilateral symmetry	GO:0009855	35	35	1	0.565976	1	GO:0009799|determination of symmetry,
911	protein amino acid alkylation	GO:0008213	35	35	1	0.565976	1	GO:0006479|protein amino acid methylation,
912	isoprenoid metabolic process	GO:0006720	35	35	1	0.565976	1
913	extracellular structure organization	GO:0043062	125	125	3	0.567208	1
914	branching morphogenesis of a tube	GO:0048754	81	81	2	0.57187	1
915	positive regulation of protein metabolic process	GO:0051247	81	81	2	0.57187	1
916	feeding behavior	GO:0007631	36	36	1	0.576215	1
917	detection of stimulus involved in sensory perception	GO:0050906	36	36	1	0.576215	1
918	carbohydrate homeostasis	GO:0033500	36	36	1	0.576215	1	GO:0042593|glucose homeostasis,
919	response to unfolded protein	GO:0006986	36	36	1	0.576215	1
920	regulation of protein catabolic process	GO:0042176	36	36	1	0.576215	1
921	nucleoside monophosphate biosynthetic process	GO:0009124	36	36	1	0.576215	1
922	regulation of action potential in neuron	GO:0019228	36	36	1	0.576215	1
923	pigment metabolic process	GO:0042440	36	36	1	0.576215	1
924	protein complex biogenesis	GO:0070271	127	127	3	0.578005	1	GO:0006461|protein complex assembly,
925	regulation of translation	GO:0006417	82	82	2	0.578563	1
926	phospholipid metabolic process	GO:0006644	128	128	3	0.58334	1
927	extracellular matrix organization	GO:0030198	83	83	2	0.585179	1
928	nucleoside metabolic process	GO:0009116	37	37	1	0.586214	1
929	immune response-regulating signal transduction	GO:0002764	37	37	1	0.586214	1
930	cellular hormone metabolic process	GO:0034754	38	38	1	0.595977	1
931	G-protein signaling, coupled to cAMP nucleotide second messenger	GO:0007188	38	38	1	0.595977	1
932	regulation of cell morphogenesis	GO:0022604	85	85	2	0.598181	1
933	regulation of hormone levels	GO:0010817	85	85	2	0.598181	1
934	regulation of lymphocyte mediated immunity	GO:0002706	39	39	1	0.605511	1
935	cell recognition	GO:0008037	39	39	1	0.605511	1
936	hexose catabolic process	GO:0019320	39	39	1	0.605511	1	GO:0006007|glucose catabolic process,
937	regulation of myeloid cell differentiation	GO:0045637	39	39	1	0.605511	1
938	monosaccharide catabolic process	GO:0046365	39	39	1	0.605511	1
939	di-, tri-valent inorganic cation transport	GO:0015674	133	133	3	0.609365	1
940	sensory perception of taste	GO:0050909	40	40	1	0.61482	1
941	homeostasis of number of cells	GO:0048872	88	88	2	0.617106	1
942	negative regulation of apoptosis	GO:0043066	181	181	4	0.619786	1
943	electron transport chain	GO:0022900	89	89	2	0.62326	1
944	regulation of adenylate cyclase activity	GO:0045761	41	41	1	0.62391	1
945	regulation of cellular response to stress	GO:0080135	41	41	1	0.62391	1
946	G-protein signaling, coupled to cyclic nucleotide second messenger	GO:0007187	41	41	1	0.62391	1
947	response to drug	GO:0042493	41	41	1	0.62391	1
948	development of primary male sexual characteristics	GO:0046546	41	41	1	0.62391	1
949	transcription from RNA polymerase II promoter	GO:0006366	41	41	1	0.62391	1
950	organophosphate metabolic process	GO:0019637	136	136	3	0.624452	1
951	regulation of protein amino acid phosphorylation	GO:0001932	90	90	2	0.629338	1
952	negative regulation of transport	GO:0051051	42	42	1	0.632786	1
953	ureteric bud development	GO:0001657	42	42	1	0.632786	1
954	regulation of lipid metabolic process	GO:0019216	42	42	1	0.632786	1
955	response to insulin stimulus	GO:0032868	42	42	1	0.632786	1
956	negative regulation of neuron apoptosis	GO:0043524	42	42	1	0.632786	1
957	regulation of homeostatic process	GO:0032844	42	42	1	0.632786	1
958	transmission of nerve impulse	GO:0019226	186	186	4	0.641082	1
959	negative regulation of programmed cell death	GO:0043069	186	186	4	0.641082	1
960	negative regulation of cell death	GO:0060548	186	186	4	0.641082	1
961	regulation of action potential	GO:0001508	43	43	1	0.641453	1
962	cAMP-mediated signaling	GO:0019933	43	43	1	0.641453	1
963	actin filament organization	GO:0007015	43	43	1	0.641453	1
964	cellular carbohydrate catabolic process	GO:0044275	43	43	1	0.641453	1
965	cytokine-mediated signaling pathway	GO:0019221	43	43	1	0.641453	1
966	regulation of cyclase activity	GO:0031279	43	43	1	0.641453	1	GO:0051339|regulation of lyase activity,
967	cellular response to hormone stimulus	GO:0032870	43	43	1	0.641453	1
968	synapse organization	GO:0050808	43	43	1	0.641453	1
969	bone development	GO:0060348	93	93	2	0.647114	1
970	glial cell differentiation	GO:0010001	44	44	1	0.649917	1
971	response to nutrient levels	GO:0031667	44	44	1	0.649917	1
972	glycoprotein biosynthetic process	GO:0009101	94	94	2	0.652888	1
973	growth	GO:0040007	142	142	3	0.653414	1
974	microtubule-based process	GO:0007017	143	143	3	0.658083	1
975	regulation of cAMP biosynthetic process	GO:0030817	45	45	1	0.658181	1
976	nucleoside monophosphate metabolic process	GO:0009123	45	45	1	0.658181	1
977	cyclic-nucleotide-mediated signaling	GO:0019935	46	46	1	0.66625	1
978	synaptic transmission	GO:0007268	146	146	3	0.671817	1
979	regulation of cAMP metabolic process	GO:0030814	47	47	1	0.674129	1
980	gliogenesis	GO:0042063	47	47	1	0.674129	1
981	cell fate specification	GO:0001708	48	48	1	0.681823	1
982	regulation of catabolic process	GO:0009894	48	48	1	0.681823	1
983	glycerolipid metabolic process	GO:0046486	100	100	2	0.68596	1
984	regulation of protein kinase cascade	GO:0010627	100	100	2	0.68596	1
985	negative regulation of immune system process	GO:0002683	49	49	1	0.689336	1
986	protein folding	GO:0006457	101	101	2	0.691214	1
987	DNA replication	GO:0006260	101	101	2	0.691214	1
988	response to radiation	GO:0009314	102	102	2	0.696396	1
989	regulation of gene-specific transcription from RNA polymerase II promoter	GO:0010551	51	51	1	0.703834	1
990	cellular lipid catabolic process	GO:0044242	52	52	1	0.710829	1
991	ubiquitin-dependent protein catabolic process	GO:0006511	105	105	2	0.71151	1
992	purine nucleotide biosynthetic process	GO:0006164	105	105	2	0.71151	1
993	regulation of neurotransmitter levels	GO:0001505	53	53	1	0.717658	1
994	positive regulation of protein kinase cascade	GO:0010740	53	53	1	0.717658	1
995	hindbrain development	GO:0030902	53	53	1	0.717658	1
996	biopolymer methylation	GO:0043414	54	54	1	0.724327	1
997	carbohydrate catabolic process	GO:0016052	56	56	1	0.737197	1
998	regulation of binding	GO:0051098	57	57	1	0.743405	1
999	multicellular organismal homeostasis	GO:0048871	57	57	1	0.743405	1
1000	neuron migration	GO:0001764	57	57	1	0.743405	1
1001	adult locomotory behavior	GO:0008344	57	57	1	0.743405	1
1002	regulation of protein localization	GO:0032880	57	57	1	0.743405	1
1003	transmembrane receptor protein tyrosine kinase signaling pathway	GO:0007169	164	164	3	0.745726	1
1004	DNA recombination	GO:0006310	58	58	1	0.749467	1
1005	carbohydrate biosynthetic process	GO:0016051	58	58	1	0.749467	1
1006	posttranscriptional regulation of gene expression	GO:0010608	114	114	2	0.753113	1
1007	response to extracellular stimulus	GO:0009991	59	59	1	0.755386	1
1008	methylation	GO:0032259	59	59	1	0.755386	1
1009	regulation of protein modification process	GO:0031399	115	115	2	0.757402	1
1010	regulation of gene-specific transcription	GO:0032583	60	60	1	0.761166	1
1011	tRNA processing	GO:0008033	60	60	1	0.761166	1
1012	regulation of multicellular organism growth	GO:0040014	61	61	1	0.766809	1
1013	meiotic cell cycle	GO:0051321	61	61	1	0.766809	1
1014	response to protein stimulus	GO:0051789	63	63	1	0.777701	1
1015	ATP biosynthetic process	GO:0006754	63	63	1	0.777701	1
1016	purine nucleotide metabolic process	GO:0006163	121	121	2	0.781806	1
1017	generation of a signal involved in cell-cell signaling	GO:0003001	64	64	1	0.782955	1
1018	cellular macromolecular complex assembly	GO:0034622	125	125	2	0.796857	1
1019	ATP metabolic process	GO:0046034	67	67	1	0.797985	1
1020	regulation of Rho protein signal transduction	GO:0035023	67	67	1	0.797985	1
1021	microtubule cytoskeleton organization	GO:0000226	69	69	1	0.807423	1
1022	neurotransmitter transport	GO:0006836	70	70	1	0.811976	1
1023	amine transport	GO:0015837	70	70	1	0.811976	1
1024	ribonucleoside triphosphate biosynthetic process	GO:0009201	72	72	1	0.820763	1	GO:0009206|purine ribonucleoside triphosphate biosynthetic process,
1025	cellular metal ion homeostasis	GO:0006875	73	73	1	0.825002	1
1026	wound healing	GO:0042060	73	73	1	0.825002	1
1027	phospholipid biosynthetic process	GO:0008654	73	73	1	0.825002	1
1028	purine nucleoside triphosphate biosynthetic process	GO:0009145	73	73	1	0.825002	1
1029	germ cell development	GO:0007281	73	73	1	0.825002	1
1030	myeloid cell differentiation	GO:0030099	73	73	1	0.825002	1
1031	cellular carbohydrate metabolic process	GO:0044262	190	190	3	0.828354	1
1032	nucleoside triphosphate biosynthetic process	GO:0009142	74	74	1	0.82914	1
1033	negative regulation of cellular component organization	GO:0051129	75	75	1	0.833181	1
1034	nucleotide biosynthetic process	GO:0009165	136	136	2	0.83361	1
1035	macromolecular complex assembly	GO:0065003	193	193	3	0.836232	1
1036	regulation of growth	GO:0040008	193	193	3	0.836232	1
1037	purine ribonucleoside triphosphate metabolic process	GO:0009205	76	76	1	0.837127	1
1038	transcription, DNA-dependent	GO:0006351	76	76	1	0.837127	1
1039	metal ion homeostasis	GO:0055065	77	77	1	0.840979	1
1040	ribonucleoside triphosphate metabolic process	GO:0009199	77	77	1	0.840979	1
1041	secretion by cell	GO:0032940	140	140	2	0.845416	1
1042	purine nucleoside triphosphate metabolic process	GO:0009144	79	79	1	0.848414	1
1043	cellular macromolecular complex subunit organization	GO:0034621	142	142	2	0.85103	1
1044	RNA biosynthetic process	GO:0032774	80	80	1	0.852	1
1045	nucleobase, nucleoside and nucleotide metabolic process	GO:0055086	200	200	3	0.853412	1
1046	cofactor biosynthetic process	GO:0051188	81	81	1	0.855502	1
1047	purine ribonucleotide biosynthetic process	GO:0009152	82	82	1	0.858921	1
1048	nucleoside triphosphate metabolic process	GO:0009141	83	83	1	0.862259	1
1049	ribonucleotide biosynthetic process	GO:0009260	86	86	1	0.871808	1
1050	negative regulation of cell proliferation	GO:0008285	152	152	2	0.87641	1
1051	one-carbon metabolic process	GO:0006730	88	88	1	0.877805	1
1052	purine ribonucleotide metabolic process	GO:0009150	89	89	1	0.880698	1
1053	sodium ion transport	GO:0006814	95	95	1	0.896674	1
1054	ribonucleotide metabolic process	GO:0009259	95	95	1	0.896674	1
1055	cellular response to chemical stimulus	GO:0070887	95	95	1	0.896674	1
1056	tRNA metabolic process	GO:0006399	97	97	1	0.90151	1
1057	camera-type eye development	GO:0043010	98	98	1	0.903843	1
1058	secretion	GO:0046903	168	168	2	0.908864	1
1059	cellular cation homeostasis	GO:0030003	102	102	1	0.912636	1
1060	regulation of organelle organization	GO:0033043	103	103	1	0.914705	1
1061	male gamete generation	GO:0048232	180	180	2	0.927778	1	GO:0007283|spermatogenesis,
1062	cell proliferation	GO:0008283	181	181	2	0.929175	1
1063	nucleotide metabolic process	GO:0009117	187	187	2	0.937035	1	GO:0006753|nucleoside phosphate metabolic process,
1064	DNA repair	GO:0006281	187	187	2	0.937035	1
1065	sensory perception of smell	GO:0007608	189	189	2	0.939467	1
1066	eye development	GO:0001654	122	122	1	0.945932	1
1067	cation homeostasis	GO:0055080	126	126	1	0.950884	1
1068	cofactor metabolic process	GO:0051186	146	146	1	0.969626	1
1069	protein modification by small protein conjugation	GO:0032446	59	59	0	1	1
1070	carboxylic acid transport	GO:0046942	78	78	0	1	1
1071	protein targeting	GO:0006605	94	94	0	1	1
1072	regulation of body fluid levels	GO:0050878	61	61	0	1	1
1073	muscle organ morphogenesis	GO:0048644	7	7	0	1	1
1074	regulation of developmental growth	GO:0048638	16	16	0	1	1
1075	positive regulation of NF-kappaB transcription factor activity	GO:0051092	16	16	0	1	1
1076	reproductive cellular process	GO:0048610	16	16	0	1	1
1077	regulation of ERK1 and ERK2 cascade	GO:0070372	7	7	0	1	1
1078	peristalsis	GO:0030432	7	7	0	1	1	GO:0014821|phasic smooth muscle contraction,
1079	somatic diversification of immune receptors via somatic mutation	GO:0002566	7	7	0	1	1	GO:0016446|somatic hypermutation of immunoglobulin genes,
1080	RNA catabolic process	GO:0006401	30	30	0	1	1
1081	positive regulation of cell size	GO:0045793	7	7	0	1	1
1082	response to oxygen radical	GO:0000305	7	7	0	1	1
1083	somatic stem cell division	GO:0048103	7	7	0	1	1
1084	positive regulation of axon extension	GO:0045773	7	7	0	1	1
1085	negative regulation of DNA metabolic process	GO:0051053	16	16	0	1	1
1086	metencephalon development	GO:0022037	32	32	0	1	1
1087	sulfur amino acid metabolic process	GO:0000096	16	16	0	1	1
1088	regulation of transmembrane transport	GO:0034762	7	7	0	1	1
1089	tail morphogenesis	GO:0035121	7	7	0	1	1
1090	meiotic prophase I	GO:0007128	7	7	0	1	1	GO:0051324|prophase,
1091	meiosis	GO:0007126	60	60	0	1	1	GO:0051327|M phase of meiotic cell cycle,
1092	2'-deoxyribonucleotide metabolic process	GO:0009394	7	7	0	1	1
1093	phosphatidylcholine metabolic process	GO:0046470	7	7	0	1	1
1094	folic acid and derivative biosynthetic process	GO:0009396	7	7	0	1	1
1095	ventricular septum development	GO:0003281	7	7	0	1	1
1096	cellular iron ion homeostasis	GO:0006879	16	16	0	1	1
1097	cellular copper ion homeostasis	GO:0006878	7	7	0	1	1
1098	protein amino acid dephosphorylation	GO:0006470	91	91	0	1	1
1099	syncytium formation by plasma membrane fusion	GO:0000768	7	7	0	1	1	GO:0007520|myoblast fusion,
1100	protein amino acid acetylation	GO:0006473	16	16	0	1	1
1101	negative regulation of kinase activity	GO:0033673	35	35	0	1	1	GO:0006469|negative regulation of protein kinase activity,
1102	positive regulation of JAK-STAT cascade	GO:0046427	7	7	0	1	1
1103	retina development in camera-type eye	GO:0060041	28	28	0	1	1
1104	regulation of cardiac muscle cell proliferation	GO:0060043	7	7	0	1	1	GO:0055021|regulation of cardiac muscle tissue growth, GO:0055024|regulation of cardiac muscle tissue development,
1105	branching involved in lung morphogenesis	GO:0060441	7	7	0	1	1
1106	gene silencing by RNA	GO:0031047	27	27	0	1	1
1107	regulation of lipid storage	GO:0010883	7	7	0	1	1
1108	energy reserve metabolic process	GO:0006112	30	30	0	1	1
1109	xenobiotic metabolic process	GO:0006805	7	7	0	1	1
1110	oxygen and reactive oxygen species metabolic process	GO:0006800	28	28	0	1	1
1111	detection of mechanical stimulus	GO:0050982	16	16	0	1	1
1112	regulation of neurotransmitter transport	GO:0051588	16	16	0	1	1
1113	mating	GO:0007618	16	16	0	1	1
1114	long-term memory	GO:0007616	7	7	0	1	1
1115	regulation of excitatory postsynaptic membrane potential	GO:0060079	16	16	0	1	1
1116	negative regulation of protein complex disassembly	GO:0043242	27	27	0	1	1
1117	cellular component disassembly	GO:0022411	27	27	0	1	1
1118	amide biosynthetic process	GO:0043604	7	7	0	1	1
1119	keratinocyte proliferation	GO:0043616	7	7	0	1	1
1120	macromolecular complex disassembly	GO:0032984	16	16	0	1	1
1121	sensory perception of light stimulus	GO:0050953	80	80	0	1	1
1122	negative regulation of muscle cell differentiation	GO:0051148	7	7	0	1	1
1123	startle response	GO:0001964	16	16	0	1	1
1124	mechanoreceptor differentiation	GO:0042490	26	26	0	1	1
1125	ganglioside metabolic process	GO:0001573	7	7	0	1	1
1126	positive regulation of stress-activated protein kinase signaling pathway	GO:0070304	7	7	0	1	1	GO:0046330|positive regulation of JNK cascade,
1127	neuromuscular process	GO:0050905	53	53	0	1	1
1128	organic anion transport	GO:0015711	30	30	0	1	1
1129	regulation of cytokine-mediated signaling pathway	GO:0001959	7	7	0	1	1
1130	negative regulation of lipid metabolic process	GO:0045833	7	7	0	1	1
1131	ciliary or flagellar motility	GO:0001539	7	7	0	1	1
1132	palate development	GO:0060021	32	32	0	1	1
1133	mitochondrial genome maintenance	GO:0000002	7	7	0	1	1
1134	mammary gland epithelial cell proliferation	GO:0033598	7	7	0	1	1
1135	inactivation of MAPK activity	GO:0000188	7	7	0	1	1
1136	axon choice point recognition	GO:0016198	7	7	0	1	1
1137	endosome transport	GO:0016197	16	16	0	1	1
1138	photoreceptor cell differentiation	GO:0046530	26	26	0	1	1
1139	photoreceptor cell maintenance	GO:0045494	7	7	0	1	1
1140	GPI anchor biosynthetic process	GO:0006506	26	26	0	1	1	GO:0046489|phosphoinositide biosynthetic process,
1141	GPI anchor metabolic process	GO:0006505	27	27	0	1	1
1142	regulation of skeletal muscle fiber development	GO:0048742	16	16	0	1	1
1143	arginine metabolic process	GO:0006525	7	7	0	1	1
1144	melanocyte differentiation	GO:0030318	16	16	0	1	1
1145	regulation of isotype switching to IgG isotypes	GO:0048302	7	7	0	1	1
1146	DNA duplex unwinding	GO:0032508	7	7	0	1	1	GO:0006268|DNA unwinding during replication,
1147	glycine catabolic process	GO:0006546	7	7	0	1	1
1148	adenohypophysis development	GO:0021984	7	7	0	1	1
1149	ribonucleotide catabolic process	GO:0009261	7	7	0	1	1
1150	regulation of peptidyl-serine phosphorylation	GO:0033135	7	7	0	1	1
1151	betaine metabolic process	GO:0006577	7	7	0	1	1
1152	regulation of interleukin-6 biosynthetic process	GO:0045408	7	7	0	1	1
1153	alcohol biosynthetic process	GO:0046165	30	30	0	1	1
1154	peroxisome organization	GO:0007031	16	16	0	1	1
1155	regulation of granule cell precursor proliferation	GO:0021936	7	7	0	1	1	GO:0021940|positive regulation of granule cell precursor proliferation,
1156	flagellum assembly	GO:0009296	7	7	0	1	1
1157	purine ribonucleoside metabolic process	GO:0046128	16	16	0	1	1	GO:0042278|purine nucleoside metabolic process,
1158	urea metabolic process	GO:0019627	7	7	0	1	1	GO:0000050|urea cycle,
1159	nuclear-transcribed mRNA catabolic process, deadenylation-dependent decay	GO:0000288	7	7	0	1	1
1160	positive regulation of cytoskeleton organization	GO:0051495	16	16	0	1	1
1161	negative regulation of DNA replication	GO:0008156	7	7	0	1	1
1162	vesicle targeting	GO:0006903	7	7	0	1	1
1163	lipoprotein metabolic process	GO:0042157	53	53	0	1	1
1164	paraxial mesoderm morphogenesis	GO:0048340	7	7	0	1	1
1165	multicellular organism growth	GO:0035264	32	32	0	1	1
1166	ectodermal placode formation	GO:0060788	7	7	0	1	1
1167	response to starvation	GO:0042594	16	16	0	1	1
1168	organic alcohol transport	GO:0015850	16	16	0	1	1
1169	negative regulation of caspase activity	GO:0043154	7	7	0	1	1	GO:0010466|negative regulation of peptidase activity,
1170	positive regulation of DNA recombination	GO:0045911	7	7	0	1	1
1171	L-glutamate transport	GO:0015813	7	7	0	1	1
1172	ion transmembrane transport	GO:0034220	35	35	0	1	1
1173	positive regulation of gene-specific transcription from RNA polymerase II promoter	GO:0010552	30	30	0	1	1
1174	acidic amino acid transport	GO:0015800	7	7	0	1	1
1175	plasma membrane fusion	GO:0045026	7	7	0	1	1
1176	peptide transport	GO:0015833	32	32	0	1	1
1177	regulation of smoothened signaling pathway	GO:0008589	16	16	0	1	1
1178	acylglycerol metabolic process	GO:0006639	35	35	0	1	1
1179	DNA damage response, signal transduction	GO:0042770	28	28	0	1	1
1180	positive regulation of DNA binding	GO:0043388	30	30	0	1	1
1181	copper ion homeostasis	GO:0055070	7	7	0	1	1
1182	lipid homeostasis	GO:0055088	30	30	0	1	1
1183	DNA integrity checkpoint	GO:0031570	16	16	0	1	1
1184	activated T cell proliferation	GO:0050798	7	7	0	1	1
1185	intermediate filament cytoskeleton organization	GO:0045104	16	16	0	1	1
1186	behavioral interaction between organisms	GO:0051705	27	27	0	1	1
1187	lymphocyte proliferation	GO:0046651	28	28	0	1	1
1188	peptidyl-arginine modification	GO:0018195	7	7	0	1	1
1189	positive regulation of neurogenesis	GO:0050769	35	35	0	1	1
1190	regulation of insulin receptor signaling pathway	GO:0046626	7	7	0	1	1
1191	lymphoid progenitor cell differentiation	GO:0002320	7	7	0	1	1
1192	negative regulation of protein import into nucleus	GO:0042308	7	7	0	1	1
1193	response to exogenous dsRNA	GO:0043330	7	7	0	1	1
1194	regulation of systemic arterial blood pressure by renin-angiotensin	GO:0003081	7	7	0	1	1
1195	branch elongation of an epithelium	GO:0060602	7	7	0	1	1
1196	membrane depolarization	GO:0051899	30	30	0	1	1
1197	nuclear-transcribed mRNA catabolic process	GO:0000956	26	26	0	1	1
1198	positive regulation of interleukin-6 production	GO:0032755	7	7	0	1	1
1199	cell fate determination	GO:0001709	26	26	0	1	1
1200	cerebellum development	GO:0021549	26	26	0	1	1
1201	DNA modification	GO:0006304	16	16	0	1	1
1202	nitric oxide metabolic process	GO:0046209	7	7	0	1	1	GO:0006809|nitric oxide biosynthetic process,
1203	DNA methylation	GO:0006306	16	16	0	1	1	GO:0006305|DNA alkylation,
1204	establishment of nucleus localization	GO:0040023	7	7	0	1	1
1205	pentose metabolic process	GO:0019321	7	7	0	1	1
1206	covalent chromatin modification	GO:0016569	50	50	0	1	1
1207	regulation of immunoglobulin mediated immune response	GO:0002889	16	16	0	1	1	GO:0002712|regulation of B cell mediated immunity,
1208	branching involved in embryonic placenta morphogenesis	GO:0060670	7	7	0	1	1
1209	autonomic nervous system development	GO:0048483	16	16	0	1	1
1210	long-chain fatty acid transport	GO:0015909	7	7	0	1	1
1211	transcription initiation	GO:0006352	26	26	0	1	1
1212	RNA elongation	GO:0006354	7	7	0	1	1
1213	regulation of proteolysis	GO:0030162	16	16	0	1	1
1214	positive regulation of protein secretion	GO:0050714	7	7	0	1	1
1215	myeloid dendritic cell activation	GO:0001773	7	7	0	1	1	GO:0043011|myeloid dendritic cell differentiation,
1216	positive regulation of intracellular transport	GO:0032388	7	7	0	1	1
1217	detection of visible light	GO:0009584	7	7	0	1	1
1218	peptidyl-lysine modification	GO:0018205	7	7	0	1	1
1219	cellular response to extracellular stimulus	GO:0031668	32	32	0	1	1
1220	negative regulation of nuclear division	GO:0051784	7	7	0	1	1	GO:0045839|negative regulation of mitosis,
1221	energy coupled proton transport, against electrochemical gradient	GO:0015988	7	7	0	1	1	GO:0015991|ATP hydrolysis coupled proton transport,
1222	peripheral nervous system development	GO:0007422	27	27	0	1	1
1223	regulation of cytokine secretion	GO:0050707	7	7	0	1	1
1224	energy derivation by oxidation of organic compounds	GO:0015980	74	74	0	1	1
1225	DNA methylation during gametogenesis	GO:0043046	7	7	0	1	1
1226	biomineral formation	GO:0031214	27	27	0	1	1
1227	positive regulation of organelle organization	GO:0010638	28	28	0	1	1
1228	water homeostasis	GO:0030104	7	7	0	1	1
1229	regulation of endocytosis	GO:0030100	26	26	0	1	1
1230	cofactor transport	GO:0051181	7	7	0	1	1
1231	positive regulation of erythrocyte differentiation	GO:0045648	7	7	0	1	1
1232	cofactor catabolic process	GO:0051187	27	27	0	1	1
1233	negative regulation of osteoclast differentiation	GO:0045671	7	7	0	1	1
1234	hormone transport	GO:0009914	26	26	0	1	1
1235	vitamin metabolic process	GO:0006766	60	60	0	1	1
1236	steroid catabolic process	GO:0006706	7	7	0	1	1
1237	neuromuscular process controlling balance	GO:0050885	30	30	0	1	1
1238	Ras protein signal transduction	GO:0007265	50	50	0	1	1
1239	neurotransmitter secretion	GO:0007269	32	32	0	1	1
1240	oxidoreduction coenzyme metabolic process	GO:0006733	30	30	0	1	1
1241	negative regulation of transmission of nerve impulse	GO:0051970	7	7	0	1	1	GO:0050805|negative regulation of synaptic transmission,
1242	gas transport	GO:0015669	7	7	0	1	1
1243	regulation of mRNA stability	GO:0043488	7	7	0	1	1
1244	quaternary ammonium group transport	GO:0015697	7	7	0	1	1
1245	thyroid hormone metabolic process	GO:0042403	7	7	0	1	1
1246	leukocyte mediated cytotoxicity	GO:0001909	7	7	0	1	1
1247	positive regulation of T cell mediated cytotoxicity	GO:0001916	7	7	0	1	1
1248	vesicle organization	GO:0016050	35	35	0	1	1
1249	actin filament capping	GO:0051693	16	16	0	1	1
1250	positive regulation of cell cycle process	GO:0090068	7	7	0	1	1
1251	protein modification by small protein removal	GO:0070646	7	7	0	1	1
1252	regulation of microtubule-based process	GO:0032886	28	28	0	1	1
1253	axoneme assembly	GO:0035082	7	7	0	1	1
1254	toll-like receptor signaling pathway	GO:0002224	7	7	0	1	1
1255	regulation of histone acetylation	GO:0035065	7	7	0	1	1
1256	cytoplasmic microtubule organization	GO:0031122	7	7	0	1	1
1257	defense response to virus	GO:0051607	7	7	0	1	1
1258	regulation of T cell receptor signaling pathway	GO:0050856	7	7	0	1	1
1259	protein homooligomerization	GO:0051260	26	26	0	1	1
1260	response to UV	GO:0009411	28	28	0	1	1
1261	axon regeneration	GO:0031103	7	7	0	1	1	GO:0031102|neuron projection regeneration,
1262	regulation of lymphocyte apoptosis	GO:0070228	7	7	0	1	1
1263	NAD biosynthetic process	GO:0009435	7	7	0	1	1
1264	glucan metabolic process	GO:0044042	28	28	0	1	1	GO:0006073|cellular glucan metabolic process, GO:0005977|glycogen metabolic process,
1265	positive regulation of G-protein coupled receptor protein signaling pathway	GO:0045745	6	6	0	1	1
1266	DNA damage checkpoint	GO:0000077	13	13	0	1	1
1267	cardiac ventricle development	GO:0003231	20	20	0	1	1
1268	very-long-chain fatty acid metabolic process	GO:0000038	6	6	0	1	1
1269	negative regulation of fibroblast proliferation	GO:0048147	6	6	0	1	1
1270	behavioral response to cocaine	GO:0048148	6	6	0	1	1
1271	axon extension	GO:0048675	6	6	0	1	1
1272	inhibition of adenylate cyclase activity by G-protein signaling	GO:0007193	12	12	0	1	1
1273	neuron fate determination	GO:0048664	6	6	0	1	1
1274	neuron fate specification	GO:0048665	13	13	0	1	1
1275	hemostasis	GO:0007599	49	49	0	1	1
1276	respiratory electron transport chain	GO:0022904	19	19	0	1	1
1277	cellular respiration	GO:0045333	43	43	0	1	1
1278	citrulline metabolic process	GO:0000052	6	6	0	1	1
1279	response to hydrogen peroxide	GO:0042542	19	19	0	1	1
1280	regulation of glucose metabolic process	GO:0010906	6	6	0	1	1
1281	translational elongation	GO:0006414	12	12	0	1	1
1282	regulation of actin filament depolymerization	GO:0030834	19	19	0	1	1
1283	regulation of actin filament length	GO:0030832	41	41	0	1	1
1284	positive regulation of tyrosine phosphorylation of STAT protein	GO:0042531	6	6	0	1	1
1285	negative regulation of cell cycle	GO:0045786	22	22	0	1	1
1286	negative regulation of cell size	GO:0045792	22	22	0	1	1
1287	de novo posttranslational protein folding	GO:0051084	12	12	0	1	1	GO:0006458|'de novo' protein folding,
1288	response to superoxide	GO:0000303	6	6	0	1	1
1289	negative regulation of cellular catabolic process	GO:0031330	6	6	0	1	1
1290	negative regulation of lipid biosynthetic process	GO:0051055	6	6	0	1	1
1291	superoxide anion generation	GO:0042554	6	6	0	1	1
1292	positive regulation of DNA metabolic process	GO:0051054	12	12	0	1	1
1293	neuron maturation	GO:0042551	12	12	0	1	1
1294	cardiac ventricle morphogenesis	GO:0003208	15	15	0	1	1
1295	pteridine and derivative biosynthetic process	GO:0042559	13	13	0	1	1
1296	positive regulation of angiogenesis	GO:0045766	12	12	0	1	1
1297	tricarboxylic acid cycle	GO:0006099	19	19	0	1	1
1298	gluconeogenesis	GO:0006094	13	13	0	1	1
1299	pentose-phosphate shunt	GO:0006098	6	6	0	1	1	GO:0006740|NADPH regeneration,
1300	regulation of lipid biosynthetic process	GO:0046890	19	19	0	1	1
1301	regulation of interferon-gamma production	GO:0032649	15	15	0	1	1
1302	pyruvate metabolic process	GO:0006090	15	15	0	1	1
1303	regulation of chemokine production	GO:0032642	6	6	0	1	1
1304	myotube differentiation	GO:0014902	13	13	0	1	1
1305	regulation of B cell proliferation	GO:0030888	19	19	0	1	1
1306	double-strand break repair via homologous recombination	GO:0000724	6	6	0	1	1	GO:0000725|recombinational repair,
1307	phosphate transport	GO:0006817	6	6	0	1	1
1308	non-recombinational repair	GO:0000726	6	6	0	1	1	GO:0006303|double-strand break repair via nonhomologous end joining,
1309	regulation of cellular amine metabolic process	GO:0033238	6	6	0	1	1	GO:0042053|regulation of dopamine metabolic process, GO:0042069|regulation of catecholamine metabolic process,
1310	hypothalamus development	GO:0021854	6	6	0	1	1
1311	synapsis	GO:0007129	13	13	0	1	1	GO:0070192|chromosome organization involved in meiosis,
1312	iron ion transport	GO:0006826	20	20	0	1	1
1313	zinc ion transport	GO:0006829	19	19	0	1	1
1314	regulation of bone remodeling	GO:0046850	6	6	0	1	1	GO:0045124|regulation of bone resorption,
1315	signal complex assembly	GO:0007172	12	12	0	1	1
1316	regulation of neuronal synaptic plasticity	GO:0048168	19	19	0	1	1
1317	protein amino acid O-linked glycosylation	GO:0006493	12	12	0	1	1
1318	bone remodeling	GO:0046849	12	12	0	1	1
1319	regulation of long-term neuronal synaptic plasticity	GO:0048169	15	15	0	1	1
1320	protein amino acid lipidation	GO:0006497	41	41	0	1	1
1321	cellular polysaccharide biosynthetic process	GO:0033692	15	15	0	1	1
1322	amino sugar metabolic process	GO:0006040	15	15	0	1	1
1323	receptor-mediated endocytosis	GO:0006898	13	13	0	1	1
1324	ER to Golgi vesicle-mediated transport	GO:0006888	15	15	0	1	1
1325	carbohydrate phosphorylation	GO:0046835	6	6	0	1	1
1326	amino acid transport	GO:0006865	54	54	0	1	1
1327	regulation of nucleocytoplasmic transport	GO:0046822	22	22	0	1	1
1328	protein amino acid deacetylation	GO:0006476	13	13	0	1	1
1329	inositol metabolic process	GO:0006020	15	15	0	1	1
1330	cAMP metabolic process	GO:0046058	13	13	0	1	1
1331	ventricular septum morphogenesis	GO:0060412	6	6	0	1	1
1332	cellular calcium ion homeostasis	GO:0006874	67	67	0	1	1
1333	regulation of JAK-STAT cascade	GO:0046425	12	12	0	1	1
1334	response to vitamin	GO:0033273	20	20	0	1	1
1335	aminoglycan biosynthetic process	GO:0006023	6	6	0	1	1	GO:0006024|glycosaminoglycan biosynthetic process,
1336	negative regulation of cell adhesion	GO:0007162	13	13	0	1	1
1337	regulation of insulin-like growth factor receptor signaling pathway	GO:0043567	6	6	0	1	1
1338	retina morphogenesis in camera-type eye	GO:0060042	15	15	0	1	1
1339	oxidative phosphorylation	GO:0006119	46	46	0	1	1
1340	cellular protein complex disassembly	GO:0043624	12	12	0	1	1
1341	mitochondrial electron transport, ubiquinol to cytochrome c	GO:0006122	6	6	0	1	1
1342	regulation of neurotransmitter secretion	GO:0046928	15	15	0	1	1
1343	post-embryonic camera-type eye development	GO:0031077	6	6	0	1	1
1344	collagen metabolic process	GO:0032963	19	19	0	1	1
1345	sperm capacitation	GO:0048240	6	6	0	1	1
1346	vagina development	GO:0060068	6	6	0	1	1
1347	regulation of chemotaxis	GO:0050920	6	6	0	1	1
1348	response to acid	GO:0001101	12	12	0	1	1
1349	regulation of mitochondrial membrane permeability	GO:0046902	6	6	0	1	1
1350	negative regulation of histone modification	GO:0031057	6	6	0	1	1
1351	positive regulation of histone modification	GO:0031058	6	6	0	1	1
1352	sister chromatid segregation	GO:0000819	6	6	0	1	1	GO:0000070|mitotic sister chromatid segregation,
1353	auditory receptor cell stereocilium organization	GO:0060088	6	6	0	1	1	GO:0002093|auditory receptor cell morphogenesis,
1354	mating behavior	GO:0007617	12	12	0	1	1
1355	protein complex disassembly	GO:0043241	13	13	0	1	1
1356	micturition	GO:0060073	6	6	0	1	1
1357	dephosphorylation	GO:0016311	111	111	0	1	1
1358	rhythmic behavior	GO:0007622	6	6	0	1	1
1359	elevation of cytosolic calcium ion concentration	GO:0007204	22	22	0	1	1
1360	regeneration	GO:0031099	13	13	0	1	1
1361	regulation of carbohydrate biosynthetic process	GO:0043255	6	6	0	1	1
1362	phototransduction	GO:0007602	20	20	0	1	1
1363	protein amino acid dealkylation	GO:0008214	6	6	0	1	1	GO:0006482|protein amino acid demethylation, GO:0070988|demethylation, GO:0016577|histone demethylation,
1364	negative regulation of ion transport	GO:0043271	6	6	0	1	1
1365	positive regulation of ion transport	GO:0043270	13	13	0	1	1
1366	microtubule bundle formation	GO:0001578	13	13	0	1	1
1367	apocarotenoid metabolic process	GO:0043288	6	6	0	1	1	GO:0042574|retinal metabolic process,
1368	middle ear morphogenesis	GO:0042474	13	13	0	1	1
1369	positive regulation of cellular component organization	GO:0051130	67	67	0	1	1
1370	detection of chemical stimulus involved in sensory perception of bitter taste	GO:0001580	12	12	0	1	1	GO:0050912|detection of chemical stimulus involved in sensory perception of taste,
1371	auditory receptor cell differentiation	GO:0042491	15	15	0	1	1
1372	leukocyte degranulation	GO:0043299	6	6	0	1	1
1373	regulation of receptor activity	GO:0010469	6	6	0	1	1
1374	lens fiber cell differentiation	GO:0070306	6	6	0	1	1
1375	regulation of cell growth	GO:0001558	49	49	0	1	1
1376	heart looping	GO:0001947	22	22	0	1	1
1377	detection of chemical stimulus involved in sensory perception	GO:0050907	15	15	0	1	1
1378	Sertoli cell differentiation	GO:0060008	6	6	0	1	1
1379	negative regulation of binding	GO:0051100	12	12	0	1	1
1380	regulation of DNA binding	GO:0051101	46	46	0	1	1
1381	positive regulation of isotype switching	GO:0045830	6	6	0	1	1
1382	regulation of DNA recombination	GO:0000018	19	19	0	1	1
1383	positive regulation of lipid metabolic process	GO:0045834	12	12	0	1	1
1384	positive regulation of endocytosis	GO:0045807	15	15	0	1	1
1385	retinoid metabolic process	GO:0001523	20	20	0	1	1	GO:0016101|diterpenoid metabolic process,
1386	negative regulation of gene expression, epigenetic	GO:0045814	19	19	0	1	1
1387	negative regulation of protein amino acid phosphorylation	GO:0001933	19	19	0	1	1
1388	righting reflex	GO:0060013	6	6	0	1	1
1389	positive regulation of cell growth	GO:0030307	6	6	0	1	1
1390	deoxyribonucleoside triphosphate metabolic process	GO:0009200	6	6	0	1	1
1391	hexose transport	GO:0008645	22	22	0	1	1
1392	two-component signal transduction system (phosphorelay)	GO:0000160	6	6	0	1	1
1393	regulation of mammary gland epithelial cell proliferation	GO:0033599	6	6	0	1	1
1394	positive regulation of interleukin-12 biosynthetic process	GO:0045084	6	6	0	1	1
1395	cell redox homeostasis	GO:0045454	49	49	0	1	1
1396	ventral spinal cord interneuron differentiation	GO:0021514	6	6	0	1	1	GO:0060579|ventral spinal cord interneuron fate commitment,
1397	mitotic cell cycle spindle assembly checkpoint	GO:0007094	6	6	0	1	1	GO:0045841|negative regulation of mitotic metaphase/anaphase transition, GO:0031577|spindle checkpoint,
1398	mitotic cell cycle checkpoint	GO:0007093	13	13	0	1	1
1399	negative regulation of smoothened signaling pathway	GO:0045879	6	6	0	1	1
1400	dorsal/ventral neural tube patterning	GO:0021904	12	12	0	1	1
1401	positive thymic T cell selection	GO:0045059	6	6	0	1	1
1402	negative regulation of proteolysis	GO:0045861	6	6	0	1	1
1403	insulin-like growth factor receptor signaling pathway	GO:0048009	6	6	0	1	1
1404	glycolipid biosynthetic process	GO:0009247	6	6	0	1	1
1405	pigment granule organization	GO:0048753	6	6	0	1	1
1406	skeletal muscle fiber development	GO:0048741	51	51	0	1	1
1407	epithelial cell proliferation	GO:0050673	20	20	0	1	1
1408	DNA damage response, signal transduction resulting in induction of apoptosis	GO:0008630	13	13	0	1	1
1409	hormone-mediated signaling pathway	GO:0009755	6	6	0	1	1
1410	misfolded or incompletely synthesized protein catabolic process	GO:0006515	6	6	0	1	1
1411	maintenance of protein location in cell	GO:0032507	15	15	0	1	1
1412	acute-phase response	GO:0006953	19	19	0	1	1
1413	membrane fusion	GO:0006944	19	19	0	1	1
1414	cell fate commitment involved in the formation of primary germ layers	GO:0060795	6	6	0	1	1
1415	mitochondrial membrane organization	GO:0007006	15	15	0	1	1
1416	deoxyribonucleotide biosynthetic process	GO:0009263	6	6	0	1	1
1417	deoxyribonucleotide metabolic process	GO:0009262	13	13	0	1	1
1418	cellular response to starvation	GO:0009267	15	15	0	1	1
1419	response to osmotic stress	GO:0006970	13	13	0	1	1
1420	endoplasmic reticulum organization	GO:0007029	6	6	0	1	1
1421	tryptophan metabolic process	GO:0006568	6	6	0	1	1
1422	ER-nuclear signaling pathway	GO:0006984	22	22	0	1	1
1423	ER overload response	GO:0006983	6	6	0	1	1
1424	regulation of nitric oxide biosynthetic process	GO:0045428	12	12	0	1	1
1425	muscle cell migration	GO:0014812	6	6	0	1	1
1426	tetrahydrobiopterin metabolic process	GO:0046146	6	6	0	1	1
1427	cellular macromolecular complex disassembly	GO:0034623	13	13	0	1	1
1428	cell cycle arrest	GO:0007050	43	43	0	1	1
1429	digestive system process	GO:0022600	12	12	0	1	1
1430	cellular response to unfolded protein	GO:0034620	12	12	0	1	1	GO:0030968|endoplasmic reticulum unfolded protein response,
1431	embryonic eye morphogenesis	GO:0048048	13	13	0	1	1
1432	body morphogenesis	GO:0010171	20	20	0	1	1
1433	central nervous system neuron axonogenesis	GO:0021955	13	13	0	1	1
1434	polysaccharide catabolic process	GO:0000272	12	12	0	1	1
1435	polysaccharide biosynthetic process	GO:0000271	22	22	0	1	1
1436	spongiotrophoblast layer development	GO:0060712	6	6	0	1	1
1437	endoplasmic reticulum calcium ion homeostasis	GO:0032469	6	6	0	1	1
1438	negative regulation of cytoskeleton organization	GO:0051494	36	36	0	1	1
1439	prostate gland growth	GO:0060736	12	12	0	1	1
1440	B cell proliferation	GO:0042100	6	6	0	1	1
1441	fucose metabolic process	GO:0006004	6	6	0	1	1
1442	morphogenesis of an epithelial sheet	GO:0002011	6	6	0	1	1
1443	face morphogenesis	GO:0060325	12	12	0	1	1
1444	face development	GO:0060324	15	15	0	1	1
1445	vesicle fusion	GO:0006906	6	6	0	1	1
1446	vesicle docking during exocytosis	GO:0006904	12	12	0	1	1
1447	multicellular organismal macromolecule metabolic process	GO:0044259	20	20	0	1	1
1448	positive regulation of I-kappaB kinase/NF-kappaB cascade	GO:0043123	12	12	0	1	1
1449	regulation of I-kappaB kinase/NF-kappaB cascade	GO:0043122	15	15	0	1	1
1450	negative regulation of epithelial cell proliferation involved in prostate gland development	GO:0060770	6	6	0	1	1
1451	multicellular organismal catabolic process	GO:0044243	15	15	0	1	1
1452	substrate-bound cell migration	GO:0006929	6	6	0	1	1
1453	regulation of proteasomal ubiquitin-dependent protein catabolic process	GO:0032434	6	6	0	1	1
1454	multicellular organismal metabolic process	GO:0044236	22	22	0	1	1
1455	synaptic transmission, glutamatergic	GO:0035249	12	12	0	1	1
1456	antigen processing and presentation of peptide antigen via MHC class I	GO:0002474	12	12	0	1	1
1457	UV protection	GO:0009650	6	6	0	1	1
1458	neuron apoptosis	GO:0051402	12	12	0	1	1	GO:0070997|neuron death,
1459	glandular epithelial cell differentiation	GO:0002067	6	6	0	1	1
1460	actin filament bundle formation	GO:0051017	12	12	0	1	1
1461	T cell mediated immunity	GO:0002456	6	6	0	1	1
1462	SMAD protein signal transduction	GO:0060395	6	6	0	1	1
1463	neuromuscular junction development	GO:0007528	22	22	0	1	1
1464	retinoic acid metabolic process	GO:0042573	13	13	0	1	1
1465	retinol metabolic process	GO:0042572	6	6	0	1	1
1466	regulation of immunoglobulin secretion	GO:0051023	6	6	0	1	1
1467	positive regulation of carbohydrate metabolic process	GO:0045913	6	6	0	1	1
1468	regulation of cellular ketone metabolic process	GO:0010565	20	20	0	1	1
1469	positive regulation of fatty acid metabolic process	GO:0045923	6	6	0	1	1
1470	behavioral fear response	GO:0001662	13	13	0	1	1	GO:0002209|behavioral defense response,
1471	cell aging	GO:0007569	22	22	0	1	1
1472	L-amino acid transport	GO:0015807	15	15	0	1	1
1473	cellular glucose homeostasis	GO:0001678	6	6	0	1	1
1474	regulation of Notch signaling pathway	GO:0008593	6	6	0	1	1
1475	respiratory gaseous exchange	GO:0007585	22	22	0	1	1
1476	response to nutrient	GO:0007584	22	22	0	1	1
1477	trophoblast giant cell differentiation	GO:0060707	6	6	0	1	1
1478	digestion	GO:0007586	19	19	0	1	1
1479	response to endoplasmic reticulum stress	GO:0034976	19	19	0	1	1
1480	artery morphogenesis	GO:0048844	13	13	0	1	1
1481	regulation of calcium ion-dependent exocytosis	GO:0017158	6	6	0	1	1
1482	heparan sulfate proteoglycan metabolic process	GO:0030201	6	6	0	1	1
1483	neutral lipid metabolic process	GO:0006638	36	36	0	1	1
1484	negative regulation of protein kinase cascade	GO:0010741	19	19	0	1	1
1485	fatty acid beta-oxidation	GO:0006635	15	15	0	1	1
1486	motor axon guidance	GO:0008045	12	12	0	1	1
1487	ATP synthesis coupled electron transport	GO:0042773	13	13	0	1	1
1488	iron ion homeostasis	GO:0055072	22	22	0	1	1
1489	calcium ion homeostasis	GO:0055074	70	70	0	1	1
1490	zinc ion homeostasis	GO:0055069	6	6	0	1	1
1491	nucleoside monophosphate catabolic process	GO:0009125	6	6	0	1	1
1492	regulation of dephosphorylation	GO:0035303	6	6	0	1	1
1493	SRP-dependent cotranslational protein targeting to membrane	GO:0006614	6	6	0	1	1
1494	neural nucleus development	GO:0048857	6	6	0	1	1
1495	brain morphogenesis	GO:0048854	15	15	0	1	1
1496	erythrocyte differentiation	GO:0030218	36	36	0	1	1
1497	intermediate filament-based process	GO:0045103	19	19	0	1	1
1498	protein import into nucleus	GO:0006606	36	36	0	1	1
1499	negative regulation of alpha-beta T cell differentiation	GO:0046639	6	6	0	1	1
1500	protein targeting to membrane	GO:0006612	19	19	0	1	1
1501	hydrogen peroxide metabolic process	GO:0042743	13	13	0	1	1
1502	negative regulation of immune response	GO:0050777	19	19	0	1	1
1503	ventricular cardiac muscle cell development	GO:0055015	6	6	0	1	1
1504	positive regulation of axonogenesis	GO:0050772	13	13	0	1	1
1505	respiratory system process	GO:0003016	6	6	0	1	1
1506	cytolysis	GO:0019835	12	12	0	1	1
1507	regulation of biomineral formation	GO:0070167	13	13	0	1	1	GO:0030500|regulation of bone mineralization,
1508	heart process	GO:0003015	12	12	0	1	1	GO:0060047|heart contraction,
1509	renal system process	GO:0003014	19	19	0	1	1
1510	cellular response to oxidative stress	GO:0034599	15	15	0	1	1
1511	protein localization in nucleus	GO:0034504	41	41	0	1	1
1512	mammary gland epithelial cell differentiation	GO:0060644	6	6	0	1	1
1513	mesenchymal-epithelial cell signaling	GO:0060638	6	6	0	1	1
1514	base-excision repair	GO:0006284	15	15	0	1	1
1515	regulation of protein import into nucleus	GO:0042306	13	13	0	1	1
1516	nucleotide-excision repair	GO:0006289	20	20	0	1	1
1517	response to dsRNA	GO:0043331	12	12	0	1	1
1518	antigen processing and presentation	GO:0019882	36	36	0	1	1
1519	regulation of T cell mediated immunity	GO:0002709	13	13	0	1	1
1520	DNA-dependent DNA replication	GO:0006261	22	22	0	1	1
1521	prostaglandin metabolic process	GO:0006693	12	12	0	1	1	GO:0006692|prostanoid metabolic process,
1522	regulation of fat cell differentiation	GO:0045598	15	15	0	1	1
1523	regulation of transporter activity	GO:0032409	6	6	0	1	1
1524	lateral sprouting from an epithelium	GO:0060601	6	6	0	1	1
1525	mammary gland duct morphogenesis	GO:0060603	22	22	0	1	1
1526	nucleoside diphosphate catabolic process	GO:0009134	6	6	0	1	1
1527	regulation of phosphoinositide 3-kinase cascade	GO:0014066	6	6	0	1	1
1528	synaptic vesicle exocytosis	GO:0016079	15	15	0	1	1
1529	protein-DNA complex assembly	GO:0065004	46	46	0	1	1	GO:0031497|chromatin assembly,
1530	ribonucleoside monophosphate metabolic process	GO:0009161	15	15	0	1	1
1531	negative T cell selection	GO:0043383	6	6	0	1	1
1532	erythrocyte development	GO:0048821	12	12	0	1	1
1533	Schwann cell development	GO:0014044	6	6	0	1	1
1534	regulation of dendrite morphogenesis	GO:0048814	6	6	0	1	1	GO:0050773|regulation of dendrite development,
1535	dendrite morphogenesis	GO:0048813	13	13	0	1	1
1536	regulation of interleukin-10 production	GO:0032653	6	6	0	1	1
1537	DNA packaging	GO:0006323	63	63	0	1	1
1538	subpallium development	GO:0021544	12	12	0	1	1
1539	nucleosome assembly	GO:0006334	46	46	0	1	1
1540	pons development	GO:0021548	6	6	0	1	1
[truncated: 845 more rows]
